# Supplementary material for: Mitochondrial unfolded protein response transcription factor ATFS-1 promotes longevity in a long-lived mitochondrial mutant through activation of stress response pathways
Source: BMC Biol. 2018 Dec 18;16:147. doi: 10.1186/s12915-018-0615-3 (PMC6298126; doi:10.1186/s12915-018-0615-3)
Supplement: Supplementary file 2 — Table S2. Lists of significantly modulated genes in RNAseq studies. (XLSX 2726 kb) [file 12915_2018_615_MOESM2_ESM.xlsx]

## Sheet: nuo-6
List of significantly modulated genes
logFC	logCPM	F	PValue	FDR	ens_gene	target_id	ext_gene	predicted_function
9.68832	2.13831	209.584	2.60756e-16	1.1067e-13	WBGene00009038	F22B3.7	F22B3.7
8.46091	4.25878	828.866	3.66321e-27	2.53439e-23	WBGene00009572	F40D4.13a	F40D4.13
8.27246	2.87249	37.1395	5.31983e-07	8.08371e-06	WBGene00011674	T10B9.4	cyp-13A8	Putative cytochrome P450 CYP13A8 [Source:UniProtKB/Swiss-Prot;Acc:Q27516]
8.13716	4.69609	325.052	6.13339e-20	1.2124e-16	WBGene00015573	C07G1.7	C07G1.7
7.97168	2.76087	228.692	1.94908e-17	1.68559e-14	WBGene00022674	ZK177.9	ZK177.9
7.85526	2.63724	72.9724	3.6709e-10	1.82713e-08	WBGene00016697	C45H4.17a	cyp-33C2	CYtochrome P450 family [Source:UniProtKB/TrEMBL;Acc:A0A0M7RF95]
7.10822	6.66789	781.653	1.04814e-26	4.83436e-23	WBGene00008862	F15D4.5	F15D4.5
6.78999	3.47684	186.629	6.8875e-16	2.57574e-13	WBGene00011009	R04D3.1	cyp-14A4	CYtochrome P450 family [Source:UniProtKB/TrEMBL;Acc:G5ED86]
6.72965	6.07594	483.326	7.6487e-23	2.64588e-19	WBGene00008010	C38D9.2.1	C38D9.2
6.55745	2.83163	200.895	1.48411e-16	7.33413e-14	WBGene00044646	B0205.14	B0205.14
6.09084	-0.073997	73.0296	2.49279e-10	1.36691e-08	WBGene00010528	K03D3.2	K03D3.2
6.00589	-0.783115	66.368	3.81319e-09	1.24735e-07	WBGene00015600	C08E3.8	fbxa-165	F-box A protein [Source:UniProtKB/TrEMBL;Acc:O17199]
5.6571	3.07135	146.326	2.51703e-14	6.57135e-12	WBGene00008477	E03H4.10	clec-17	C-type LECtin [Source:UniProtKB/TrEMBL;Acc:O17741]
5.6569	-0.405438	89.8236	1.70665e-11	1.41407e-09	WBGene00017214	F07E5.9	F07E5.9
5.63418	-0.0445624	65.0142	1.09972e-09	4.5696e-08	WBGene00011052	R06B9.1	arrd-11	ARRestin Domain protein [Source:UniProtKB/TrEMBL;Acc:O17981]
5.56033	3.81248	51.9668	1.8097e-08	4.7336e-07	WBGene00008810	F14F7.3	cyp-13A12	CYtochrome P450 family [Source:UniProtKB/TrEMBL;Acc:O17807]
5.41752	0.93852	50.7113	1.12622e-07	2.19178e-06	WBGene00015760	C14C6.6	C14C6.6
5.35912	0.599486	112.139	8.04404e-13	1.1243e-10	WBGene00008306	C54E10.1	C54E10.1	Major sperm protein [Source:UniProtKB/TrEMBL;Acc:O45312]
5.34652	1.18379	221.517	2.58869e-17	2.10705e-14	WBGene00235090	C38D9.13	C38D9.13
5.29703	1.53056	205.978	8.29457e-17	4.59088e-14	WBGene00044249	F55B11.6.1	F55B11.6
5.25863	2.75612	90.1707	4.18068e-11	2.98186e-09	WBGene00019450	K06H6.2	K06H6.2
5.16635	3.91303	31.1386	2.57612e-06	3.12957e-05	WBGene00001781	C02A12.1	gst-33	Glutathione S-Transferase [Source:UniProtKB/TrEMBL;Acc:O16198]
5.14594	2.99815	28.3058	5.71813e-06	6.01687e-05	WBGene00001792	F13A7.10	gst-44	Glutathione S-Transferase [Source:UniProtKB/TrEMBL;Acc:O45352]
5.11381	0.255413	82.8377	4.97063e-11	3.40488e-09	WBGene00001762	F37B1.3	gst-14	Glutathione S-Transferase [Source:UniProtKB/TrEMBL;Acc:Q93696]
5.09122	1.24704	36.1595	6.81762e-07	1.00728e-05	WBGene00015963	C18B10.6	C18B10.6
5.05346	0.837199	97.4394	6.01985e-12	5.94356e-10	WBGene00010216	F57G8.7	F57G8.7
5.01387	1.25861	34.6883	9.96111e-07	1.39931e-05	WBGene00013900	ZC443.5	ugt-18	UDP-glucuronosyltransferase [Source:UniProtKB/TrEMBL;Acc:Q23323]
4.99119	7.76323	30.7126	2.89766e-06	3.44754e-05	WBGene00006650	F09E10.11a	tts-1
4.95537	0.974512	29.0118	4.67149e-06	5.09372e-05	WBGene00008678	F11A5.12	stdh-2	Putative steroid dehydrogenase 2 [Source:UniProtKB/Swiss-Prot;Acc:O17795]
4.88282	-0.307455	46.5579	2.2752e-07	3.99517e-06	WBGene00015757	C14C6.3	C14C6.3
4.84169	-0.195952	32.429	1.22239e-05	0.000113824	WBGene00022758	ZK488.6	ZK488.6
4.82071	1.3063	78.8184	4.05798e-10	1.97019e-08	WBGene00019449	K06H6.1	K06H6.1
4.62388	0.535224	13.3007	0.000970567	0.00438021	WBGene00017465	F14F9.2	F14F9.2
4.59047	0.428729	22.5901	3.20234e-05	0.000257023	WBGene00044207	Y6G8.5a	Y6G8.5
4.56086	0.485787	39.2075	2.95409e-07	4.92479e-06	WBGene00001477	K08C7.5	fmo-2	Flavin-containing monooxygenase [Source:UniProtKB/TrEMBL;Acc:G5EBJ9]
4.4615	0.449932	66.7464	7.61959e-10	3.39764e-08	WBGene00015597	C08E3.5	fbxa-162
4.45917	7.08844	102.448	4.70362e-12	4.86027e-10	WBGene00009221	F28F8.2	acs-2	Fatty Acid CoA Synthetase family [Source:UniProtKB/TrEMBL;Acc:O18693]
4.38562	1.91269	116.531	5.16132e-13	7.96015e-11	WBGene00044212	Y68A4A.13	Y68A4A.13
4.344	1.9692	44.1258	9.85016e-08	1.96393e-06	WBGene00010166	F56H6.5	gmd-2	GDP-mannose 4,6 dehydratase 2 [Source:UniProtKB/Swiss-Prot;Acc:O45583]
4.33219	-0.512778	102.612	2.78982e-12	3.01584e-10	WBGene00012798	Y43F4A.3	Y43F4A.3
4.32393	0.242138	73.0144	2.4993e-10	1.36691e-08	WBGene00020357	T08E11.1	T08E11.1
4.29343	-0.138734	160.981	3.89413e-15	1.2531e-12	WBGene00018267	F41C3.1	F41C3.1
4.27838	0.829471	61.3586	2.09309e-09	7.66193e-08	WBGene00009710	F44G3.10	F44G3.10
4.22422	5.46923	81.041	1.00435e-10	6.26002e-09	WBGene00044644	B0205.13	B0205.13
4.13852	2.61219	17.0454	0.000208407	0.00122869	WBGene00045238	Y48G10A.7	rpr-1
4.09361	-0.050876	43.6404	9.03298e-08	1.8167e-06	WBGene00010127	F55G11.7.1	F55G11.7
4.07108	-0.900145	25.1626	1.33293e-05	0.000122925	WBGene00008591	F08H9.3	F08H9.3
4.06472	4.75071	25.8531	1.17629e-05	0.000110124	WBGene00021979	Y58A7A.5	Y58A7A.5
4.05995	3.47678	182.29	5.7811e-16	2.28573e-13	WBGene00017294	F09E10.1	F09E10.1
4.041	0.50763	12.629	0.00108861	0.0047987	WBGene00008592	F08H9.4a	F08H9.4
4.03878	2.83547	285.024	4.18528e-19	6.43463e-16	WBGene00009247	F29C12.5	bath-45	BTB and MATH domain-containing protein 45 [Source:UniProtKB/Swiss-Prot;Acc:Q9XV51]
3.94489	3.00272	46.9856	5.20418e-08	1.14484e-06	WBGene00007660	C17H1.7	pals-6	Protein containing ALS2cr12 (ALS2CR12) domain [Source:UniProtKB/TrEMBL;Acc:O45258]
3.92322	1.13787	131.921	7.71146e-14	1.68817e-11	WBGene00016863	C52A10.2	C52A10.2	Carboxylic ester hydrolase [Source:UniProtKB/TrEMBL;Acc:Q95YC3]
3.91798	1.02506	24.8525	1.59281e-05	0.000142744	WBGene00000617	T13B5.4	col-40	Cuticle collagen 40 [Source:UniProtKB/Swiss-Prot;Acc:P34804]
3.85742	2.69756	239.768	7.18864e-18	7.42768e-15	WBGene00044256	Y45F10C.6	Y45F10C.6
3.85123	-0.583163	60.0246	2.69058e-09	9.4252e-08	WBGene00235093	C54F6.18	C54F6.18
3.84707	-0.933353	35.5354	6.76637e-07	1.00135e-05	WBGene00206494	C15H11.16	C15H11.16
3.8232	4.69387	59.2145	4.27214e-09	1.37794e-07	WBGene00007867	C32H11.4	C32H11.4
3.77599	3.40252	144.015	2.26733e-14	6.03328e-12	WBGene00011979	T24B8.5	T24B8.5
3.75244	-1.4659	32.3191	1.60981e-06	2.09351e-05	WBGene00005582	Y61B8B.1	sri-70	Serpentine Receptor, class I [Source:UniProtKB/TrEMBL;Acc:O45967]
3.73528	0.83225	56.2578	6.17008e-09	1.90996e-07	WBGene00000731	D2023.7	col-158	COLlagen [Source:UniProtKB/TrEMBL;Acc:O17734]
3.71835	-0.168031	14.9437	0.000446	0.00230789	WBGene00021478	Y39H10A.1	Y39H10A.1
3.71565	0.342806	84.3296	3.93551e-11	2.83623e-09	WBGene00016063	C24G7.1	delm-2	DEgenerin Linked to Mechanosensation [Source:UniProtKB/TrEMBL;Acc:P91103]
3.67823	2.25366	377.929	3.59494e-21	8.29052e-18	WBGene00008863	F15D4.6	F15D4.6
3.66641	1.82123	140.293	3.10357e-14	7.80802e-12	WBGene00010473	K01D12.14	hrg-2	Cadmium-inducible lysosomal protein CDR-5; Heme Responsive protein [Source:UniProtKB/TrEMBL;Acc:G5EGC7]
3.65518	6.71554	46.8892	5.36321e-08	1.16867e-06	WBGene00000670	Y41C4A.16	col-95	COLlagen [Source:UniProtKB/TrEMBL;Acc:Q86MP1]
3.62335	2.1626	200.836	1.23977e-16	6.35357e-14	WBGene00018223	F40B1.1	bath-13	BTB and MATH domain containing [Source:UniProtKB/TrEMBL;Acc:O76568]
3.61359	4.85071	282.377	4.88663e-19	6.76163e-16	WBGene00019832	R02F2.2	osg-1	Rho guanine nucleotide exchange factor osg-1 [Source:UniProtKB/Swiss-Prot;Acc:Q21653]
3.6044	1.42627	105.106	1.99842e-12	2.32371e-10	WBGene00044541	K09H11.11	K09H11.11
3.59503	1.05458	113.873	6.47031e-13	9.62685e-11	WBGene00000013	C50F2.10	abf-2	Antibacterial factor-related peptide 2 [Source:UniProtKB/Swiss-Prot;Acc:G5EC68]
3.58975	7.00481	44.0946	1.00468e-07	2.00026e-06	WBGene00010790	K12G11.3	sodh-1	Alcohol dehydrogenase 1 [Source:UniProtKB/Swiss-Prot;Acc:Q17334]
3.58535	0.903853	71.2854	3.37145e-10	1.69639e-08	WBGene00010746	K10D11.2	K10D11.2
3.5775	1.71652	108.119	1.34589e-12	1.66277e-10	WBGene00018643	F49F1.1	drd-50	Dietary restriction down regulated [Source:UniProtKB/TrEMBL;Acc:Q9GZE5]
3.57213	0.0381787	39.6608	2.35632e-07	4.10634e-06	WBGene00007672	C18D4.2a	fbxa-136	F-box A protein [Source:UniProtKB/TrEMBL;Acc:G5EF28]
3.56437	3.15605	31.4592	2.35917e-06	2.88883e-05	WBGene00008850	F15B9.6	F15B9.6
3.5487	0.531875	62.4456	1.68747e-09	6.43236e-08	WBGene00018997	F57B9.3	F57B9.3
3.53919	2.32402	30.5473	3.03352e-06	3.57537e-05	WBGene00009061	F22G12.1	pals-14	Protein containing ALS2cr12 (ALS2CR12) domain [Source:UniProtKB/TrEMBL;Acc:G5ED04]
3.53209	-0.23592	72.1099	2.92121e-10	1.54309e-08	WBGene00012027	T25E12.12	fbxa-127	F-box A protein [Source:UniProtKB/TrEMBL;Acc:Q86D03]
3.52774	1.07724	15.6026	0.000351151	0.00188845	WBGene00018624	F48G7.13	F48G7.13
3.47695	2.0498	108.776	1.23615e-12	1.59407e-10	WBGene00007376	C06C3.5	C06C3.5
3.47667	0.00568914	38.9845	2.78968e-07	4.69596e-06	WBGene00015762	C14C6.8	C14C6.8
3.47566	2.36422	62.0525	2.22927e-09	8.09616e-08	WBGene00007283	C03E10.6	clec-222	C-type LECtin [Source:UniProtKB/TrEMBL;Acc:O62024]
3.44934	1.0598	54.9548	7.56298e-09	2.29833e-07	WBGene00008816	F14F8.8	F14F8.8
3.43681	-0.168837	35.5516	6.821e-07	1.00728e-05	WBGene00002013	F38E11.2	hsp-12.6	Heat Shock Protein; Heat shock protein 12.6 [Source:UniProtKB/TrEMBL;Acc:G5EE36]
3.41197	2.72021	78.2505	1.03848e-10	6.41495e-09	WBGene00014977	ZC15.4	ZC15.4
3.40809	-0.817692	29.2287	3.85594e-06	4.33528e-05	WBGene00007132	B0284.2	pals-27	Protein containing ALS2cr12 (ALS2CR12) domain [Source:UniProtKB/TrEMBL;Acc:Q17469]
3.38452	1.27391	106.532	1.65558e-12	1.95797e-10	WBGene00015601	C08E3.9	fbxa-166	F-box A protein [Source:UniProtKB/TrEMBL;Acc:O17200]
3.37103	3.60334	212.865	4.90664e-17	3.08605e-14	WBGene00004932	C08A9.1	sod-3	Superoxide dismutase [Mn] 2, mitochondrial [Source:UniProtKB/Swiss-Prot;Acc:P41977]
3.36517	0.659516	30.9435	2.59009e-06	3.14377e-05	WBGene00022545	ZC196.1	ZC196.1
3.35241	-0.33112	80.3659	7.3665e-11	4.78546e-09	WBGene00018345	F42C5.3a	F42C5.3
3.30515	0.545838	41.86	1.4353e-07	2.6802e-06	WBGene00045401	T26F2.3.1	eol-1	Enhanced Olfactory Learning [Source:UniProtKB/TrEMBL;Acc:A5JYX9]
3.29863	-0.598388	13.069	0.000878966	0.00404465	WBGene00043065	C55C3.7	C55C3.7
3.29045	3.94365	24.7398	1.64872e-05	0.000146993	WBGene00003473	K11G9.6	mtl-1	Metallothionein-1 [Source:UniProtKB/Swiss-Prot;Acc:P17511]
3.2686	2.16647	16.5253	0.000251049	0.00143485	WBGene00001158	F01G10.3a	ech-9	Enoyl-CoA Hydratase [Source:UniProtKB/TrEMBL;Acc:A0A061AKU6]
3.25047	0.922064	37.1772	4.73809e-07	7.34165e-06	WBGene00015602	C08E3.10a	fbxa-158	F-box A protein [Source:UniProtKB/TrEMBL;Acc:O17201]
3.25036	0.503881	13.8153	0.000685346	0.00330078	WBGene00009963	F53B6.8	fipr-26	FIP (Fungus-Induced Protein) Related [Source:UniProtKB/TrEMBL;Acc:Q9U3E7]
3.24924	1.48411	239.114	7.51518e-18	7.42768e-15	WBGene00008111	C46C2.3	C46C2.3
3.23674	-0.402202	30.3214	2.81778e-06	3.36698e-05	WBGene00011539	T06E6.5	fbxa-135	F-box A protein [Source:UniProtKB/TrEMBL;Acc:O62361]
3.23655	-0.364418	26.5618	8.75077e-06	8.63655e-05	WBGene00011130	R07H5.10a	zip-6	BZIP transcription factor family [Source:UniProtKB/TrEMBL;Acc:G5EGQ7]
3.23377	3.34265	120.023	3.08051e-13	5.23259e-11	WBGene00010705	K09A11.2	cyp-14A1	CYtochrome P450 family [Source:UniProtKB/TrEMBL;Acc:Q27506]
3.22366	0.379835	158.713	4.83594e-15	1.45467e-12	WBGene00011712	T11F9.10	T11F9.10
3.21634	2.82046	213.384	4.71881e-17	3.08605e-14	WBGene00011305	R186.1	R186.1
3.21358	2.53489	126.598	1.40876e-13	2.63419e-11	WBGene00010295	F59A1.9	fbxa-193
3.19254	4.02413	141.625	2.69588e-14	6.90796e-12	WBGene00010125	F55G11.5a	dod-22	Downstream Of DAF-16 (Regulated by DAF-16) [Source:UniProtKB/TrEMBL;Acc:Q9XUE0]
3.18342	3.02323	196.144	1.80263e-16	8.04612e-14	WBGene00010212	F57G4.8	fbxa-192	F-box A protein [Source:UniProtKB/TrEMBL;Acc:Q9XUX2]
3.1826	4.27533	273.191	8.45205e-19	9.74592e-16	WBGene00008681	F11A6.2	scrm-4	Phospholipid scramblase [Source:UniProtKB/TrEMBL;Acc:O62149]
3.17612	-0.333586	42.577	1.15757e-07	2.23706e-06	WBGene00013837	ZC47.4	fbxa-30	F-box A protein [Source:UniProtKB/TrEMBL;Acc:A4F332]
3.1345	0.822151	150.186	1.11767e-14	3.09304e-12	WBGene00018851	F55A3.6	F55A3.6
3.1149	0.475037	45.3517	6.03239e-08	1.28614e-06	WBGene00138721	C54D10.14a	pals-37	Protein containing ALS2cr12 (ALS2CR12) domain [Source:UniProtKB/TrEMBL;Acc:B6EU63]
3.1145	5.54765	23.7936	2.20842e-05	0.000186898	WBGene00007365	C06B3.6.1	C06B3.6
3.10655	0.0787078	44.4002	7.5238e-08	1.55616e-06	WBGene00021805	Y53G8AM.5	Y53G8AM.5
3.10158	4.78116	117.496	4.98219e-13	7.92398e-11	WBGene00019967	R08F11.3	cyp-33C8	CYtochrome P450 family [Source:UniProtKB/TrEMBL;Acc:O02641]
3.09945	0.181765	24.5329	1.64748e-05	0.000146977	WBGene00019886	R05D8.9	R05D8.9
3.0794	2.15953	51.5245	1.7802e-08	4.66526e-07	WBGene00044811	F12E12.11	F12E12.11
3.07126	-0.337703	40.988	1.69928e-07	3.08569e-06	WBGene00001779	Y53F4B.35	gst-31	Glutathione S-Transferase [Source:UniProtKB/TrEMBL;Acc:Q9NAA9]
3.0664	2.43014	63.5505	1.56095e-09	5.99968e-08	WBGene00021519	Y41D4B.17	Y41D4B.17
3.06586	0.732875	114.165	6.23906e-13	9.38368e-11	WBGene00016551	C40A11.8	C40A11.8
3.05588	1.85453	168.902	1.86254e-15	6.44299e-13	WBGene00018850	F55A3.5	gpx-8	Glutathione PeroXidase [Source:UniProtKB/TrEMBL;Acc:Q9N5S2]
3.04615	4.48991	50.2696	2.52192e-08	6.23207e-07	WBGene00010658	K08D8.4a.1	K08D8.4
3.04577	-0.641104	47.1443	4.0068e-08	9.24035e-07	WBGene00005228	C05E4.14a	srh-2	Serpentine Receptor, class H [Source:UniProtKB/TrEMBL;Acc:A0A0K3ASA1]
3.04501	0.943252	74.5117	1.93598e-10	1.08895e-08	WBGene00004811	F47H4.10	skr-5	SKp1 Related (Ubiquitin ligase complex component) [Source:UniProtKB/TrEMBL;Acc:Q9XU27]
3.03371	1.79586	115.77	5.11406e-13	7.96015e-11	WBGene00008988	F20G2.5	F20G2.5
3.03184	0.0746227	112.713	7.48271e-13	1.05651e-10	WBGene00022215	Y73B3A.13	Y73B3A.13
3.02858	1.03021	51.1506	1.71644e-08	4.52388e-07	WBGene00022546	ZC196.2	ZC196.2	Major sperm protein [Source:UniProtKB/TrEMBL;Acc:O01630]
3.0173	0.733033	54.6289	7.95429e-09	2.36784e-07	WBGene00021587	Y46C8AR.1.1	clec-76	C-type LECtin [Source:UniProtKB/TrEMBL;Acc:Q9N3V9]
3.01657	0.970483	160.184	4.20091e-15	1.32109e-12	WBGene00206415	F59H6.14	F59H6.14
3.016	1.63966	128.713	1.10623e-13	2.1867e-11	WBGene00007454	C08F11.7	C08F11.7
3.01596	6.39269	120.551	3.79654e-13	6.32924e-11	WBGene00008296	C54D10.1	cdr-2	CaDmium Responsive; Cadmium-inducible lysosomal protein CDR-2 [Source:UniProtKB/TrEMBL;Acc:G5ECX9]
3.00818	4.04704	234.991	9.96888e-18	9.19596e-15	WBGene00003651	W01D2.2a.1	nhr-61	Nuclear hormone receptor family member nhr-61 [Source:UniProtKB/Swiss-Prot;Acc:O62389]
2.99624	0.202235	46.2592	4.89825e-08	1.08617e-06	WBGene00045338	M01B2.13	M01B2.13
2.99233	1.37488	218.409	3.24885e-17	2.24938e-14	WBGene00023172	Y23H5A.8a	Y23H5A.8
2.98872	2.32615	28.6641	5.11207e-06	5.49191e-05	WBGene00011672	T10B9.2	cyp-13A5	Putative cytochrome P450 CYP13A5 [Source:UniProtKB/Swiss-Prot;Acc:Q27514]
2.98739	3.42972	98.9169	4.84919e-12	4.97024e-10	WBGene00045416	Y37H2A.14	Y37H2A.14
2.98206	1.08144	31.9863	1.92226e-06	2.43798e-05	WBGene00016923	C54F6.5	C54F6.5
2.9735	4.63304	61.7148	2.45845e-09	8.79006e-08	WBGene00001500	C54F6.14.1	ftn-1	Ferritin [Source:UniProtKB/TrEMBL;Acc:O16453]
2.96761	1.82445	50.9636	1.9067e-08	4.91304e-07	WBGene00011894	T21C9.8.1	ttr-23	TransThyretin-Related family domain [Source:UniProtKB/TrEMBL;Acc:Q22643]
2.94664	1.53045	116.243	4.82443e-13	7.76228e-11	WBGene00015223	B0507.6	B0507.6
2.94477	6.17696	114.19	8.21734e-13	1.13703e-10	WBGene00019105	F59D6.3	asp-8	ASpartyl Protease [Source:UniProtKB/TrEMBL;Acc:O16338]
2.93825	0.887185	40.4681	2.02098e-07	3.59298e-06	WBGene00008301	C54D10.7	pals-39	Protein containing ALS2cr12 (ALS2CR12) domain [Source:UniProtKB/TrEMBL;Acc:B6EU64]
2.93605	2.24197	197.961	1.55793e-16	7.4335e-14	WBGene00044213	Y102A5C.36	Y102A5C.36
2.89536	0.0280197	50.4529	1.92664e-08	4.93683e-07	WBGene00044697	K05F6.11	poml-4	PON (Paraoxonase) and MEC-6 Like [Source:UniProtKB/TrEMBL;Acc:Q2V071]
2.88473	0.380891	70.3531	3.97005e-10	1.94112e-08	WBGene00194695	B0462.5	B0462.5
2.8806	2.30302	22.4184	3.4009e-05	0.000267967	WBGene00007366	C06B3.7	C06B3.7
2.87708	1.73931	15.0362	0.000432984	0.00225572	WBGene00010752	K10G4.3	K10G4.3
2.8727	0.100826	21.079	5.08386e-05	0.000375977	WBGene00009230	F28G4.5	oac-18
2.86113	2.57964	313.392	8.57996e-20	1.48401e-16	WBGene00021671	Y48G1BM.6	Y48G1BM.6
2.84201	-0.407782	28.0682	5.41297e-06	5.75342e-05	WBGene00021862	Y54F10BM.7	fbxa-48	F-box A protein [Source:UniProtKB/TrEMBL;Acc:Q95XL3]
2.83983	6.03474	18.8904	0.000109444	0.000711099	WBGene00006539	T04H1.9	tbb-6	Tubulin beta chain [Source:UniProtKB/TrEMBL;Acc:G5EF01]
2.83978	0.470563	40.5517	1.89089e-07	3.38915e-06	WBGene00013480	Y69H2.2	egas-3	EGF plus ASC domain ion channel [Source:UniProtKB/TrEMBL;Acc:Q9XTS9]
2.83766	0.349148	47.7018	4.69947e-08	1.04924e-06	WBGene00021491	Y40B10A.6	comt-4	Catechol-O-MethylTransferase family [Source:UniProtKB/TrEMBL;Acc:Q965W4]
2.82854	1.52694	25.6815	1.21601e-05	0.000113306	WBGene00017092	E02C12.6	E02C12.6
2.82753	3.25858	91.7971	1.28943e-11	1.09459e-09	WBGene00021731	Y49G5A.1	Y49G5A.1
2.82276	1.56308	49.9168	2.31487e-08	5.77132e-07	WBGene00019859	R03H10.7	R03H10.7
2.81642	0.385719	115.385	5.36285e-13	8.15448e-11	WBGene00020276	T05H4.15a	T05H4.15
2.79862	1.53	202.852	1.05794e-16	5.63029e-14	WBGene00012898	Y46G5A.6	Y46G5A.6
2.77413	2.85795	23.7759	2.21229e-05	0.000187112	WBGene00045411	C25F9.11	C25F9.11
2.76573	4.07755	21.6159	4.41299e-05	0.000333493	WBGene00018353	F42G2.4	fbxa-182	F-box A protein [Source:UniProtKB/TrEMBL;Acc:Q6HAE7]
2.75629	3.50933	37.9963	4.17684e-07	6.58256e-06	WBGene00007440	C08E8.4	C08E8.4
2.73238	-0.163922	34.956	7.88615e-07	1.14623e-05	WBGene00012518	Y32B12A.3	comt-2	Catechol-O-MethylTransferase family [Source:UniProtKB/TrEMBL;Acc:Q9XXH0]
2.71445	0.469964	82.9158	4.90987e-11	3.37999e-09	WBGene00020832	T26C12.2	T26C12.2
2.71147	-0.0144721	29.2564	3.82519e-06	4.3137e-05	WBGene00021183	Y9C9A.16a	Y9C9A.16
2.71128	1.64441	13.8299	0.000682702	0.00329263	WBGene00021978	Y58A7A.4	Y58A7A.4
2.69636	7.18282	26.7618	8.97255e-06	8.80519e-05	WBGene00010470	K01D12.11	cdr-4	CaDmium Responsive; Cadmium-inducible lysosomal protein CDR-4 [Source:UniProtKB/TrEMBL;Acc:G5EDZ7]
2.69248	1.4934	26.8457	8.51259e-06	8.42551e-05	WBGene00012398	Y6E2A.4	Y6E2A.4
2.67992	-0.686051	30.0969	3.004e-06	3.54359e-05	WBGene00219410	C04C3.14	C04C3.14
2.67877	-0.236846	47.5484	3.65833e-08	8.52193e-07	WBGene00012729	Y39G8B.10	Y39G8B.10
2.67466	5.36282	81.9623	7.44367e-11	4.81299e-09	WBGene00044107	F58G6.9a	F58G6.9
2.65973	-0.0900736	18.8969	0.000103712	0.000680449	WBGene00020737	T23F2.4	T23F2.4	UPF0057 membrane protein T23F2.4 [Source:UniProtKB/Swiss-Prot;Acc:Q22701]
2.65045	0.381537	89.261	1.85594e-11	1.51063e-09	WBGene00014907	Y51A2A.9	fbxa-117
2.64743	4.13703	65.6735	1.08157e-09	4.50775e-08	WBGene00009431	F35E12.7a	dct-17	DAF-16/FOXO Controlled, germline Tumor affecting [Source:UniProtKB/TrEMBL;Acc:Q52GY1]
2.64332	-0.171219	22.2657	3.27569e-05	0.000261093	WBGene00020364	T08E11.8	T08E11.8
2.63806	0.265513	20.8829	5.33083e-05	0.000391522	WBGene00009805	F47B8.4a	F47B8.4
2.62041	2.3267	139.074	3.53386e-14	8.57861e-12	WBGene00018647	F49F1.7a	F49F1.7
2.61765	2.53847	59.2414	3.33804e-09	1.12773e-07	WBGene00009804	F47B8.3	F47B8.3
2.59772	0.331925	46.6613	4.46985e-08	1.01009e-06	WBGene00015028	B0207.5a	B0207.5
2.59532	0.20807	39.6107	2.38585e-07	4.13697e-06	WBGene00011673	T10B9.3	cyp-13A6	Putative cytochrome P450 CYP13A6 [Source:UniProtKB/Swiss-Prot;Acc:Q27515]
2.59162	-0.305098	47.8132	3.44735e-08	8.09863e-07	WBGene00015788	C15B12.8	C15B12.8
2.58951	2.06507	8.91279	0.00508138	0.0167122	WBGene00045412	C25F9.12	C25F9.12
2.57601	1.13113	79.4749	8.50644e-11	5.44924e-09	WBGene00010209	F57G4.4	fbxa-191
2.57276	-0.0860177	29.5388	4.12823e-06	4.58814e-05	WBGene00015758	C14C6.4	nhr-155	Nuclear Hormone Receptor family [Source:UniProtKB/TrEMBL;Acc:O44668]
2.56968	5.5192	58.8905	4.30778e-09	1.38299e-07	WBGene00017659	F21C10.10.1	F21C10.10
2.55736	0.730969	31.8859	1.84891e-06	2.36226e-05	WBGene00022572	ZC239.14	ZC239.14
2.55485	1.88056	57.6627	4.32008e-09	1.38373e-07	WBGene00019968	R08F11.4	R08F11.4
2.55372	2.39916	178.548	7.8771e-16	2.8683e-13	WBGene00008538	F02H6.5a	sqrd-1	Sulfide Quinone oxidoReDuctase [Source:UniProtKB/TrEMBL;Acc:M1ZJU1]
2.5537	1.09236	37.1563	4.60546e-07	7.18441e-06	WBGene00009839	F47H4.8	fbxa-188	F-box A protein [Source:UniProtKB/TrEMBL;Acc:Q9XU29]
2.5506	2.18697	21.5528	4.46847e-05	0.000336949	WBGene00016783	C49G7.5	irg-2	Infection Response protein [Source:UniProtKB/TrEMBL;Acc:O16224]
2.53478	0.364252	73.1468	2.44315e-10	1.35223e-08	WBGene00022142	Y71G12B.2	Y71G12B.2
2.53025	-0.219769	27.8625	5.75216e-06	6.04349e-05	WBGene00045415	Y43F8B.15	Y43F8B.15
2.51045	4.32519	43.4127	1.12239e-07	2.18739e-06	WBGene00007303	C04F12.9.1	rnh-1.3	RNase H [Source:UniProtKB/TrEMBL;Acc:Q9XVE6]
2.50996	1.25601	59.3067	3.09684e-09	1.0633e-07	WBGene00194926	K08D8.12a	K08D8.12
2.50659	-0.000223763	27.8075	5.84665e-06	6.1288e-05	WBGene00021081	W08A12.4	pals-33	Protein containing ALS2cr12 (ALS2CR12) domain [Source:UniProtKB/TrEMBL;Acc:O01622]
2.50042	1.1867	33.2689	1.28817e-06	1.73897e-05	WBGene00023503	F17C11.13a	F17C11.13
2.49872	0.177699	19.855	7.43945e-05	0.000519897	WBGene00016785	C49G7.7.1	C49G7.7
2.49845	2.32033	196.972	1.68649e-16	7.77866e-14	WBGene00077636	Y46G5A.43	Y46G5A.43
2.49591	2.16166	137.721	4.08569e-14	9.42227e-12	WBGene00019146	H02F09.3	H02F09.3
2.49212	2.25709	69.6561	4.49022e-10	2.15717e-08	WBGene00007694	C23H4.6a	C23H4.6
2.48937	-0.428776	41.9463	1.34681e-07	2.55286e-06	WBGene00219686	F32A5.10	linc-125
2.48869	3.06734	56.4852	5.94968e-09	1.84623e-07	WBGene00012404	Y6G8.2a	Y6G8.2
2.48636	2.22608	86.3943	2.86236e-11	2.15253e-09	WBGene00010457	K01C8.2	K01C8.2
2.46641	0.842155	70.0667	4.17566e-10	2.01319e-08	WBGene00018543	F47C10.6	ugt-32	UDP-GlucuronosylTransferase [Source:UniProtKB/TrEMBL;Acc:O01558]
2.46218	2.72012	32.0333	1.93833e-06	2.44714e-05	WBGene00009102	F25B3.5a.1	F25B3.5
2.4533	0.686124	15.3442	0.000377762	0.00201119	WBGene00015598	C08E3.6	fbxa-163	F-box A protein [Source:UniProtKB/TrEMBL;Acc:O17196]
2.45277	1.27787	17.1263	0.000200452	0.00118786	WBGene00019782	M60.7	M60.7
2.44512	0.791751	50.6669	1.83935e-08	4.79961e-07	WBGene00011424	T04B2.6	dhs-31	DeHydrogenases, Short chain [Source:UniProtKB/TrEMBL;Acc:D3KFT5]
2.44166	3.60283	134.063	6.08389e-14	1.35779e-11	WBGene00018755	F53C3.12	bcmo-2	Beta-Carotene 15,15'-MonoOxygenase [Source:UniProtKB/TrEMBL;Acc:Q9TXT9]
2.43809	0.787117	66.221	8.33851e-10	3.67452e-08	WBGene00019885	R05D8.7	R05D8.7
2.43187	3.91184	386.178	2.48475e-21	6.87629e-18	WBGene00010985	R03A10.5	R03A10.5
2.43158	0.400507	29.4018	3.66769e-06	4.18038e-05	WBGene00006627	C02F5.8	tsp-1	Tetraspanin-1 [Source:UniProtKB/Swiss-Prot;Acc:P34285]
2.42531	9.18972	31.6821	2.21982e-06	2.74246e-05	WBGene00000675	K02D7.3a	col-101	COLlagen [Source:UniProtKB/TrEMBL;Acc:U4PFF3]
2.41278	1.88176	64.5055	1.14489e-09	4.69265e-08	WBGene00021339	Y34F4.4	Y34F4.4
2.41235	0.247639	57.3516	4.56691e-09	1.44275e-07	WBGene00015040	B0213.10	cyp-34A5	CYtochrome P450 family [Source:UniProtKB/TrEMBL;Acc:O44655]
2.40925	3.32956	53.2022	1.17892e-08	3.26909e-07	WBGene00017303	F09F7.6	F09F7.6
2.40728	2.10278	55.2461	7.00387e-09	2.143e-07	WBGene00020613	T20D4.7	T20D4.7
2.40136	4.41371	35.6986	7.47776e-07	1.09261e-05	WBGene00007282	C03E10.5	clec-223	C-type LECtin [Source:UniProtKB/TrEMBL;Acc:O17562]
2.40002	0.450353	45.7474	5.50721e-08	1.19068e-06	WBGene00012070	T26H5.8.1	T26H5.8
2.39863	1.24662	29.4152	3.84277e-06	4.32647e-05	WBGene00020329	T07H3.6	bath-26	BTB and MATH domain containing [Source:UniProtKB/TrEMBL;Acc:O76611]
2.39119	3.1265	40.4789	2.15748e-07	3.81265e-06	WBGene00011190	R10D12.9.1	swt-6	Sugar transporter SWEET [Source:UniProtKB/TrEMBL;Acc:P92011]
2.38779	-0.0156248	71.6695	3.15324e-10	1.64647e-08	WBGene00044435	Y20F4.8	Y20F4.8
2.38556	5.81509	170.646	1.58949e-15	5.63942e-13	WBGene00021872	Y54G2A.6a	clec-85	C-type LECtin [Source:UniProtKB/TrEMBL;Acc:U4PAM5]
2.38434	2.24818	18.352	0.000131355	0.000829583	WBGene00017484	F15E6.3	F15E6.3	RNA binding protein; RRM-type RNA binding protein [Source:UniProtKB/TrEMBL;Acc:G5ECT2]
2.38395	1.54193	63.1217	1.4844e-09	5.7858e-08	WBGene00021066	W06H8.2	W06H8.2
2.3838	-0.412452	24.7463	1.48267e-05	0.000134177	WBGene00008680	F11A5.15	F11A5.15
2.38272	1.32761	95.4209	7.55878e-12	7.06695e-10	WBGene00007835	C31A11.7	oac-7	O-ACyltransferase homolog [Source:UniProtKB/TrEMBL;Acc:O45283]
2.38213	0.98847	47.9174	3.36791e-08	7.95253e-07	WBGene00007459	C08F11.12	C08F11.12	UPF0375 protein C08F11.12 [Source:UniProtKB/Swiss-Prot;Acc:Q9U3R0]
2.3804	8.07003	37.4587	4.85801e-07	7.51064e-06	WBGene00010904	M88.1.1	ugt-62	UDP-glucuronosyltransferase [Source:UniProtKB/TrEMBL;Acc:Q21603]
2.37735	3.09783	211.87	5.28827e-17	3.18147e-14	WBGene00007675	C18D4.6a	C18D4.6
2.36944	1.06652	24.9333	1.4565e-05	0.000132502	WBGene00005833	C25F9.7	srw-86	Serpentine Receptor, class W [Source:UniProtKB/TrEMBL;Acc:O62076]
2.36714	0.912087	38.4675	3.17738e-07	5.24646e-06	WBGene00012399	Y6E2A.5	Y6E2A.5
2.35201	0.859811	46.0075	5.1883e-08	1.14484e-06	WBGene00016660	C45B2.3	C45B2.3
2.34522	5.16684	72.8308	3.02617e-10	1.59213e-08	WBGene00001752	K08F4.7	gst-4	Glutathione S-transferase 4 [Source:UniProtKB/Swiss-Prot;Acc:Q21355]
2.345	2.12093	58.6104	3.55302e-09	1.18751e-07	WBGene00001760	F37B1.2	gst-12	Glutathione S-Transferase [Source:UniProtKB/TrEMBL;Acc:Q93695]
2.3416	4.55348	110.233	1.02495e-12	1.35069e-10	WBGene00018206	F39G3.1	ugt-61	UDP-glucuronosyltransferase [Source:UniProtKB/TrEMBL;Acc:O16276]
2.33609	-0.00378436	61.1649	2.1567e-09	7.87393e-08	WBGene00010273	F58G6.2a	srm-3	Serpentine Receptor, class M [Source:UniProtKB/TrEMBL;Acc:Q21008]
2.33308	1.95141	17.5373	0.000174222	0.00105502	WBGene00014046	ZK666.6	clec-60	C-type LECtin [Source:UniProtKB/TrEMBL;Acc:Q23564]
2.32998	3.46259	71.3929	3.30883e-10	1.68325e-08	WBGene00006561	Y38C1AA.4a	tcl-2	T-cell defective protein 2 [Source:UniProtKB/Swiss-Prot;Acc:Q9N428]
2.32763	3.98679	26.0523	1.09922e-05	0.000104963	WBGene00014836	T09F5.12	T09F5.12
2.3199	0.31774	39.7761	2.28981e-07	4.01065e-06	WBGene00018278	F41C6.4a	F41C6.4
2.31518	9.36439	27.0661	8.20249e-06	8.17119e-05	WBGene00000716	T15B7.3	col-143	COLlagen [Source:UniProtKB/TrEMBL;Acc:O17038]
2.31207	0.90745	19.8666	7.64505e-05	0.000531581	WBGene00000620	ZC513.8	col-43	COLlagen; Collagen [Source:UniProtKB/TrEMBL;Acc:G5ED38]
2.29566	-0.852456	13.3758	0.000779032	0.00365282	WBGene00005703	R07B5.3a	sru-40	Serpentine Receptor, class U [Source:UniProtKB/TrEMBL;Acc:F5GUB5]
2.29104	-0.188012	65.5789	9.38299e-10	4.03206e-08	WBGene00194848	T27D12.6	T27D12.6
2.29072	4.10683	41.7969	1.59889e-07	2.942e-06	WBGene00021263	Y22D7AR.10	Y22D7AR.10
2.28617	0.293673	44.2945	7.71194e-08	1.59031e-06	WBGene00010365	H04D03.4	H04D03.4
2.28288	2.61857	51.4557	1.59365e-08	4.22439e-07	WBGene00022597	ZC395.5	ZC395.5
2.28227	4.52552	108.334	1.30884e-12	1.63157e-10	WBGene00007073	AC3.8	ugt-2	UDP-GlucuronosylTransferase [Source:UniProtKB/TrEMBL;Acc:Q17404]
2.27673	-0.283588	56.0585	5.93155e-09	1.84623e-07	WBGene00015839	C16C4.15	math-10	MATH (Meprin-associated Traf homology) domain containing [Source:UniProtKB/TrEMBL;Acc:O16553]
2.26945	0.338472	70.9783	3.5574e-10	1.78347e-08	WBGene00009696	F44F1.4	F44F1.4
2.26831	3.78107	54.813	7.65732e-09	2.31848e-07	WBGene00013832	ZC15.3	ZC15.3
2.26048	1.3614	110.656	9.71002e-13	1.31221e-10	WBGene00003702	Y70C5C.6a	nhr-112	Nuclear Hormone Receptor family [Source:UniProtKB/TrEMBL;Acc:Q7JK65]
2.2562	0.947864	108.58	1.26779e-12	1.59738e-10	WBGene00018646	F49F1.6a	mul-1	Mucin Like protein [Source:UniProtKB/TrEMBL;Acc:Q9GZE3]
2.25617	4.58308	18.4762	0.000126201	0.000801802	WBGene00008602	F09B9.1a	oac-14	O-ACyltransferase homolog [Source:UniProtKB/TrEMBL;Acc:A0A0K3AWB0]
2.25584	-1.11202	6.06701	0.0184845	0.0468444	WBGene00044385	F59A6.10	F59A6.10
2.24305	-0.494303	7.38485	0.00998784	0.0288148	WBGene00016670	C45G7.3	ilys-3	Invertebrate-type lysozyme 3 [Source:UniProtKB/Swiss-Prot;Acc:O76357]
2.24051	0.273225	151.597	9.70436e-15	2.74039e-12	WBGene00008794	F14D7.7	F14D7.7
2.2392	2.01268	39.3655	2.64597e-07	4.5089e-06	WBGene00002188	ZC416.4	kgb-2	Mitogen-activated protein kinase [Source:UniProtKB/TrEMBL;Acc:H2KZI0]
2.23539	2.87266	98.7906	4.70678e-12	4.86027e-10	WBGene00018413	F44C8.1	cyp-33C4	CYtochrome P450 family [Source:UniProtKB/TrEMBL;Acc:O16362]
2.23225	0.0745235	58.5286	3.61106e-09	1.19842e-07	WBGene00011168	R09D1.12	R09D1.12
2.22984	-0.127795	10.7122	0.00232144	0.00886859	WBGene00007036	ZK430.3	sod-5	Superoxide dismutase [Cu-Zn] [Source:UniProtKB/TrEMBL;Acc:Q27538]
2.22062	4.46428	129.997	9.56718e-14	2.00102e-11	WBGene00007388	C06H2.4	folt-1	Folate transporter 1 [Source:UniProtKB/Swiss-Prot;Acc:Q17766]
2.2108	3.1049	23.9229	2.08707e-05	0.000178374	WBGene00011362	T02B5.1	cest-1	Carboxylic ester hydrolase [Source:UniProtKB/TrEMBL;Acc:O01302]
2.19796	5.14308	64.4368	1.32391e-09	5.29451e-08	WBGene00019515	K08B4.3	ugt-19	UDP-GlucuronosylTransferase [Source:UniProtKB/TrEMBL;Acc:Q9TYY5]
2.1976	5.03153	76.8734	1.41655e-10	8.34076e-09	WBGene00017789	F25E5.8a.1	F25E5.8
2.18622	0.0499919	28.2135	5.18605e-06	5.54983e-05	WBGene00007140	B0331.1	cyp-29A4	CYtochrome P450 family [Source:UniProtKB/TrEMBL;Acc:O45219]
2.17563	-0.0691941	33.8611	1.05701e-06	1.47587e-05	WBGene00235133	T26H5.14	T26H5.14
2.17158	1.41638	88.9355	1.94856e-11	1.54955e-09	WBGene00001859	T05E8.2	hil-8	HIstone H1 Like [Source:UniProtKB/TrEMBL;Acc:O01597]
2.16786	2.91436	25.1575	1.41851e-05	0.000129779	WBGene00007765	C27B7.9	C27B7.9
2.16086	3.37765	93.7954	9.54079e-12	8.40866e-10	WBGene00012783	Y43C5A.3	Y43C5A.3
2.15982	2.47334	41.2841	1.6495e-07	3.01906e-06	WBGene00016506	C37H5.2	abhd-5.1	Abhydrolase domain-containing protein cgi-58 [Source:UniProtKB/Swiss-Prot;Acc:P91143]
2.15876	3.08129	161.557	3.68709e-15	1.21472e-12	WBGene00015067	B0238.1	B0238.1	Carboxylic ester hydrolase [Source:UniProtKB/TrEMBL;Acc:O16497]
2.15512	3.61381	77.0336	1.26898e-10	7.56389e-09	WBGene00020135	T01B6.3a	aakg-4	AMP-Activated protein Kinase Gamma subunit [Source:UniProtKB/TrEMBL;Acc:H2L0K0]
2.15502	0.936915	44.8222	6.81929e-08	1.43184e-06	WBGene00000986	R08H2.1.1	dhs-23	DeHydrogenases, Short chain [Source:UniProtKB/TrEMBL;Acc:O45709]
2.15093	0.442968	129.768	9.81716e-14	2.00102e-11	WBGene00016639	C44B12.6a	C44B12.6
2.14632	4.26147	128.283	1.16172e-13	2.2326e-11	WBGene00017082	DC2.5a	DC2.5
2.13775	0.31758	42.8153	1.09357e-07	2.14635e-06	WBGene00017510	F16B4.9	nhr-178	Nuclear Hormone Receptor family [Source:UniProtKB/TrEMBL;Acc:O44635]
2.13665	2.51035	71.457	3.27206e-10	1.67072e-08	WBGene00012910	Y46G5A.20	Y46G5A.20
2.13344	3.83495	81.1525	6.49381e-11	4.32407e-09	WBGene00010659	K08D8.5	K08D8.5
2.12475	-0.515473	16.1638	0.000270295	0.00152434	WBGene00019699	M01D1.2a	math-34	MATH (Meprin-associated Traf homology) domain containing [Source:UniProtKB/TrEMBL;Acc:H2L040]
2.11903	2.37428	76.2379	1.44839e-10	8.49212e-09	WBGene00013955	ZK265.1a	kri-1	KRIT 1 (Krev interaction trapped/cerebral cavernous malformation 1) homolog; Krev interaction trapped/cerebral cavernous malformation 1 isoform a [Source:UniProtKB/TrEMBL;Acc:G5EDH0]
2.11576	1.05327	95.1205	7.8894e-12	7.26474e-10	WBGene00013226	Y56A3A.5	faah-5	Fatty Acid Amide Hydrolase homolog [Source:UniProtKB/TrEMBL;Acc:Q9U243]
2.11274	5.52832	131.809	7.80827e-14	1.68817e-11	WBGene00021518	Y41D4B.16	hpo-6
2.1116	2.12904	92.7155	1.11553e-11	9.64721e-10	WBGene00001119	C04C3.5a	dyf-3	Clusterin-associated protein 1 homolog [Source:UniProtKB/Swiss-Prot;Acc:Q6I6D4]
2.11026	5.86191	40.0931	2.49085e-07	4.28147e-06	WBGene00012113	T28B8.1.1	T28B8.1
2.11002	1.15555	9.71033	0.00359218	0.0126946	WBGene00012603	Y38E10A.25	nspe-6	Nematode Specific Peptide family, group E [Source:UniProtKB/TrEMBL;Acc:Q7YWR1]
2.10948	-0.199138	13.4735	0.000754446	0.00356533	WBGene00021865	Y54F10BM.11	fbxa-66	F-box A protein [Source:UniProtKB/TrEMBL;Acc:Q95XK8]
2.10914	2.81539	51.5636	1.52168e-08	4.08053e-07	WBGene00020981	W03D2.6	W03D2.6
2.10633	9.33699	64.1408	1.38939e-09	5.46166e-08	WBGene00000677	F56B3.1	col-103	COLlagen [Source:UniProtKB/TrEMBL;Acc:O45114]
2.10317	1.86197	90.2949	1.59135e-11	1.33451e-09	WBGene00017133	EEED8.2	EEED8.2
2.09734	2.51279	62.0376	1.82403e-09	6.7847e-08	WBGene00013180	Y53H1B.1	cutl-10	CUTiclin-Like [Source:UniProtKB/TrEMBL;Acc:Q9U250]
2.08736	-0.0718234	10.1907	0.00285613	0.0105415	WBGene00015398	C03G6.13	tag-293
2.08429	5.67197	46.7399	5.20216e-08	1.14484e-06	WBGene00007875	C32H11.12	dod-24	Downstream Of DAF-16 (Regulated by DAF-16) [Source:UniProtKB/TrEMBL;Acc:Q9XUH3]
2.08269	1.02855	17.3517	0.000180784	0.00108856	WBGene00002118	K02E2.4	ins-35	INSulin related [Source:UniProtKB/TrEMBL;Acc:Q9XUV3]
2.0814	0.289557	46.3382	4.81082e-08	1.06939e-06	WBGene00008234	C50F4.9	C50F4.9
2.08122	2.24991	10.0358	0.00313628	0.0113624	WBGene00045457	F33H12.7	F33H12.7
2.07681	9.64852	26.9174	8.53202e-06	8.43871e-05	WBGene00000597	F11H8.3	col-8	Cuticle collagen 8 [Source:UniProtKB/Swiss-Prot;Acc:P18833]
2.07654	1.48878	40.5325	1.89981e-07	3.40074e-06	WBGene00002012	F38E11.1	hsp-12.3	Heat Shock Protein [Source:UniProtKB/TrEMBL;Acc:Q20164]
2.07411	2.90095	89.7065	1.73665e-11	1.4219e-09	WBGene00010064	F54F7.2	F54F7.2
2.07409	-0.17541	25.5506	1.15564e-05	0.000108411	WBGene00007131	B0284.1	pals-26	Protein containing ALS2cr12 (ALS2CR12) domain [Source:UniProtKB/TrEMBL;Acc:Q17466]
2.06876	9.29375	63.5578	1.53598e-09	5.92015e-08	WBGene00013489	Y69H2.14	col-42	COLlagen [Source:UniProtKB/TrEMBL;Acc:Q8I4C0]
2.06708	9.07207	60.6637	2.68111e-09	9.41587e-08	WBGene00000673	F14F7.1	col-98	COLlagen [Source:UniProtKB/TrEMBL;Acc:O17805]
2.06576	2.35816	97.5093	5.62776e-12	5.60226e-10	WBGene00013008	Y48E1B.9a	clec-146	C-type LECtin [Source:UniProtKB/TrEMBL;Acc:B7WNB3]
2.06325	1.49755	63.266	1.44451e-09	5.64623e-08	WBGene00004054	AC8.1	AC8.1
2.06204	3.30412	27.9621	6.09063e-06	6.34608e-05	WBGene00007506	C10C5.2	C10C5.2
2.05998	1.32788	77.3703	1.20025e-10	7.2139e-09	WBGene00022696	ZK328.7a	ZK328.7	Tetratricopeptide repeat protein 21 homolog [Source:UniProtKB/Swiss-Prot;Acc:Q20255]
2.05958	-0.537873	21.3125	4.4756e-05	0.00033712	WBGene00044534	H23N18.6	H23N18.6
2.05844	4.3131	47.1295	4.38898e-08	9.96394e-07	WBGene00003766	B0213.3	nlp-28	Neuropeptide-like protein 28 QWGYGGY-amide GYGGYGGY-amide GMYGGY-amide GMYGGW-amide [Source:UniProtKB/Swiss-Prot;Acc:O44665]
2.05701	7.74862	126.667	1.39772e-13	2.63419e-11	WBGene00019249	H28G03.1a	H28G03.1
2.05544	4.32149	69.6369	4.50548e-10	2.15717e-08	WBGene00008492	F01D5.1	F01D5.1
2.05311	2.88664	51.1797	1.64667e-08	4.35659e-07	WBGene00017726	F22H10.2	F22H10.2
2.05301	2.08838	34.504	9.15408e-07	1.29382e-05	WBGene00006464	T07H3.1	bath-47	BTB and MATH domain-containing protein 47 [Source:UniProtKB/Swiss-Prot;Acc:O76612]
2.05242	0.469123	33.3944	1.19933e-06	1.64308e-05	WBGene00018648	F49F1.8	F49F1.8
2.05166	7.20435	22.5012	3.31921e-05	0.000263197	WBGene00011737	T12G3.1a.1	sqst-1	SeQueSTosome related [Source:UniProtKB/TrEMBL;Acc:Q22436]
2.05075	0.124235	59.2146	3.15346e-09	1.07895e-07	WBGene00019290	K02A2.5	K02A2.5
2.03294	0.509805	19.3847	8.69911e-05	0.00059083	WBGene00021581	Y46C8AL.3	clec-70	C-type LECtin [Source:UniProtKB/TrEMBL;Acc:Q9N3X0]
2.03271	5.09241	37.1361	5.12593e-07	7.8317e-06	WBGene00019232	H23N18.1	ugt-13	UDP-GlucuronosylTransferase [Source:UniProtKB/TrEMBL;Acc:Q9TXZ6]
2.0273	5.37206	15.504	0.00036412	0.0019468	WBGene00009957	F53B2.8	F53B2.8
2.02455	0.58511	19.9982	6.98222e-05	0.00049217	WBGene00006628	C02F5.11	tsp-2	TetraSPanin family [Source:UniProtKB/TrEMBL;Acc:Q95QY8]
2.00966	2.88672	218.399	3.25125e-17	2.24938e-14	WBGene00016097	C25E10.8	C25E10.8
2.00284	1.81723	33.1258	1.29992e-06	1.74971e-05	WBGene00007162	B0391.5	fbxa-153	F-box A protein [Source:UniProtKB/TrEMBL;Acc:O62012]
2.00065	0.101427	27.5955	6.22631e-06	6.47284e-05	WBGene00020522	T15B7.10	T15B7.10
2.00039	2.83995	59.8292	2.79529e-09	9.7182e-08	WBGene00007691	C23H4.2	C23H4.2	Carboxylic ester hydrolase [Source:UniProtKB/TrEMBL;Acc:Q93251]
2.00033	1.90468	20.5139	6.14627e-05	0.000441338	WBGene00011844	T19C9.8	T19C9.8
1.9985	1.18188	60.1122	2.64503e-09	9.36043e-08	WBGene00010585	K05C4.9	K05C4.9
1.99421	2.12311	95.4716	7.50439e-12	7.06382e-10	WBGene00009840	F47H4.9	fbxa-189	F-box A protein [Source:UniProtKB/TrEMBL;Acc:Q9XU28]
1.98825	0.365692	33.6961	1.10519e-06	1.53385e-05	WBGene00020873	T28A11.6a	T28A11.6
1.98653	0.435283	16.7229	0.000223341	0.00130264	WBGene00021586	Y46C8AL.9a	clec-75	C-type LECtin [Source:UniProtKB/TrEMBL;Acc:G4SJ57]
1.98302	2.70504	72.1088	2.9218e-10	1.54309e-08	WBGene00235306	NA	NA	NA
1.97836	1.17724	65.5125	9.49863e-10	4.0441e-08	WBGene00219423	C23H5.15	C23H5.15
1.97782	3.42476	24.5028	1.72958e-05	0.000152047	WBGene00009835	F47H4.2a	F47H4.2
1.97365	-0.240688	30.5965	2.60601e-06	3.16033e-05	WBGene00018348	F42C5.6	F42C5.6
1.96783	5.79412	63.8946	1.43146e-09	5.61109e-08	WBGene00013647	Y105C5B.5a	Y105C5B.5
1.96304	1.98016	28.544	4.89427e-06	5.31153e-05	WBGene00017390	F12A10.1	F12A10.1
1.96255	0.980318	95.0865	7.92784e-12	7.26474e-10	WBGene00050945	C45B11.7	C45B11.7
1.96165	1.10216	66.9017	7.36386e-10	3.32986e-08	WBGene00012750	Y41C4A.2	faah-6	Fatty Acid Amide Hydrolase homolog [Source:UniProtKB/TrEMBL;Acc:Q9U2I8]
1.96145	8.65281	128.865	1.08731e-13	2.18045e-11	WBGene00011474	T05D4.1.1	aldo-1	Fructose-bisphosphate aldolase 1 [Source:UniProtKB/Swiss-Prot;Acc:P54216]
1.95846	3.64151	32.1901	1.81036e-06	2.32374e-05	WBGene00000133	C05E11.4	amt-1	Putative ammonium transporter 1 [Source:UniProtKB/Swiss-Prot;Acc:P54145]
1.95762	0.684492	59.9308	2.74034e-09	9.55115e-08	WBGene00005649	F20D6.3	srp-8	SeRPin [Source:UniProtKB/TrEMBL;Acc:Q19651]
1.95207	-0.655103	20.7614	5.37916e-05	0.000394235	WBGene00235295	C42D4.19	C42D4.19
1.94607	0.158834	48.2415	3.13292e-08	7.467e-07	WBGene00015532	C06E4.3	C06E4.3
1.94103	3.9223	34.9452	8.53669e-07	1.22533e-05	WBGene00001772	F37B1.1	gst-24	Glutathione S-Transferase [Source:UniProtKB/TrEMBL;Acc:Q93694]
1.93864	0.273722	26.4343	8.82315e-06	8.68939e-05	WBGene00045132	ZK643.9	ZK643.9
1.93487	2.58179	54.5981	8.00502e-09	2.37445e-07	WBGene00020015	R11G11.12a	nhr-210	Nuclear Hormone Receptor family [Source:UniProtKB/TrEMBL;Acc:O16954]
1.93451	3.47759	14.4035	0.000547903	0.00274686	WBGene00008905	F17B5.1a	F17B5.1
1.93365	-1.11277	7.35014	0.0100714	0.028993	WBGene00007656	C17H1.3	pals-2	Protein containing ALS2cr12 (ALS2CR12) domain [Source:UniProtKB/TrEMBL;Acc:O45254]
1.92082	1.46273	45.3418	6.04627e-08	1.28711e-06	WBGene00007716	C25D7.4a	fbxa-82	F-box A protein [Source:UniProtKB/TrEMBL;Acc:B5U8N5]
1.91746	-0.0107923	19.0083	9.78253e-05	0.00065068	WBGene00016924	C54F6.6	C54F6.6
1.91692	1.27475	39.8558	2.24501e-07	3.95722e-06	WBGene00009428	F35E12.4	F35E12.4
1.91387	1.41001	72.1526	2.8997e-10	1.54309e-08	WBGene00009466	F36D1.7	F36D1.7
1.91331	3.57395	19.8304	7.86475e-05	0.000542955	WBGene00012444	Y15E3A.5	Y15E3A.5
1.9077	3.99895	28.3548	5.427e-06	5.75873e-05	WBGene00012212	W02D9.6	W02D9.6
1.90748	2.09315	34.6237	8.68738e-07	1.23925e-05	WBGene00020941	W02D7.5	W02D7.5
1.90311	6.3085	56.5966	5.95084e-09	1.84623e-07	WBGene00018602	F48D6.4a	F48D6.4
1.90176	1.10895	85.5579	3.25428e-11	2.40799e-09	WBGene00005271	C06C3.6.1	srh-48	Serpentine Receptor, class H [Source:UniProtKB/TrEMBL;Acc:Q17713]
1.8992	4.9259	22.3027	3.51741e-05	0.00027513	WBGene00015683	C10G8.4	C10G8.4
1.88871	1.82124	90.0291	1.65533e-11	1.3798e-09	WBGene00017504	F16B4.2a	F16B4.2
1.88693	1.83319	93.8215	9.50496e-12	8.40866e-10	WBGene00001763	F37B1.4	gst-15	Glutathione S-Transferase [Source:UniProtKB/TrEMBL;Acc:Q93697]
1.88448	0.728569	46.1467	5.02579e-08	1.11089e-06	WBGene00017331	F10D2.5	ugt-40	UDP-GlucuronosylTransferase [Source:UniProtKB/TrEMBL;Acc:O16914]
1.88375	1.28773	75.147	1.73897e-10	9.86156e-09	WBGene00013826	Y116F11B.10a	Y116F11B.10
1.88211	1.30293	29.3802	3.6906e-06	4.19612e-05	WBGene00008519	F02C12.5	cyp-13B1	Putative cytochrome P450 cyp-13B1 [Source:UniProtKB/Swiss-Prot;Acc:O17624]
1.88084	0.369772	26.5366	8.5539e-06	8.45431e-05	WBGene00021011	W03G1.5	W03G1.5
1.87892	5.35604	11.092	0.00202011	0.00795226	WBGene00016997	D1005.3.1	cebp-1	C/EBP (CCAAT/enhancer-binding protein) homolog [Source:UniProtKB/TrEMBL;Acc:Q18909]
1.87599	2.19564	45.8907	5.329e-08	1.16305e-06	WBGene00010215	F57G8.6	nhr-193	Nuclear Hormone Receptor family [Source:UniProtKB/TrEMBL;Acc:G5EC41]
1.87404	3.69816	10.8614	0.00222139	0.00856672	WBGene00010062	F54F3.3	lipl-1	Lipase [Source:UniProtKB/TrEMBL;Acc:Q93789]
1.86902	4.66575	62.2378	1.75563e-09	6.60922e-08	WBGene00014030	ZK637.13	glb-1	Globin-like protein [Source:UniProtKB/Swiss-Prot;Acc:P30627]
1.86296	1.22599	46.6564	4.47483e-08	1.01009e-06	WBGene00016346	C33E10.2	fbxa-120	F-box A protein [Source:UniProtKB/TrEMBL;Acc:O61800]
1.86273	2.68962	100.97	3.4867e-12	3.68286e-10	WBGene00009042	F22B5.4.1	F22B5.4
1.86258	5.47109	37.6497	4.4449e-07	6.96535e-06	WBGene00001753	R03D7.6a	gst-5	Probable glutathione S-transferase 5 [Source:UniProtKB/Swiss-Prot;Acc:Q09596]
1.86234	5.15303	51.8417	1.55798e-08	4.15373e-07	WBGene00018971	F56D6.2.1	clec-67	C-type LECtin [Source:UniProtKB/TrEMBL;Acc:Q8ITX4]
1.86233	6.83134	122.879	2.17186e-13	3.85282e-11	WBGene00008110	C46C2.2.1	C46C2.2
1.85978	1.47497	60.8821	2.27774e-09	8.229e-08	WBGene00194651	C33D9.13	C33D9.13
1.85948	1.36095	32.0183	1.7495e-06	2.25414e-05	WBGene00045404	C06C3.11	C06C3.11
1.85397	0.469172	39.1257	2.69275e-07	4.57173e-06	WBGene00010451	K01A11.3	K01A11.3
1.85242	4.39583	22.5468	3.22256e-05	0.000258048	WBGene00017698	F22B7.9	F22B7.9
1.85241	1.22278	26.7394	8.04553e-06	8.03218e-05	WBGene00007899	C33D9.5	C33D9.5
1.84701	2.12452	41.7931	1.39755e-07	2.61676e-06	WBGene00001852	C30G7.1	hil-1	Histone H1.X [Source:UniProtKB/Swiss-Prot;Acc:Q18336]
1.84646	3.01916	12.8471	0.000997586	0.00448615	WBGene00000618	T10B10.1	col-41	COLlagen [Source:UniProtKB/TrEMBL;Acc:Q22369]
1.84603	1.23019	51.6024	1.50384e-08	4.04838e-07	WBGene00206418	M04C3.5a	M04C3.5
1.84197	2.70803	17.4313	0.000179286	0.00108048	WBGene00014173	ZK970.7	ZK970.7
1.84121	2.06021	41.0949	1.65557e-07	3.02618e-06	WBGene00017660	F21C10.11a	F21C10.11
1.83809	3.56051	125.19	1.65776e-13	3.05846e-11	WBGene00017069	D2096.1a	timm-17B.2	Translocase, Inner Mitochondrial Membrane [Source:UniProtKB/TrEMBL;Acc:Q19012]
1.83584	0.580931	36.9718	4.65418e-07	7.22896e-06	WBGene00015537	C06E4.8	C06E4.8
1.83371	3.18153	23.8575	2.07651e-05	0.000177691	WBGene00001387	F15B9.1	far-3	Fatty Acid/Retinol binding protein [Source:UniProtKB/TrEMBL;Acc:Q19478]
1.83344	0.0971505	20.2885	6.30829e-05	0.000452034	WBGene00021700	Y48G9A.6	Y48G9A.6
1.83268	1.17958	66.8759	7.39851e-10	3.33463e-08	WBGene00001789	R13D7.7	gst-41	Glutathione S-Transferase [Source:UniProtKB/TrEMBL;Acc:Q966G8]
1.83189	2.6967	27.3886	6.92292e-06	7.10626e-05	WBGene00010320	F59B10.4a	F59B10.4
1.82737	7.20325	9.40584	0.00410313	0.0141231	WBGene00014472	MTCE.33	MTCE.33
1.82714	5.31244	11.6773	0.00159169	0.00658028	WBGene00021977	Y58A7A.3.1	Y58A7A.3
1.82676	0.52116	60.2157	2.59222e-09	9.19708e-08	WBGene00014884	Y39E4B.14	Y39E4B.14
1.82154	5.0022	58.3289	3.87358e-09	1.26115e-07	WBGene00008677	F11A5.9	F11A5.9
1.82126	1.13506	63.4724	1.38936e-09	5.46166e-08	WBGene00021606	Y46H3C.6	Y46H3C.6
1.81873	1.09458	19.2059	9.28469e-05	0.000622443	WBGene00019961	R08E5.1a	R08E5.1
1.81358	2.76946	120.341	2.93539e-13	5.07712e-11	WBGene00010018	F54B8.3	fbxa-69	F-box A protein [Source:UniProtKB/TrEMBL;Acc:O45561]
1.81182	4.67264	22.2353	3.56872e-05	0.000278043	WBGene00012583	Y38E10A.5	clec-4	C-type LECtin [Source:UniProtKB/TrEMBL;Acc:Q9NAK5]
1.80575	4.92369	74.8388	1.83177e-10	1.03454e-08	WBGene00010124	F55G11.4	F55G11.4
1.80137	1.89898	67.9184	6.12544e-10	2.84422e-08	WBGene00008985	F20G2.1	F20G2.1
1.79857	0.571592	11.0647	0.00201111	0.00792586	WBGene00020016	R11G11.14	lipl-3	Lipase [Source:UniProtKB/TrEMBL;Acc:O16956]
1.79365	0.88768	52.051	1.36648e-08	3.72938e-07	WBGene00044977	F56C4.4a	F56C4.4
1.78681	-0.0748242	27.6947	6.04546e-06	6.31328e-05	WBGene00012622	Y38H6C.9a	Y38H6C.9
1.78662	1.78944	54.2978	8.51918e-09	2.49746e-07	WBGene00021178	Y9C9A.8	Y9C9A.8
1.78657	1.11299	68.8411	5.19091e-10	2.46827e-08	WBGene00011752	T13F3.5	fbxa-2	F-box A protein [Source:UniProtKB/TrEMBL;Acc:O18085]
1.78631	10.874	24.964	1.52302e-05	0.000137469	WBGene00000693	C53B4.5	col-119	COLlagen [Source:UniProtKB/TrEMBL;Acc:Q18799]
1.78358	1.14237	8.1368	0.00714838	0.0220678	WBGene00005657	C13D9.1	srr-6	Serpentine Receptor, class R [Source:UniProtKB/TrEMBL;Acc:O16246]
1.78297	0.426967	53.3551	1.03719e-08	2.93488e-07	WBGene00012374	W09H1.4	W09H1.4
1.78284	0.278349	41.6274	1.45467e-07	2.70906e-06	WBGene00017654	F21C10.4	F21C10.4
1.7805	5.58578	9.13882	0.00460509	0.0154963	WBGene00000749	ZC373.7	col-176	COLlagen [Source:UniProtKB/TrEMBL;Acc:Q23263]
1.77815	7.59319	110.534	9.8627e-13	1.31221e-10	WBGene00021043	W05G11.6a.1	pck-1	Phosphoenolypyruvate CarboxyKinase [Source:UniProtKB/TrEMBL;Acc:Q8ITY0]
1.77664	2.3639	73.7138	2.21726e-10	1.2371e-08	WBGene00003647	T05B4.2	nhr-57	Nuclear hormone receptor family member nhr-57 [Source:UniProtKB/Swiss-Prot;Acc:O16425]
1.77541	4.68819	53.1293	1.10522e-08	3.09573e-07	WBGene00016894	C53B7.3a	C53B7.3
1.76917	1.3015	70.8745	3.6226e-10	1.8096e-08	WBGene00045297	C16A11.9	fbxc-43	F-box C protein [Source:UniProtKB/TrEMBL;Acc:A3KFE7]
1.76819	1.40278	25.481	1.18359e-05	0.000110583	WBGene00016281	C31B8.4	pals-32	Protein containing ALS2cr12 (ALS2CR12) domain [Source:UniProtKB/TrEMBL;Acc:O16898]
1.76803	9.50556	50.8078	1.9159e-08	4.92758e-07	WBGene00001564	C05E4.9a.1	icl-1	Bifunctional glyoxylate cycle protein Isocitrate lyase Malate synthase [Source:UniProtKB/Swiss-Prot;Acc:Q10663]
1.7658	0.843707	29.2666	3.81382e-06	4.30681e-05	WBGene00206489	F53F1.14	F53F1.14
1.76271	0.873937	71.4569	3.27214e-10	1.67072e-08	WBGene00016766	C49C8.2	C49C8.2
1.76269	2.291	13.8616	0.000669002	0.00323331	WBGene00017361	F10E9.12	F10E9.12
1.76019	-0.36527	19.1246	9.39593e-05	0.000628986	WBGene00044707	F22G12.7	F22G12.7
1.75882	3.66619	14.2469	0.000580995	0.00288247	WBGene00012961	Y47H10A.5	Y47H10A.5
1.758	0.153456	16.8264	0.000212164	0.00124765	WBGene00011957	T23F11.6	T23F11.6
1.75632	0.79667	18.9438	0.000100039	0.000662002	WBGene00012878	Y45F10C.2	Y45F10C.2	UPF0375 protein Y45F10C.2 [Source:UniProtKB/Swiss-Prot;Acc:O45941]
1.75548	4.35899	18.734	0.000114647	0.000739224	WBGene00003778	C15H9.1	nnt-1	Nicotinamide Nucleotide Transhydrogenase [Source:UniProtKB/TrEMBL;Acc:Q18031]
1.75069	0.857436	61.5577	1.99966e-09	7.33935e-08	WBGene00044586	Y61A9LA.12	Y61A9LA.12
1.7499	0.163686	31.3849	2.08709e-06	2.60877e-05	WBGene00012448	Y17D7A.4	cyp-33D3	CYtochrome P450 family [Source:UniProtKB/TrEMBL;Acc:G5EE22]
1.74957	5.71753	15.3226	0.00038933	0.00206168	WBGene00019963	R08E5.3	R08E5.3
1.74789	1.77599	17.8432	0.000151446	0.000932188	WBGene00009213	F28D1.3	thn-1	THaumatiN family [Source:UniProtKB/TrEMBL;Acc:Q19874]
1.74766	3.85442	39.394	2.58773e-07	4.42602e-06	WBGene00020455	T12B5.8	fbxa-59	F-box A protein [Source:UniProtKB/TrEMBL;Acc:Q9TZ27]
1.74489	0.737155	58.456	3.66347e-09	1.20982e-07	WBGene00016367	C33G8.10	nhr-162	Nuclear Hormone Receptor family [Source:UniProtKB/TrEMBL;Acc:Q18395]
1.74428	-0.217731	16.5261	0.000236671	0.00136552	WBGene00010004	F53H2.1a	F53H2.1
1.73746	4.21629	31.9727	1.88378e-06	2.39587e-05	WBGene00012216	W02D9.10	W02D9.10
1.7349	3.32495	206.66	7.86943e-17	4.53705e-14	WBGene00003680	ZK488.2	nhr-90	Nuclear hormone receptor family member nhr-90 [Source:UniProtKB/Swiss-Prot;Acc:O17025]
1.73455	2.66935	155.928	6.33211e-15	1.82536e-12	WBGene00003722	R11G11.1	nhr-132	Nuclear Hormone Receptor family [Source:UniProtKB/TrEMBL;Acc:O16961]
1.73148	6.62014	12.2255	0.00127739	0.00548241	WBGene00010700	K09A9.1	nipi-3
1.73099	2.02781	96.9864	6.05653e-12	5.94356e-10	WBGene00021799	Y53G8AL.1	Y53G8AL.1
1.73032	3.76184	117.212	4.28465e-13	6.97491e-11	WBGene00016698	C46A5.1	C46A5.1
1.72955	2.64948	108.568	1.26987e-12	1.59738e-10	WBGene00022386	Y95B8A.6a.1	Y95B8A.6
1.72727	3.78102	34.7406	8.68011e-07	1.23925e-05	WBGene00005643	C05E4.1.1	srp-2	SeRPin [Source:UniProtKB/TrEMBL;Acc:O17365]
1.72402	6.77379	22.7695	3.0226e-05	0.000245157	WBGene00045394	ZK813.7	ZK813.7
1.7228	1.12627	21.8564	3.75014e-05	0.000290054	WBGene00000412	F35E8.11	cdr-1	CaDmium Responsive; Cadmium-inducible lysosomal protein CDR-1 [Source:UniProtKB/TrEMBL;Acc:G5EE89]
1.72252	0.635278	53.3821	1.03134e-08	2.92432e-07	WBGene00019070	F58H7.5	F58H7.5
1.71663	-0.155127	18.053	0.000136713	0.000858865	WBGene00008970	F20C5.5.1	F20C5.5
1.71646	1.90862	40.0671	2.13062e-07	3.77352e-06	WBGene00021397	Y38C1AA.6	Y38C1AA.6
1.71331	0.765836	48.825	2.75228e-08	6.68128e-07	WBGene00219918	F27C1.18	F27C1.18
1.70803	1.49381	34.2064	9.63242e-07	1.35865e-05	WBGene00013841	ZC47.9	fbxa-33
1.70789	0.528271	17.7325	0.000153184	0.000941628	WBGene00013953	ZK262.8	ZK262.8
1.69807	-0.135467	12.8	0.000977795	0.00440708	WBGene00015152	B0348.2a	B0348.2
1.69573	5.84492	16.1936	0.000283013	0.00158097	WBGene00021005	W03F11.1a	ule-1	Uterine Lumin Expressed/locailized [Source:UniProtKB/TrEMBL;Acc:X5M5P2]
1.6953	1.8661	22.9648	2.65925e-05	0.000219678	WBGene00015076	B0238.12	B0238.12
1.69319	1.43094	103.827	2.36952e-12	2.62297e-10	WBGene00022017	Y61A9LA.5	Y61A9LA.5
1.69159	1.55184	107.627	1.43484e-12	1.72642e-10	WBGene00020451	T12B5.4	fbxa-11	F-box A protein [Source:UniProtKB/TrEMBL;Acc:Q9TZ23]
1.69003	0.435367	39.0644	2.73442e-07	4.6198e-06	WBGene00011394	T03D8.7	T03D8.7
1.68517	6.81023	18.6178	0.000119868	0.000768947	WBGene00022820	ZK813.1.1	ZK813.1
1.6833	0.332594	24.3511	1.67798e-05	0.000149026	WBGene00015829	C16C4.5	math-15	MATH (Meprin-associated Traf homology) domain containing [Source:UniProtKB/TrEMBL;Acc:O16551]
1.68329	2.97806	54.659	7.90488e-09	2.36753e-07	WBGene00022590	ZC317.7	ZC317.7
1.68085	0.122176	48.7792	2.78031e-08	6.72572e-07	WBGene00001671	F56H9.4a	gpa-9	Guanine nucleotide-binding protein alpha-9 subunit [Source:RefSeq peptide;Acc:NP_001256444]
1.67993	2.16982	23.638	2.14587e-05	0.00018261	WBGene00189949	Y48G1C.13	Y48G1C.13
1.67609	4.52678	7.22947	0.0108184	0.0306877	WBGene00016788	C49G7.10a	C49G7.10
1.67522	8.27724	30.0948	3.30745e-06	3.82972e-05	WBGene00000752	C34F6.3	col-179	COLlagen [Source:UniProtKB/TrEMBL;Acc:O17642]
1.66999	0.374663	62.2682	1.74547e-09	6.60922e-08	WBGene00219748	Y16E11A.3	linc-46
1.66924	4.33989	39.1496	2.76005e-07	4.65742e-06	WBGene00010899	M28.8	M28.8
1.66884	2.014	53.4125	1.02477e-08	2.91166e-07	WBGene00019187	H11E01.2	H11E01.2
1.66796	3.59583	113.783	6.54331e-13	9.6319e-11	WBGene00018260	F41B5.2	cyp-33C7	CYtochrome P450 family [Source:UniProtKB/TrEMBL;Acc:O16673]
1.66178	4.96936	15.8331	0.000322037	0.00175849	WBGene00000708	M199.5a	col-135	COLlagen [Source:UniProtKB/TrEMBL;Acc:Q86D04]
1.6609	0.746945	65.9057	8.83527e-10	3.84445e-08	WBGene00019909	R06A10.1	R06A10.1
1.65863	4.1737	15.601	0.000349562	0.00188279	WBGene00013898	ZC443.3	ZC443.3
1.65785	8.75025	37.0281	4.98295e-07	7.66725e-06	WBGene00000715	T15B7.4	col-142	COLlagen [Source:UniProtKB/TrEMBL;Acc:O17036]
1.65678	-0.358928	11.2535	0.00182967	0.00736606	WBGene00219683	F29G9.18	anr-32
1.65634	1.33674	39.3644	2.53682e-07	4.34969e-06	WBGene00006965	F54F7.4	xtr-1	MX region of TRA-2 Related [Source:UniProtKB/TrEMBL;Acc:Q20791]
1.65572	2.52116	96.9012	6.12959e-12	5.97289e-10	WBGene00012034	T26C5.4	T26C5.4
1.65343	5.87034	107.681	1.42476e-12	1.72642e-10	WBGene00000169	F32A5.5a	aqp-1	AQuaPorin or aquaglyceroporin related [Source:UniProtKB/TrEMBL;Acc:Q8IG23]
1.65206	2.36342	81.9018	5.7634e-11	3.89015e-09	WBGene00017291	F09E5.14	F09E5.14
1.65166	7.12344	10.0247	0.00315108	0.011408	WBGene00014454	MTCE.7	MTCE.7
1.65138	0.618104	24.7941	1.46075e-05	0.000132801	WBGene00235164	K09F6.13	K09F6.13
1.65123	2.37411	47.0959	4.05085e-08	9.28008e-07	WBGene00022076	Y69A2AR.5	daao-1	D-amino-acid oxidase [Source:UniProtKB/Swiss-Prot;Acc:Q95XG9]
1.6461	1.08874	12.4554	0.00114214	0.00499487	WBGene00010953	M199.4	clec-190	C-type LECtin [Source:UniProtKB/TrEMBL;Acc:Q9NAP0]
1.64451	0.634688	46.8349	4.29722e-08	9.77971e-07	WBGene00017341	F10D7.4a	F10D7.4
1.63946	1.20221	65.7859	9.03203e-10	3.91775e-08	WBGene00023284	F41B5.1	F41B5.1
1.63778	6.78076	23.0546	2.75136e-05	0.000226207	WBGene00013867	ZC373.2	ZC373.2
1.6352	6.12611	136.474	4.67516e-14	1.06049e-11	WBGene00014213	ZK1073.1.1	ZK1073.1
1.63485	0.627748	13.8729	0.000644349	0.00314049	WBGene00007452	C08F11.3	C08F11.3
1.63354	0.0742489	34.697	8.44835e-07	1.21391e-05	WBGene00014672	C08F11.6	C08F11.6
1.63234	3.23841	88.1526	2.19182e-11	1.70383e-09	WBGene00003124	K10B3.9.1	mai-1	ATPase inhibitor mai-1, mitochondrial [Source:UniProtKB/Swiss-Prot;Acc:P37209]
1.63054	-0.0230148	35.2239	7.34591e-07	1.07561e-05	WBGene00017473	F14H12.6	F14H12.6
1.62927	2.683	39.0947	2.71371e-07	4.59042e-06	WBGene00018730	F53A9.7	F53A9.7
1.62412	2.97916	46.9116	4.22325e-08	9.6272e-07	WBGene00008628	F09F3.6	ttr-21	TransThyretin-Related family domain [Source:UniProtKB/TrEMBL;Acc:O17776]
1.62262	2.74944	97.5358	5.60694e-12	5.60226e-10	WBGene00018852	F55A3.7	F55A3.7
1.62152	1.83832	77.0113	1.27368e-10	7.56389e-09	WBGene00019048	F58E2.4	F58E2.4
1.62135	1.73943	18.3734	0.00012476	0.000795168	WBGene00020080	R52.9	math-37	MATH (Meprin-associated Traf homology) domain containing [Source:UniProtKB/TrEMBL;Acc:F3NWW4]
1.61636	0.742543	57.4641	4.46493e-09	1.417e-07	WBGene00011450	T04H1.3	ttr-22	TransThyretin-Related family domain [Source:UniProtKB/TrEMBL;Acc:Q22176]
1.61597	3.31135	31.0878	2.30134e-06	2.83054e-05	WBGene00010183	F57A8.8	fipr-13	FIP (Fungus-Induced Protein) Related [Source:UniProtKB/TrEMBL;Acc:Q7YX01]
1.61566	1.51874	84.8179	3.6483e-11	2.65692e-09	WBGene00019047	F58E2.3	F58E2.3
1.61564	0.498505	13.1016	0.000869872	0.0040108	WBGene00012959	Y47H10A.3	Y47H10A.3
1.61346	1.27745	39.4395	2.48972e-07	4.28147e-06	WBGene00019113	F59E11.7a	F59E11.7
1.61234	2.27273	24.1175	1.83518e-05	0.000159707	WBGene00008494	F01D5.3	F01D5.3
1.61195	0.162924	29.0888	4.01547e-06	4.48081e-05	WBGene00007473	C08H9.14	chil-8	CHItinase-Like [Source:UniProtKB/TrEMBL;Acc:Q17840]
1.61026	2.25247	25.1061	1.33346e-05	0.000122925	WBGene00003705	T27B7.4a	nhr-115	Nuclear hormone receptor family member nhr-115 [Source:UniProtKB/Swiss-Prot;Acc:O16662]
1.61013	0.775417	29.3059	3.77069e-06	4.27107e-05	WBGene00017315	F09G2.6	ugt-36	UDP-GlucuronosylTransferase [Source:UniProtKB/TrEMBL;Acc:O17401]
1.60423	1.82867	35.5525	6.73607e-07	9.97934e-06	WBGene00011429	T04C12.7	T04C12.7
1.60393	-0.262902	22.7935	2.75586e-05	0.000226442	WBGene00018655	F49H12.4	F49H12.4
1.60174	1.73575	11.1466	0.00196164	0.00777743	WBGene00016052	C24B9.9	dod-3	Downstream Of DAF-16 (Regulated by DAF-16) [Source:UniProtKB/TrEMBL;Acc:O76438]
1.60172	1.37257	48.2731	3.11088e-08	7.43441e-07	WBGene00007404	C07A9.8	best-5	Bestrophin homolog 5 [Source:UniProtKB/Swiss-Prot;Acc:P34319]
1.59981	0.506032	28.5627	4.68087e-06	5.09592e-05	WBGene00017764	F25A2.1	F25A2.1
1.59586	1.95142	65.7019	9.17281e-10	3.96638e-08	WBGene00006895	T17A3.8	ver-2
1.59201	7.86371	10.0493	0.00311853	0.0113168	WBGene00012140	T28F4.5.1	T28F4.5
1.59126	2.87217	13.0002	0.000933805	0.00424895	WBGene00044206	T26H5.9a	T26H5.9
1.59039	4.12888	68.4771	5.54018e-10	2.60962e-08	WBGene00003528	C37H5.9a	nas-9	Zinc metalloproteinase nas-9 [Source:UniProtKB/Swiss-Prot;Acc:P91137]
1.5888	4.64088	17.7788	0.00015924	0.000972807	WBGene00018101	F36H5.2a.1	math-27	MATH (Meprin-associated Traf homology) domain containing [Source:UniProtKB/TrEMBL;Acc:Q8MPV2]
1.58685	4.62212	31.8638	1.92626e-06	2.43857e-05	WBGene00001768	Y48E1B.10	gst-20	Glutathione S-Transferase [Source:UniProtKB/TrEMBL;Acc:G5EC71]
1.58669	2.50318	89.034	1.92003e-11	1.54462e-09	WBGene00016849	C50H11.1	acs-21	Fatty Acid CoA Synthetase family [Source:UniProtKB/TrEMBL;Acc:O16481]
1.58664	4.15096	58.1969	3.85701e-09	1.25871e-07	WBGene00015052	B0218.8	clec-52	C-type LECtin [Source:UniProtKB/TrEMBL;Acc:Q17452]
1.58414	0.173298	9.48808	0.00388192	0.0134994	WBGene00022478	Y119D3A.3	fbxa-35	F-box A protein [Source:UniProtKB/TrEMBL;Acc:Q966E4]
1.58221	3.21594	65.2035	1.00569e-09	4.22972e-08	WBGene00010740	K10D3.6	K10D3.6
1.58158	7.03342	10.6257	0.0024492	0.00927721	WBGene00015660	C09H5.2a	catp-3	Cation transporting ATPase [Source:UniProtKB/TrEMBL;Acc:O16331]
1.58097	3.17627	42.8635	1.08107e-07	2.12785e-06	WBGene00009383	F35B12.3	F35B12.3
1.58069	3.94656	28.8486	4.48128e-06	4.91732e-05	WBGene00017756	F23F12.12	F23F12.12
1.58066	2.453	104.008	2.3129e-12	2.60191e-10	WBGene00020153	T01G6.6a	nhr-212	Nuclear Hormone Receptor family [Source:UniProtKB/TrEMBL;Acc:H2L0I0]
1.57795	0.896773	17.7102	0.000154409	0.000947478	WBGene00021772	Y51H7BM.1	math-45	MATH (Meprin-associated Traf homology) domain containing [Source:UniProtKB/TrEMBL;Acc:Q8WTL4]
1.57609	2.97733	45.3813	5.99145e-08	1.28135e-06	WBGene00017849	F27B3.7	F27B3.7
1.57397	6.41259	37.2852	4.65491e-07	7.22896e-06	WBGene00016627	C44B7.5	C44B7.5
1.57063	2.91639	58.7008	3.49e-09	1.17211e-07	WBGene00015456	C04G6.6	C04G6.6
1.57037	2.24404	46.3345	4.81486e-08	1.06939e-06	WBGene00194641	F47G3.4	F47G3.4
1.56839	6.42243	45.1335	6.72948e-08	1.41945e-06	WBGene00001692	W05E7.1	grd-3	GRounDhog (Hedgehog-like family) [Source:UniProtKB/TrEMBL;Acc:Q9TYW7]
1.56348	2.66891	36.6182	5.09974e-07	7.81451e-06	WBGene00019854	R03H10.1	R03H10.1
1.56324	5.61891	16.7766	0.00022887	0.0013295	WBGene00012213	W02D9.7	W02D9.7
1.56197	4.74305	29.0281	4.3355e-06	4.7763e-05	WBGene00013499	Y70G10A.3.1	Y70G10A.3	Solute carrier organic anion transporter family member [Source:UniProtKB/TrEMBL;Acc:Q9XWC5]
1.55965	2.87206	51.8028	1.44077e-08	3.90136e-07	WBGene00044396	ZK1290.14	ZK1290.14
1.55783	4.61442	64.6101	1.12281e-09	4.63769e-08	WBGene00077701	E01A2.10	poml-3	PON (Paraoxonase) and MEC-6 Like [Source:UniProtKB/TrEMBL;Acc:B1V898]
1.55761	1.48232	41.4361	1.52372e-07	2.81362e-06	WBGene00015262	B0563.5	B0563.5
1.5554	4.45902	14.9973	0.00043701	0.00226928	WBGene00008621	F09C8.1	F09C8.1
1.54982	6.22193	28.1602	5.75036e-06	6.04349e-05	WBGene00004003	C47A10.1	pgp-9	P-GlycoProtein related [Source:UniProtKB/TrEMBL;Acc:G5EG58]
1.54763	1.67162	17.7069	0.000156912	0.000961978	WBGene00017718	F22F4.5	F22F4.5
1.54679	3.31544	37.4956	4.06815e-07	6.4628e-06	WBGene00009803	F47B8.2	F47B8.2
1.54641	0.290033	31.1051	2.25753e-06	2.78161e-05	WBGene00020976	W03B1.7a	oac-51	O-ACyltransferase homolog [Source:UniProtKB/TrEMBL;Acc:B6EU57]
1.5461	1.82255	28.2899	5.07078e-06	5.45602e-05	WBGene00015370	C03A7.12	C03A7.12
1.54539	3.15427	14.0467	0.00062222	0.00305307	WBGene00011517	T06C12.10	cgt-1	Ceramide glucosyltransferase 1 [Source:UniProtKB/Swiss-Prot;Acc:O18037]
1.54459	1.69272	78.075	1.06881e-10	6.57297e-09	WBGene00019865	R04A9.6	R04A9.6
1.54459	3.0885	110.578	9.80677e-13	1.31221e-10	WBGene00016046	C24B5.4	C24B5.4
1.54431	-0.27144	13.3179	0.000796927	0.00372034	WBGene00189956	Y34F4.6a	Y34F4.6
1.54377	-0.100166	13.7879	0.000663346	0.00321722	WBGene00017466	F14F9.3	F14F9.3
1.54174	2.8861	43.0715	1.0289e-07	2.03674e-06	WBGene00015947	C18A11.1	C18A11.1
1.53896	3.26904	76.0466	1.49539e-10	8.69401e-09	WBGene00011445	T04F8.7a	T04F8.7
1.53826	1.24847	25.9943	1.00869e-05	9.71954e-05	WBGene00015227	B0507.10	B0507.10
1.53695	-0.019935	6.99324	0.0119546	0.0332428	WBGene00017168	F01F1.14	F01F1.14
1.53692	5.35183	75.4741	1.64591e-10	9.42228e-09	WBGene00009595	F40F12.7.1	F40F12.7
1.53679	3.58429	48.8502	2.73701e-08	6.65588e-07	WBGene00006533	T28D6.2	tba-7	Tubulin alpha chain [Source:UniProtKB/TrEMBL;Acc:O18154]
1.53616	1.84312	11.4172	0.00175144	0.00708974	WBGene00044280	W02A2.9	W02A2.9
1.53364	3.99724	13.0787	0.000909015	0.00416491	WBGene00004509	M01G12.12	rrf-2	RNA-dependent RNA polymerase Family [Source:UniProtKB/TrEMBL;Acc:G5EFA8]
1.53354	6.12141	45.3202	6.36744e-08	1.3534e-06	WBGene00019780	M60.4a	M60.4
1.52895	4.00687	31.2765	2.19574e-06	2.72244e-05	WBGene00007885	C33A12.6a	ugt-21	UDP-glucuronosyltransferase [Source:UniProtKB/TrEMBL;Acc:A0A061AKV1]
1.52867	5.19662	28.1727	5.6682e-06	5.97796e-05	WBGene00004096	F40F8.7.1	pqm-1	ParaQuat (Methylviologen) responsive; Paraquat responsive protein [Source:UniProtKB/TrEMBL;Acc:G5EFY7]
1.52424	1.45319	33.3252	1.22208e-06	1.66599e-05	WBGene00007677	C18D4.8	C18D4.8
1.52021	2.53258	28.3365	5.00189e-06	5.40712e-05	WBGene00003707	F16B4.12a.1	nhr-117	Nuclear Hormone Receptor family; Nuclear receptor NHR-117 [Source:UniProtKB/TrEMBL;Acc:O44638]
1.51953	3.88725	55.4503	6.71634e-09	2.06062e-07	WBGene00014955	Y102A5C.6	Y102A5C.6
1.51945	1.2405	16.9396	0.000204077	0.00120573	WBGene00023069	F55A4.9	rncs-1
1.51945	2.78024	51.337	1.59192e-08	4.22439e-07	WBGene00006535	F40F4.5	tba-9	Tubulin alpha chain [Source:UniProtKB/TrEMBL;Acc:Q20221]
1.51722	10.3688	19.0872	0.000101267	0.000668527	WBGene00019540	K08D12.6	K08D12.6
1.51693	0.865304	53.6748	9.70005e-09	2.79043e-07	WBGene00020373	T09A12.2a	gpx-6	Glutathione peroxidase [Source:UniProtKB/TrEMBL;Acc:H2KYJ6]
1.51582	6.98392	85.6357	3.21556e-11	2.39214e-09	WBGene00013481	Y69H2.3a	Y69H2.3
1.51407	6.85553	22.5284	3.23324e-05	0.00025865	WBGene00006541	H13N06.6a	tbh-1	Tyramine beta-hydroxylase [Source:UniProtKB/Swiss-Prot;Acc:Q9XTQ6]
1.51293	0.380736	17.1024	0.000192	0.00114612	WBGene00020532	T16A1.1a	math-42	MATH (Meprin-associated Traf homology) domain containing [Source:UniProtKB/TrEMBL;Acc:Q2PJ79]
1.51242	1.72253	62.2166	1.76273e-09	6.60999e-08	WBGene00013215	Y54G11A.4	Y54G11A.4
1.51036	6.05732	23.0512	2.73744e-05	0.00022533	WBGene00006602	ZK54.2a.1	tps-1	Alpha,alpha-trehalose-phosphate synthase [UDP-forming] 1 [Source:UniProtKB/Swiss-Prot;Acc:Q7YZT6]
1.51001	4.03349	182.124	5.78163e-16	2.28573e-13	WBGene00019329	K02F3.6.1	ceeh-1	Epoxide hydrolase 1 [Source:UniProtKB/Swiss-Prot;Acc:G5EBI4]
1.50868	0.309232	54.5133	8.14685e-09	2.402e-07	WBGene00012449	Y17D7B.1	nhr-231	Nuclear Hormone Receptor family [Source:UniProtKB/TrEMBL;Acc:O45910]
1.5073	2.62105	42.1607	1.27906e-07	2.4425e-06	WBGene00012624	Y38H6C.11	fbxa-150	F-box A protein [Source:UniProtKB/TrEMBL;Acc:Q9XX49]
1.5054	6.6118	22.9346	2.83818e-05	0.000232515	WBGene00010958	MTCE.4	ndfl-4	NADH-ubiquinone oxidoreductase chain 4L [Source:UniProtKB/Swiss-Prot;Acc:P24886]
1.5048	3.50737	51.579	1.5114e-08	4.06083e-07	WBGene00007913	C34B7.3	cyp-36A1	Probable cytochrome P450 CYP36A1 [Source:UniProtKB/Swiss-Prot;Acc:P90771]
1.50435	2.90423	45.0561	6.45913e-08	1.37078e-06	WBGene00018384	F43C11.7	F43C11.7
1.50357	3.94184	101.477	3.25354e-12	3.46301e-10	WBGene00007991	C37A5.7.1	C37A5.7
1.50329	2.70287	64.4329	1.16049e-09	4.72284e-08	WBGene00015059	B0228.1	B0228.1
1.50299	4.06676	34.9961	7.82445e-07	1.13845e-05	WBGene00013633	Y105C5A.8a.1	Y105C5A.8
1.50269	0.0875154	22.0937	3.45976e-05	0.000271387	WBGene00019718	M01H9.2	M01H9.2
1.50122	2.99561	57.8097	4.16658e-09	1.34703e-07	WBGene00010998	R03G8.3	R03G8.3
1.50069	2.25919	31.5617	1.98644e-06	2.49801e-05	WBGene00007203	B0564.3.1	best-1	Bestrophin homolog 1 [Source:UniProtKB/Swiss-Prot;Acc:Q17528]
1.50041	4.36913	103.942	2.33335e-12	2.60376e-10	WBGene00008739	F13D12.3	F13D12.3
1.50006	0.413422	27.6921	6.05024e-06	6.31351e-05	WBGene00013954	ZK262.9	ZK262.9
1.49916	2.69168	57.4823	4.44869e-09	1.41509e-07	WBGene00045488	F57B1.9a	F57B1.9
1.49759	0.245415	8.49735	0.0059907	0.0190999	WBGene00044772	T23E7.6	T23E7.6
1.4974	0.439382	19.1126	9.43507e-05	0.000630996	WBGene00022040	Y65B4BR.1	Y65B4BR.1
1.49673	11.3792	42.8914	1.10028e-07	2.1534e-06	WBGene00000713	F26F12.1	col-140	COLlagen [Source:UniProtKB/TrEMBL;Acc:Q19813]
1.49643	2.70054	18.8848	0.000104717	0.000686388	WBGene00015362	C02H6.2	fbxa-105	F-box A protein [Source:UniProtKB/TrEMBL;Acc:O17054]
1.49624	1.29406	44.9829	6.56966e-08	1.38785e-06	WBGene00235353	Y67D8C.23	Y67D8C.23
1.49607	2.2496	59.5499	2.95246e-09	1.02133e-07	WBGene00009512	F37H8.3a	bigr-1
1.49458	1.34424	24.7147	1.49738e-05	0.000135243	WBGene00020774	T24E12.5	T24E12.5
1.49266	3.71961	30.7539	2.51318e-06	3.05579e-05	WBGene00009785	F46C5.10	F46C5.10
1.49247	1.23447	7.0318	0.0118154	0.0329748	WBGene00021083	W08E12.2	W08E12.2
1.49079	0.619302	17.9896	0.000139817	0.000873035	WBGene00010411	H25K10.1	H25K10.1	Purple acid phosphatase [Source:UniProtKB/TrEMBL;Acc:G5EE15]
1.49057	2.6277	17.882	0.000148971	0.000920228	WBGene00013838	ZC47.5.1	fbxa-31	F-box A protein [Source:UniProtKB/TrEMBL;Acc:A4F330]
1.48991	2.16381	24.1636	1.77992e-05	0.000155977	WBGene00009110	F25D1.5	F25D1.5
1.4895	1.67363	19.3313	8.78182e-05	0.000595074	WBGene00016064	C24G7.2	acd-1
1.48932	0.530227	28.804	4.36229e-06	4.79436e-05	WBGene00002270	R07B1.2.1	lec-7	Probable galaptin lec-7 [Source:UniProtKB/Swiss-Prot;Acc:Q09605]
1.4893	2.94636	48.238	3.13531e-08	7.467e-07	WBGene00013119	Y51H4A.25a.1	Y51H4A.25
1.48598	1.12846	22.49	3.04052e-05	0.000246177	WBGene00020325	T07H3.2	bath-46	BTB and MATH domain containing [Source:UniProtKB/TrEMBL;Acc:O76610]
1.48515	2.71245	67.8591	6.19123e-10	2.86515e-08	WBGene00021157	Y4C6B.3a	Y4C6B.3
1.48484	1.81036	38.0971	3.48981e-07	5.71461e-06	WBGene00007453	C08F11.5a	fbxa-98	F-box A protein [Source:UniProtKB/TrEMBL;Acc:Q9U3Q8]
1.48447	2.78487	23.1644	2.47248e-05	0.000206468	WBGene00021167	Y5H2B.5	cyp-32B1	CYtochrome P450 family [Source:UniProtKB/TrEMBL;Acc:Q9N4Q5]
1.4836	5.25107	22.5977	3.14394e-05	0.00025307	WBGene00008390	D1086.3	D1086.3
1.48283	1.60466	88.1807	2.18254e-11	1.70383e-09	WBGene00023415	F16C3.3	F16C3.3
1.48201	0.586181	20.1906	6.52099e-05	0.000463912	WBGene00017226	F07G6.7	fbxa-53	F-box A protein [Source:UniProtKB/TrEMBL;Acc:Q19169]
1.48064	3.96764	10.497	0.00258115	0.00970264	WBGene00020799	T25D10.1	T25D10.1
1.47869	11.1056	42.2516	1.27813e-07	2.4425e-06	WBGene00000696	T05A1.2	col-122	COLlagen [Source:UniProtKB/TrEMBL;Acc:Q22183]
1.47811	0.597694	26.993	7.45438e-06	7.56759e-05	WBGene00014254	ZK1320.4	cyp-13A10	Putative cytochrome P450 CYP13A10 [Source:UniProtKB/Swiss-Prot;Acc:Q09653]
1.47765	0.902896	37.6123	3.94846e-07	6.30887e-06	WBGene00015012	B0047.1a	bath-20	BTB and MATH domain containing [Source:UniProtKB/TrEMBL;Acc:Q3V5H9]
1.47688	0.715631	30.5681	2.62706e-06	3.17819e-05	WBGene00007322	C05B5.5a	C05B5.5	Uncharacterized F-box protein C05B5.5 [Source:UniProtKB/Swiss-Prot;Acc:P34293]
1.47564	2.6318	46.7381	4.39257e-08	9.96394e-07	WBGene00016417	C34F11.8	C34F11.8
1.47226	4.38342	12.4192	0.00117876	0.00512909	WBGene00045275	F18E3.12	F18E3.12
1.47181	4.01433	18.9597	0.000104017	0.000682123	WBGene00077764	F59C6.16	F59C6.16
1.47076	2.35124	91.9185	1.25302e-11	1.07025e-09	WBGene00010873	M05B5.6	trpa-2	TRPA cation channel homolog [Source:UniProtKB/TrEMBL;Acc:Q21517]
1.47064	5.72976	71.563	3.21221e-10	1.6647e-08	WBGene00008394	D1086.7	D1086.7
1.47053	2.36592	25.6481	1.12153e-05	0.000106219	WBGene00012886	Y45F10D.6	Y45F10D.6
1.46931	3.96565	62.6361	1.62747e-09	6.22079e-08	WBGene00016568	C41G11.1a	C41G11.1
1.46911	0.718757	20.4393	5.99479e-05	0.000432481	WBGene00044166	C54C6.7	C54C6.7
1.46779	6.5968	14.1869	0.000594753	0.00294124	WBGene00012557	Y37D8A.19	Y37D8A.19
1.46736	3.15951	10.1905	0.00292975	0.0107477	WBGene00011800	T16G1.6	T16G1.6
1.46712	2.20446	62.1977	1.7691e-09	6.61594e-08	WBGene00020407	T10D4.3	chil-24	CHItinase-Like [Source:UniProtKB/TrEMBL;Acc:Q9TZF2]
1.46698	0.588513	79.6807	8.22757e-11	5.29511e-09	WBGene00003644	F36D3.2	nhr-54	Nuclear hormone receptor family member nhr-54 [Source:UniProtKB/Swiss-Prot;Acc:O45460]
1.46533	1.72935	60.545	2.43146e-09	8.71609e-08	WBGene00011295	R102.8	R102.8
1.4629	4.00023	65.6062	9.33599e-10	4.02437e-08	WBGene00000111	T08B1.3	alh-5	Aldehyde dehydrogenase [Source:UniProtKB/TrEMBL;Acc:O44555]
1.4611	6.02044	55.0065	7.35768e-09	2.24247e-07	WBGene00001761	T26C5.1	gst-13	Glutathione S-Transferase [Source:UniProtKB/TrEMBL;Acc:Q22814]
1.46075	4.1388	5.96725	0.0196419	0.0492276	WBGene00020725	T23C6.3	cnp-3	Calcineurin-interacting protein 3 [Source:UniProtKB/Swiss-Prot;Acc:O02039]
1.45787	2.67448	7.12628	0.0113403	0.031861	WBGene00012604	Y38E10A.26	nspe-2	Nematode Specific Peptide family, group E [Source:UniProtKB/TrEMBL;Acc:Q7YWR0]
1.45745	1.99992	66.7103	7.62509e-10	3.39764e-08	WBGene00021673	Y48G1BM.8	Y48G1BM.8
1.45601	4.70721	16.9988	0.0002094	0.00123349	WBGene00044535	K11D12.13	K11D12.13
1.45413	1.95346	19.3735	8.67778e-05	0.000589789	WBGene00003456	K05F1.7	msp-63	Major sperm protein 63 [Source:UniProtKB/Swiss-Prot;Acc:Q21244]
1.45375	1.55435	41.9829	1.33499e-07	2.5374e-06	WBGene00004144	R11G11.7	pqn-60	Prion-like-(Q/N-rich)-domain-bearing protein [Source:UniProtKB/TrEMBL;Acc:O16948]
1.45281	1.40286	42.1584	1.27976e-07	2.4425e-06	WBGene00010747	K10D11.3a	K10D11.3
1.4516	5.2372	9.06578	0.00475354	0.0158761	WBGene00007460	C08F11.13a.1	C08F11.13
1.45109	2.45859	32.9778	1.34344e-06	1.79779e-05	WBGene00021664	Y48G1BL.5	Y48G1BL.5
1.45047	2.44275	112.908	7.30152e-13	1.04156e-10	WBGene00003716	F44C8.10	nhr-126	Nuclear Hormone Receptor family; Nuclear receptor NHR-126 [Source:UniProtKB/TrEMBL;Acc:G5EFN9]
1.44773	2.14519	67.341	6.79912e-10	3.11521e-08	WBGene00044672	F42G2.8	fbxa-4	F-box A protein [Source:UniProtKB/TrEMBL;Acc:G4SG25]
1.44746	6.55906	15.3291	0.000387613	0.00205416	WBGene00006923	F08B1.1a.1	vhp-1	Tyrosine-protein phosphatase vhp-1 [Source:UniProtKB/Swiss-Prot;Acc:Q10038]
1.44717	2.12008	54.6271	7.95724e-09	2.36784e-07	WBGene00021886	Y54G2A.21	Y54G2A.21
1.44612	3.91324	27.0226	7.53987e-06	7.62641e-05	WBGene00018400	F43H9.4	F43H9.4
1.44262	0.157211	34.031	1.00975e-06	1.41559e-05	WBGene00015549	C06G3.3	C06G3.3
1.44089	3.9459	68.4477	5.56948e-10	2.61237e-08	WBGene00018955	F56C11.3	F56C11.3	Sulfhydryl oxidase [Source:UniProtKB/TrEMBL;Acc:O44975]
1.43939	2.8576	40.8642	1.7515e-07	3.17218e-06	WBGene00018052	F35F10.1	F35F10.1
1.43922	2.69525	44.6854	7.03977e-08	1.46628e-06	WBGene00022329	Y82E9BL.13	fbxa-79	F-box A protein [Source:UniProtKB/TrEMBL;Acc:Q9GR41]
1.43793	10.6753	25.8639	1.1195e-05	0.000106137	WBGene00000608	ZK1193.1	col-19	Cuticle collagen 19 [Source:UniProtKB/Swiss-Prot;Acc:P18835]
1.43749	3.17568	14.4697	0.0005265	0.00265302	WBGene00007315	C04H5.7a.1	C04H5.7
1.43744	1.9802	18.7244	0.000108735	0.000708033	WBGene00007919	C34C6.7a	cup-16
1.43664	1.25845	48.6693	2.8488e-08	6.86739e-07	WBGene00021520	Y41D4B.18	Y41D4B.18
1.43295	6.88354	6.09636	0.0184549	0.0467779	WBGene00006760	H14N18.1a	unc-23
1.43235	1.45525	53.1071	1.09267e-08	3.0668e-07	WBGene00020152	T01G6.5	nhr-211	Nuclear Hormone Receptor family [Source:UniProtKB/TrEMBL;Acc:O16965]
1.43186	4.02313	103.763	2.39e-12	2.62464e-10	WBGene00016452	C35D10.17.1	C35D10.17	COX assembly mitochondrial protein 2 homolog [Source:UniProtKB/Swiss-Prot;Acc:Q8MNU7]
1.43105	0.00201629	11.5126	0.00164445	0.00675802	WBGene00015225	B0507.8	B0507.8
1.4309	3.59349	15.0137	0.000430103	0.00224191	WBGene00219985	F58D5.13	F58D5.13
1.43015	3.93566	39.8099	2.27072e-07	3.99237e-06	WBGene00001591	F11A5.10.1	glc-1	Glutamate-gated chloride channel alpha [Source:UniProtKB/Swiss-Prot;Acc:G5EBR3]
1.42859	5.44068	22.3282	3.42103e-05	0.000268959	WBGene00010238	F58B4.5	F58B4.5
1.42812	6.99802	53.7855	9.47827e-09	2.74949e-07	WBGene00002262	F13D12.2.1	ldh-1	L-lactate dehydrogenase [Source:UniProtKB/Swiss-Prot;Acc:Q27888]
1.42588	5.96028	65.2795	9.91652e-10	4.19617e-08	WBGene00194674	F23D12.11	F23D12.11
1.42538	0.341155	17.1692	0.000187434	0.00112128	WBGene00044712	F22G12.8	pals-15
1.42483	1.02115	50.3896	1.95333e-08	4.99597e-07	WBGene00016703	C46A5.8	rdl-1	Rentinal Degeneration 3-Like [Source:UniProtKB/TrEMBL;Acc:Q18653]
1.42146	2.15823	31.3148	2.12848e-06	2.6557e-05	WBGene00010422	H32K16.2	H32K16.2
1.42137	4.3678	124.658	1.76347e-13	3.21067e-11	WBGene00011964	T23G5.6.1	saeg-2	Suppressor of activated egl-4 protein 2 [Source:UniProtKB/Swiss-Prot;Acc:Q03615]
1.42069	0.863082	48.12	3.21888e-08	7.62666e-07	WBGene00011583	T07D10.3	T07D10.3
1.41988	1.07547	44.9881	6.56179e-08	1.38785e-06	WBGene00045273	C08A9.11	C08A9.11
1.41898	3.09119	12.7837	0.00101242	0.00453362	WBGene00001577	T12A7.1.1	gem-4	Gon-2 Extragenic Modifier [Source:UniProtKB/TrEMBL;Acc:Q22422]
1.41892	4.03988	8.53959	0.00598702	0.0190925	WBGene00012139	T28F4.4a	T28F4.4
1.41669	2.17232	86.3338	2.88899e-11	2.16081e-09	WBGene00000057	F28F8.1	acr-18	AcetylCholine Receptor; Acetylcholine receptor, one of nine alpha a7-like nicotinic acetylcholine receptor subunits (58.6 kD) (Acr-18) [Source:UniProtKB/TrEMBL;Acc:G5EG72]
1.41559	2.59607	30.5575	2.63499e-06	3.18431e-05	WBGene00020448	T12B5.1	fbxa-51	F-box A protein [Source:UniProtKB/TrEMBL;Acc:Q9TZ19]
1.41275	0.950293	16.3476	0.000252646	0.00143922	WBGene00000191	F20D1.5	arl-7
1.41015	3.23045	95.1388	7.86891e-12	7.26474e-10	WBGene00019476	K07C11.3	K07C11.3
1.40976	11.6022	39.2117	2.67978e-07	4.5553e-06	WBGene00000698	C24F3.6.1	col-124	COLlagen [Source:UniProtKB/TrEMBL;Acc:Q9NAR3]
1.40909	4.85093	53.576	9.9026e-09	2.8369e-07	WBGene00022307	Y77E11A.2	Y77E11A.2
1.40803	7.1061	27.2561	7.32311e-06	7.45621e-05	WBGene00017834	F26F12.3a.1	F26F12.3
1.40699	2.80558	14.3462	0.000549038	0.00275156	WBGene00007932	C34D1.5a	zip-5	BZIP transcription factor family [Source:UniProtKB/TrEMBL;Acc:B1V8I9]
1.40692	2.76394	34.7802	8.26327e-07	1.19103e-05	WBGene00016093	C25E10.3a	srsx-34	Serpentine Receptor, class SX [Source:UniProtKB/TrEMBL;Acc:H2KZ09]
1.40672	6.81403	13.4362	0.000793035	0.00370717	WBGene00022822	ZK813.3	ZK813.3
1.40671	5.97326	16.6425	0.000239336	0.00137815	WBGene00010085	F55B11.3.1	F55B11.3
1.40634	1.53441	15.0337	0.000416109	0.00218343	WBGene00018707	F52F10.3	oac-31	O-ACyltransferase homolog [Source:UniProtKB/TrEMBL;Acc:Q9UAQ8]
1.40235	0.290532	21.1904	4.66096e-05	0.000347733	WBGene00015395	C03G6.8	nhr-147	Nuclear Hormone Receptor family [Source:UniProtKB/TrEMBL;Acc:O01448]
1.40163	7.26404	11.9473	0.0014277	0.00601554	WBGene00013393	Y62H9A.5	Y62H9A.5
1.40119	1.1	62.143	1.78767e-09	6.66738e-08	WBGene00018354	F42G2.5	F42G2.5	Major sperm protein [Source:UniProtKB/TrEMBL;Acc:O17099]
1.40109	2.89417	33.2038	1.26311e-06	1.71014e-05	WBGene00014954	Y102A5C.5	Y102A5C.5
1.40019	3.60051	20.1022	6.91856e-05	0.00048818	WBGene00009533	F38B7.2a	F38B7.2
1.39817	1.72009	43.2574	9.8448e-08	1.96393e-06	WBGene00015402	C03G6.17	C03G6.17
1.39693	2.201	29.8722	3.20344e-06	3.72175e-05	WBGene00021379	Y37E11B.7a	Y37E11B.7
1.39618	4.58961	78.8641	9.39413e-11	5.93546e-09	WBGene00018303	F41G3.10	F41G3.10
1.39597	11.0721	22.2078	3.54043e-05	0.0002765	WBGene00000609	F11G11.11	col-20	COLlagen [Source:UniProtKB/TrEMBL;Acc:P91249]
1.39583	4.22287	115.67	5.17752e-13	7.96015e-11	WBGene00012548	Y37D8A.6	Y37D8A.6
1.39376	1.33647	40.6897	1.82794e-07	3.28911e-06	WBGene00012623	Y38H6C.10	fbxa-149
1.3937	2.38198	30.987	2.33382e-06	2.86541e-05	WBGene00019579	K09E10.1a	oac-57	O-ACyltransferase homolog [Source:UniProtKB/TrEMBL;Acc:C6ELT9]
1.39367	0.634107	9.87982	0.00327575	0.0117798	WBGene00020326	T07H3.3	math-38	MATH (Meprin-associated Traf homology) domain containing [Source:UniProtKB/TrEMBL;Acc:D6VPA0]
1.39235	-0.0734136	10.7017	0.00230198	0.00881119	WBGene00019233	H23N18.2	ugt-14	UDP-GlucuronosylTransferase [Source:UniProtKB/TrEMBL;Acc:Q9TXZ5]
1.39093	8.88998	139.839	3.25707e-14	8.04786e-12	WBGene00001684	K10B3.8.1	gpd-2	Glyceraldehyde-3-phosphate dehydrogenase 2 [Source:UniProtKB/Swiss-Prot;Acc:P17329]
1.39021	5.65831	40.7796	1.81754e-07	3.27465e-06	WBGene00012185	W01F3.2	W01F3.2
1.38927	8.5119	19.4526	8.87667e-05	0.000599738	WBGene00008378	D1054.11	ule-3	Uterine Lumin Expressed/locailized [Source:UniProtKB/TrEMBL;Acc:Q18947]
1.3886	4.25323	19.2668	9.27667e-05	0.000622207	WBGene00010196	F57C2.4	F57C2.4
1.38796	0.785841	54.6384	7.93854e-09	2.36784e-07	WBGene00003713	M02H5.7	nhr-123	Nuclear Hormone Receptor family; Nuclear receptor NHR-123 [Source:UniProtKB/TrEMBL;Acc:G5EDC3]
1.38682	0.242006	64.9428	1.05547e-09	4.41223e-08	WBGene00013364	Y60A3A.16	Y60A3A.16
1.38661	6.32892	29.8108	3.45572e-06	3.9682e-05	WBGene00016407	C34D10.2a.1	C34D10.2
1.38584	1.59419	35.7378	6.41596e-07	9.60796e-06	WBGene00012446	Y17D7A.1	nhr-230	Nuclear Hormone Receptor family [Source:UniProtKB/TrEMBL;Acc:O45905]
1.38097	2.04269	23.4407	2.23867e-05	0.000189112	WBGene00012491	Y20C6A.1a	Y20C6A.1
1.37982	5.00801	51.9991	1.38167e-08	3.76343e-07	WBGene00015642	C09E7.8a.1	C09E7.8
1.37662	1.5615	13.9411	0.000631712	0.00308978	WBGene00012778	Y42A5A.3	Y42A5A.3
1.37564	4.03989	6.14358	0.0180404	0.0459714	WBGene00009226	F28G4.1	cyp-37B1	CYtochrome P450 family [Source:UniProtKB/TrEMBL;Acc:O17851]
1.37359	2.76041	46.5429	4.59174e-08	1.03143e-06	WBGene00009511	F37H8.2	F37H8.2
1.37191	2.55596	42.8217	1.09189e-07	2.14609e-06	WBGene00044350	Y73B6BL.44	Y73B6BL.44
1.37028	0.638165	44.6983	7.01871e-08	1.46483e-06	WBGene00001544	C17F4.6	gcy-19	Receptor-type guanylate cyclase gcy-19 [Source:UniProtKB/Swiss-Prot;Acc:O16544]
1.36848	3.45397	41.0577	1.67065e-07	3.04569e-06	WBGene00013763	Y113G7B.14	Y113G7B.14
1.3661	1.00133	42.5951	1.15257e-07	2.23051e-06	WBGene00012588	Y38E10A.10	lips-16
1.36548	10.0469	36.7415	5.0146e-07	7.70112e-06	WBGene00000757	F15A2.1a	col-184	COLlagen [Source:UniProtKB/TrEMBL;Acc:Q19470]
1.36496	3.11567	42.146	1.28359e-07	2.44643e-06	WBGene00003710	C25B8.6	nhr-120	Nuclear Hormone Receptor family; Nuclear receptor NHR-120 [Source:UniProtKB/TrEMBL;Acc:G5EET0]
1.36396	3.70513	25.6114	1.14159e-05	0.000107384	WBGene00008100	C44H9.5	C44H9.5
1.36381	3.16619	20.2569	6.48094e-05	0.000461775	WBGene00011495	T05F1.11	T05F1.11
1.36244	2.23522	51.6162	1.49942e-08	4.04435e-07	WBGene00016499	C37C3.7	C37C3.7
1.36242	1.16894	18.9715	9.90817e-05	0.000657059	WBGene00014132	ZK896.1	ZK896.1
1.36218	2.52367	47.4827	3.71274e-08	8.61966e-07	WBGene00015805	C15H9.11.1	C15H9.11
1.362	4.52485	13.6323	0.000730861	0.00347404	WBGene00011462	T05A10.5a	vap-2	Venom-Allergen-like Protein [Source:UniProtKB/TrEMBL;Acc:A0A0K3AWG2]
1.36187	3.38439	61.7292	1.93494e-09	7.15876e-08	WBGene00012564	Y37H2A.4	fbxa-107	F-box A protein [Source:UniProtKB/TrEMBL;Acc:Q9U2P1]
1.36181	3.86093	53.762	9.52503e-09	2.75728e-07	WBGene00011003	R04B5.5	R04B5.5
1.36143	2.42318	20.4187	6.04466e-05	0.000435521	WBGene00019388	K04F1.9a	K04F1.9
1.36113	10.125	21.9138	3.8837e-05	0.000298383	WBGene00000751	C34F6.2	col-178	COLlagen [Source:UniProtKB/TrEMBL;Acc:O17641]
1.35965	10.0891	32.8843	1.4227e-06	1.89105e-05	WBGene00000680	Y77E11A.15	col-106	COLlagen [Source:UniProtKB/TrEMBL;Acc:Q8MXT6]
1.35831	1.10889	28.1701	5.2528e-06	5.61259e-05	WBGene00008588	F08G12.5	F08G12.5
1.35757	2.84616	42.4147	1.20343e-07	2.31351e-06	WBGene00017748	F23F1.7	F23F1.7
1.35683	2.65084	19.8155	7.455e-05	0.000520625	WBGene00006047	C55C2.2	ssp-19	Sperm-specific class P protein 19 [Source:UniProtKB/Swiss-Prot;Acc:O01829]
1.35652	1.88077	44.0773	8.11447e-08	1.65605e-06	WBGene00017434	F13H8.1a	F13H8.1
1.35582	0.666052	28.8491	4.30539e-06	4.75069e-05	WBGene00009299	F31E9.6	F31E9.6
1.35413	2.00448	25.0236	1.3601e-05	0.000125131	WBGene00007313	C04H5.2	clec-147	C-type LECtin [Source:UniProtKB/TrEMBL;Acc:O62025]
1.35399	0.489028	32.9734	1.34506e-06	1.79822e-05	WBGene00001677	M04C7.1	gpa-15	Guanine nucleotide-binding protein alpha-15 subunit [Source:UniProtKB/Swiss-Prot;Acc:P91907]
1.35393	0.779855	22.496	3.03459e-05	0.000245921	WBGene00020363	T08E11.7	fbxa-3	F-box A protein [Source:UniProtKB/TrEMBL;Acc:O76638]
1.3536	4.52851	26.8439	7.97195e-06	7.97023e-05	WBGene00010128	F55G11.8	F55G11.8
1.35264	2.22597	26.4479	8.78666e-06	8.65961e-05	WBGene00001391	K01A2.2a	far-7	Fatty Acid/Retinol binding protein [Source:UniProtKB/TrEMBL;Acc:H2KY95]
1.35195	2.34898	58.0597	3.96378e-09	1.28748e-07	WBGene00022337	Y82E9BR.4	pals-16	Protein containing ALS2cr12 (ALS2CR12) domain [Source:UniProtKB/TrEMBL;Acc:Q2AAB5]
1.35069	7.97109	20.566	6.06565e-05	0.000436455	WBGene00008377	D1054.10	D1054.10
1.34917	3.13363	16.0128	0.000292237	0.00162266	WBGene00010788	K12G11.1	sulp-4	Anion transporter SULP-4; SULfate Permease family [Source:UniProtKB/TrEMBL;Acc:G5EEA7]
1.34903	3.03454	16.3775	0.000254942	0.00145051	WBGene00008113	C46C2.5	C46C2.5
1.34794	1.65024	16.0441	0.000283777	0.0015846	WBGene00018946	F56C3.9	F56C3.9
1.34623	2.54242	71.5354	3.22767e-10	1.66646e-08	WBGene00001811	C30H6.6	haf-1	HAlF transporter (PGP related) [Source:UniProtKB/TrEMBL;Acc:O45278]
1.34574	1.35582	24.3819	1.6618e-05	0.000148005	WBGene00008177	C48D1.1a	C48D1.1
1.34428	-0.100509	6.02122	0.0189042	0.0477479	WBGene00007439	C08E8.3	C08E8.3
1.34159	4.23759	15.514	0.000356276	0.00191225	WBGene00016507	C37H5.3a	abhd-5.2	ABHydrolase Domain containing homolog [Source:UniProtKB/TrEMBL;Acc:Q8I7H5]
1.34096	4.7512	50.5698	1.87844e-08	4.87137e-07	WBGene00021543	Y43B11AR.1	Y43B11AR.1
1.34074	6.72883	13.7423	0.00070359	0.00337221	WBGene00013297	Y57G11B.5	Y57G11B.5
1.34044	1.36867	31.7278	1.89654e-06	2.40756e-05	WBGene00195176	Y43F8B.24	Y43F8B.24
1.33913	6.2475	15.4208	0.000373429	0.00199042	WBGene00017385	F11G11.5.1	F11G11.5
1.3368	4.11886	22.0882	3.54867e-05	0.000276793	WBGene00014053	ZK669.3	ZK669.3	GILT-like protein ZK669.3 [Source:UniProtKB/Swiss-Prot;Acc:Q23570]
1.33609	4.36602	46.4218	4.71999e-08	1.0517e-06	WBGene00015332	C02C2.1	tyr-1	Putative tyrosinase-like protein tyr-1 [Source:UniProtKB/Swiss-Prot;Acc:P34269]
1.33579	4.12692	29.3048	3.77195e-06	4.27107e-05	WBGene00010545	K03H1.10.1	cbp-2	CBP/p300 homolog [Source:UniProtKB/TrEMBL;Acc:G5EBG3]
1.33555	3.07161	33.759	1.08656e-06	1.51255e-05	WBGene00011060	R06C1.6	R06C1.6
1.33473	2.34834	13.5516	0.000739781	0.00351161	WBGene00018804	F54D10.3	F54D10.3
1.3332	2.21135	7.43705	0.00980728	0.0284195	WBGene00001757	R05F9.5	gst-9	Probable glutathione S-transferase 9 [Source:UniProtKB/Swiss-Prot;Acc:Q21743]
1.33279	1.67535	53.0056	1.11629e-08	3.12044e-07	WBGene00044901	Y41G9A.10	Y41G9A.10
1.33255	2.48767	45.9601	5.24502e-08	1.15199e-06	WBGene00016782	C49G7.4	phat-3	PHAryngeal gland Toxin-related [Source:UniProtKB/TrEMBL;Acc:O16225]
1.33106	5.95417	35.7205	6.62272e-07	9.86322e-06	WBGene00010769	K11D2.2.1	asah-1	Acid ceramidase [Source:UniProtKB/Swiss-Prot;Acc:O45686]
1.33099	1.97961	38.0692	3.51462e-07	5.73428e-06	WBGene00013702	Y106G6D.6	Y106G6D.6
1.32861	3.99621	81.1465	6.50002e-11	4.32407e-09	WBGene00008841	F15A4.6	F15A4.6
1.32845	2.41445	15.7348	0.000320612	0.0017521	WBGene00008447	E01G4.5	E01G4.5
1.32791	6.50036	10.3067	0.00279818	0.0103553	WBGene00022951	C30E1.9a	C30E1.9
1.32754	10.6492	19.2315	9.53648e-05	0.000636854	WBGene00000656	C09G5.5	col-80	Putative cuticle collagen 80 [Source:UniProtKB/Swiss-Prot;Acc:Q09456]
1.32104	0.374276	37.4312	4.13576e-07	6.54018e-06	WBGene00022825	ZK816.1	ZK816.1
1.32065	2.44661	32.4691	1.54461e-06	2.02012e-05	WBGene00017246	F08D12.2	F08D12.2
1.31974	1.68295	49.2206	2.52219e-08	6.23207e-07	WBGene00045392	F26D11.12	pals-35	Protein containing ALS2cr12 (ALS2CR12) domain [Source:UniProtKB/TrEMBL;Acc:A5A8R5]
1.31942	2.69139	77.3499	1.20431e-10	7.2139e-09	WBGene00015483	C05D11.5	C05D11.5	Putative hydroxypyruvate isomerase [Source:UniProtKB/Swiss-Prot;Acc:Q11185]
1.31723	1.85251	33.3836	1.20282e-06	1.64623e-05	WBGene00010514	K02E11.5	K02E11.5
1.31702	4.2606	37.3349	4.23921e-07	6.67326e-06	WBGene00021533	Y42G9A.3a.1	Y42G9A.3
1.31537	6.53061	87.225	2.52204e-11	1.92804e-09	WBGene00021128	W10C8.5.1	W10C8.5
1.31529	6.24746	138.404	3.79672e-14	8.94102e-12	WBGene00045418	F15B9.10a	F15B9.10
1.31328	1.80105	27.8878	5.70925e-06	6.01209e-05	WBGene00005092	B0547.3	srd-14
1.31302	4.62004	79.3827	8.63454e-11	5.50582e-09	WBGene00013882	ZC410.5a	msa-1	Microfilaria Surface-Associated protein [Source:UniProtKB/TrEMBL;Acc:D3YT23]
1.31238	3.38802	26.4137	8.87823e-06	8.72501e-05	WBGene00003618	E02H1.7	nhr-19	Nuclear hormone receptor family member nhr-19 [Source:UniProtKB/Swiss-Prot;Acc:Q09528]
1.31187	2.29979	47.5617	3.64734e-08	8.51066e-07	WBGene00189951	Y73B6BL.269b	linc-29
1.31098	0.190681	33.1426	1.28436e-06	1.73552e-05	WBGene00219375	C02B8.12	C02B8.12
1.31077	0.934397	32.1635	1.68051e-06	2.17524e-05	WBGene00016262	C30F12.3	C30F12.3
1.31015	2.04817	38.6745	3.01573e-07	5.00343e-06	WBGene00001663	T19C4.6a	gpa-1	Guanine nucleotide-binding protein alpha-1 subunit [Source:UniProtKB/Swiss-Prot;Acc:P28051]
1.30895	1.645	15.7998	0.000309204	0.00169713	WBGene00013244	Y56A3A.33	Y56A3A.33
1.30735	7.50826	11.5721	0.00165873	0.00681264	WBGene00013394	Y62H9A.6	ule-5	Uterine Lumin Expressed/locailized [Source:UniProtKB/TrEMBL;Acc:Q9XWT3]
1.30587	2.0712	83.4236	4.53347e-11	3.15225e-09	WBGene00003693	F44C8.4	nhr-103	Nuclear hormone receptor family member nhr-103 [Source:UniProtKB/Swiss-Prot;Acc:O16359]
1.30583	0.659567	18.6842	0.000109509	0.000711099	WBGene00009490	F36G9.14	fbxa-99	F-box A protein [Source:UniProtKB/TrEMBL;Acc:O45480]
1.30491	3.62393	9.59635	0.00376694	0.0131757	WBGene00017908	F28H1.1	F28H1.1
1.30401	1.42445	21.5689	4.1113e-05	0.000313433	WBGene00022324	Y82E9BL.7	fbxa-26	F-box A protein [Source:UniProtKB/TrEMBL;Acc:Q95XB6]
1.30384	0.271582	26.0937	9.78567e-06	9.46883e-05	WBGene00195084	C43C3.4	C43C3.4
1.30308	3.2328	64.4831	1.14968e-09	4.69265e-08	WBGene00008336	C55A6.7	C55A6.7
1.30044	2.57395	27.6238	6.1741e-06	6.42822e-05	WBGene00020797	T25D3.3	T25D3.3
1.29999	4.15185	102.162	2.96482e-12	3.18018e-10	WBGene00014028	ZK637.10	trxr-2	Probable glutathione reductase 2 [Source:UniProtKB/Swiss-Prot;Acc:P30635]
1.29862	1.44198	80.8381	6.82877e-11	4.49951e-09	WBGene00015705	C12D5.2a	nhr-152	Nuclear Hormone Receptor family [Source:UniProtKB/TrEMBL;Acc:Q17929]
1.29844	5.28916	88.9726	1.93777e-11	1.54955e-09	WBGene00002253	F40F4.3.1	lbp-1	Fatty acid-binding protein homolog 1 [Source:UniProtKB/Swiss-Prot;Acc:Q20223]
1.29769	1.3074	43.6883	8.89157e-08	1.79087e-06	WBGene00235310	R02D1.2	R02D1.2
1.29713	1.80513	50.644	1.84848e-08	4.80778e-07	WBGene00017823	F26D11.6	pals-34	Protein containing ALS2cr12 (ALS2CR12) domain [Source:UniProtKB/TrEMBL;Acc:A5A8R3]
1.29635	2.26679	33.6251	1.1266e-06	1.56172e-05	WBGene00018195	F39E9.2	btb-16	BTB (Broad/complex/Tramtrack/Bric a brac) domain protein [Source:UniProtKB/TrEMBL;Acc:O17112]
1.29475	1.90173	43.5947	9.09003e-08	1.82553e-06	WBGene00044492	Y54G2A.49a	Y54G2A.49
1.29452	0.0682973	11.0791	0.00196665	0.00779072	WBGene00021135	W10G11.2	W10G11.2
1.29371	5.15463	11.2259	0.00190987	0.00762462	WBGene00007216	C01A2.4	C01A2.4
1.29367	10.8966	26.952	7.83863e-06	7.86535e-05	WBGene00000754	W03G11.1a	col-181	COLlagen [Source:UniProtKB/TrEMBL;Acc:Q23150]
1.2934	0.890737	40.9708	1.70643e-07	3.09461e-06	WBGene00013802	Y116A8C.25a	Y116A8C.25
1.29148	1.12624	24.1452	1.79032e-05	0.00015669	WBGene00013070	Y51A2B.6	Y51A2B.6
1.28871	2.36404	22.2376	3.30089e-05	0.000262346	WBGene00015182	B0416.7a	B0416.7
1.28819	3.39616	12.6997	0.00104378	0.0046429	WBGene00003674	T06C12.7	nhr-84	Nuclear Hormone Receptor family [Source:UniProtKB/TrEMBL;Acc:O45756]
1.28773	0.602864	10.1143	0.00295054	0.0108121	WBGene00220076	T21B4.21	T21B4.21
1.28623	2.70715	21.984	3.58635e-05	0.000279259	WBGene00044210	Y51A2D.21	Y51A2D.21
1.28441	1.63514	26.3725	8.99e-06	8.80982e-05	WBGene00003643	K06B4.11	nhr-53	Nuclear hormone receptor family member nhr-53 [Source:UniProtKB/Swiss-Prot;Acc:O17933]
1.28402	0.926114	13.181	0.000840987	0.0038952	WBGene00021121	W09G12.7	W09G12.7
1.284	1.83937	14.0283	0.000608271	0.00299631	WBGene00020609	T20D4.3a	T20D4.3
1.28188	4.73042	13.8509	0.000670669	0.00324024	WBGene00010745	K10D11.1	dod-17	Downstream Of DAF-16 (Regulated by DAF-16) [Source:UniProtKB/TrEMBL;Acc:O45667]
1.28134	7.15421	86.4822	2.8242e-11	2.13543e-09	WBGene00010049	F54D5.3	F54D5.3
1.28088	1.57032	59.2073	3.15803e-09	1.07895e-07	WBGene00007378	C06C3.8a	C06C3.8
1.28003	5.34241	34.8823	8.11092e-07	1.17396e-05	WBGene00017537	F17A9.5	F17A9.5
1.27722	1.63083	27.2544	6.89281e-06	7.09114e-05	WBGene00011070	R06F6.7	msrp-7	MS Related Protein [Source:RefSeq peptide;Acc:NP_496327]
1.27676	4.71038	31.1738	2.21434e-06	2.74059e-05	WBGene00018465	F45E1.4	F45E1.4
1.274	1.15073	23.3075	2.33606e-05	0.000196261	WBGene00001777	Y53F4B.32	gst-29	Glutathione S-Transferase [Source:UniProtKB/TrEMBL;Acc:Q9NAB1]
1.274	-0.223188	11.1355	0.00192123	0.00765534	WBGene00044536	F14F9.8	F14F9.8
1.2719	2.27452	20.6797	5.52869e-05	0.000403693	WBGene00010019	F54B8.4a	F54B8.4
1.26738	0.927168	47.0473	4.09559e-08	9.35244e-07	WBGene00045516	F43D2.7	F43D2.7
1.26674	3.78019	83.8994	4.20836e-11	2.98621e-09	WBGene00016860	C50H11.15	cyp-33C9	CYtochrome P450 family [Source:UniProtKB/TrEMBL;Acc:O16482]
1.26527	5.39561	10.1646	0.00296724	0.0108647	WBGene00022821	ZK813.2	ZK813.2
1.26479	5.90386	40.516	1.90752e-07	3.40872e-06	WBGene00003765	B0213.2	nlp-27	Neuropeptide-Like Protein [Source:UniProtKB/TrEMBL;Acc:O44666]
1.2614	4.30925	34.8979	8.00882e-07	1.16162e-05	WBGene00018594	F48C1.1	aman-3	Alpha-mannosidase [Source:UniProtKB/TrEMBL;Acc:O01574]
1.26139	2.01792	37.6351	3.92555e-07	6.29265e-06	WBGene00000190	F45E4.1	arf-1.1	ADP-ribosylation factor 1-like 1 [Source:UniProtKB/Swiss-Prot;Acc:Q94231]
1.26116	2.35117	73.2185	2.41328e-10	1.34106e-08	WBGene00003617	F44C8.3	nhr-18	Nuclear hormone receptor family member nhr-18 [Source:UniProtKB/Swiss-Prot;Acc:O16360]
1.26108	8.24263	14.9405	0.000444357	0.00230197	WBGene00022245	Y73B6BL.24	acp-6	ACid Phosphatase family [Source:UniProtKB/TrEMBL;Acc:Q9GUF2]
1.26029	4.11618	12.543	0.0011135	0.00489751	WBGene00001425	F13B9.8a	fis-2	Mitochondrial fission 1 protein [Source:UniProtKB/TrEMBL;Acc:Q6AHP8]
1.26018	0.991354	36.9603	4.66799e-07	7.24114e-06	WBGene00013781	Y116A8B.4	Y116A8B.4
1.25963	6.05637	14.9299	0.000446828	0.00231131	WBGene00021876	Y54G2A.11a	Y54G2A.11
1.25907	3.6786	43.0995	1.02207e-07	2.02612e-06	WBGene00015476	C05D9.9a	C05D9.9
1.25514	4.66391	28.3056	5.06193e-06	5.45602e-05	WBGene00015043	B0213.14.1	cyp-34A8	CYtochrome P450 family [Source:UniProtKB/TrEMBL;Acc:O44658]
1.25474	0.919094	53.8553	9.34114e-09	2.71541e-07	WBGene00019108	F59D6.7a	chpf-2	Calcineurin-like EF-Hand Protein Family member [Source:UniProtKB/TrEMBL;Acc:O16343]
1.25437	0.977629	20.7769	5.3513e-05	0.000392817	WBGene00012824	Y43F8B.14	Y43F8B.14
1.25435	8.49226	162.372	3.41372e-15	1.15209e-12	WBGene00016630	C44B7.10.1	acer-1	ACEtyl-CoA Regulator [Source:UniProtKB/TrEMBL;Acc:Q18599]
1.25246	10.2131	43.7424	8.77903e-08	1.77078e-06	WBGene00010967	MTCE.35	nduo-5	NADH-ubiquinone oxidoreductase chain 5 [Source:UniProtKB/Swiss-Prot;Acc:P24896]
1.25154	7.05419	63.0174	1.51397e-09	5.86801e-08	WBGene00012149	VF13D12L.3.1	VF13D12L.3
1.25117	5.52607	57.671	4.28369e-09	1.37845e-07	WBGene00008317	C54G4.7.1	C54G4.7
1.2509	2.66942	44.7652	6.91026e-08	1.44656e-06	WBGene00007931	C34D1.4a	C34D1.4
1.25011	4.41413	52.7201	1.1856e-08	3.27448e-07	WBGene00013216	Y54G11A.7	Y54G11A.7
1.24984	3.38697	22.4197	3.11079e-05	0.000250839	WBGene00018523	F46H5.8	lact-1	Beta-LACTamase domain containing [Source:UniProtKB/TrEMBL;Acc:Q20489]
1.24928	0.955539	16.3231	0.000254923	0.00145051	WBGene00015371	C03A7.13	C03A7.13
1.24891	0.936337	22.4325	3.09786e-05	0.000250088	WBGene00022445	Y110A2AL.9	Y110A2AL.9
1.24735	4.89194	77.7339	1.13043e-10	6.89063e-09	WBGene00004182	C06E8.3a	prk-1	Pim (Mammalian oncogene) Related Kinase [Source:UniProtKB/TrEMBL;Acc:K8ESD7]
1.24674	4.88651	72.7354	2.62213e-10	1.42814e-08	WBGene00019250	H28G03.2a.1	H28G03.2
1.24504	0.613045	23.9871	1.88193e-05	0.000162955	WBGene00013510	Y71A12B.13a	Y71A12B.13
1.24101	3.58615	20.1197	6.72211e-05	0.000477239	WBGene00019189	H11L12.1	H11L12.1
1.23689	1.2666	29.0801	4.02567e-06	4.48496e-05	WBGene00011202	R10E4.6	R10E4.6
1.23387	5.15931	12.3174	0.0012263	0.00529689	WBGene00020891	T28C12.4a.1	T28C12.4	Carboxylic ester hydrolase [Source:UniProtKB/TrEMBL;Acc:Q4LDP0]
1.23173	4.57203	27.9767	5.56112e-06	5.88747e-05	WBGene00010274	F58G6.3	F58G6.3
1.2317	5.25827	37.1759	4.41587e-07	6.92771e-06	WBGene00006575	F13B10.1a	tir-1	Sterile alpha and TIR motif-containing protein tir-1 [Source:UniProtKB/Swiss-Prot;Acc:Q86DA5]
1.23106	5.2659	7.61905	0.0090485	0.0267187	WBGene00008584	F08G5.6.1	irg-4	Infection Response protein [Source:UniProtKB/TrEMBL;Acc:Q19223]
1.23052	1.85139	65.2327	1.00028e-09	4.21976e-08	WBGene00001821	C07A12.1a	ham-2
1.23046	3.95532	26.2852	9.2316e-06	9.00829e-05	WBGene00022847	ZK1055.6a	ZK1055.6
1.22971	1.83015	16.0598	0.000280853	0.0015708	WBGene00009729	F45E10.2a	F45E10.2
1.22851	0.288552	32.38	1.583e-06	2.06446e-05	WBGene00017787	F25E5.6	nhr-141	Nuclear Hormone Receptor family [Source:UniProtKB/TrEMBL;Acc:H2KYV4]
1.22672	2.36185	27.0759	7.2713e-06	7.41437e-05	WBGene00018262	F41B5.4	cyp-33C3	CYtochrome P450 family [Source:UniProtKB/TrEMBL;Acc:O16670]
1.2251	4.94501	27.179	7.12342e-06	7.28169e-05	WBGene00016332	C32F10.4	C32F10.4
1.225	2.30633	43.9959	8.27093e-08	1.67562e-06	WBGene00219271	F36H5.14	F36H5.14
1.22344	0.517739	29.6984	3.36729e-06	3.87954e-05	WBGene00013568	Y75B12B.3	Y75B12B.3
1.22159	6.02947	78.7598	9.55529e-11	6.00984e-09	WBGene00018269	F41C3.3.1	acs-11	Fatty Acid CoA Synthetase family [Source:UniProtKB/TrEMBL;Acc:Q20264]
1.22072	1.44324	57.5822	4.36051e-09	1.39345e-07	WBGene00021611	Y46H3D.7a	nhr-238	Nuclear Hormone Receptor family [Source:UniProtKB/TrEMBL;Acc:Q966B7]
1.21933	6.35268	45.9299	5.28133e-08	1.15456e-06	WBGene00010094	F55C5.5	tsfm-1	Elongation factor Ts, mitochondrial [Source:UniProtKB/Swiss-Prot;Acc:Q20819]
1.21704	4.50626	13.2035	0.000858586	0.00396537	WBGene00001397	W06D12.3	fat-5	Delta(9)-fatty-acid desaturase fat-5 [Source:UniProtKB/Swiss-Prot;Acc:G5ED44]
1.21536	4.82029	41.1474	1.63452e-07	2.99561e-06	WBGene00020456	T12B5.10	fbxa-60	F-box A protein [Source:UniProtKB/TrEMBL;Acc:Q9TZ26]
1.21506	0.626792	33.1149	1.2941e-06	1.74527e-05	WBGene00014914	Y52B11A.11	Y52B11A.11
1.21137	2.80284	48.7539	2.79593e-08	6.7517e-07	WBGene00021079	W08A12.2a	W08A12.2
1.21027	3.01568	36.7786	4.89233e-07	7.55526e-06	WBGene00020222	T05A7.5	fut-6	Alpha-(1,3)-fucosyltransferase fut-6 [Source:UniProtKB/Swiss-Prot;Acc:G5EEE1]
1.20551	2.39208	19.1871	9.19499e-05	0.000617927	WBGene00012217	W02H3.1a	W02H3.1
1.20538	1.48904	42.5088	1.17661e-07	2.27068e-06	WBGene00017512	F16B4.11a	nhr-179	Nuclear Hormone Receptor family [Source:UniProtKB/TrEMBL;Acc:A0A0K3AXP8]
1.20445	7.81429	32.3606	1.59148e-06	2.07162e-05	WBGene00014492	R166.6	R166.6
1.20417	4.40677	54.5628	8.06374e-09	2.38415e-07	WBGene00007480	C09F9.3a.1	glna-1	GLutamiNAse [Source:UniProtKB/TrEMBL;Acc:H2L2H3]
1.19997	2.3433	47.2114	3.94658e-08	9.13039e-07	WBGene00008599	F09A5.2	F09A5.2	Putative tyrosine-protein kinase F09A5.2 [Source:UniProtKB/Swiss-Prot;Acc:Q19238]
1.1992	7.30346	6.24063	0.0172197	0.0442715	WBGene00004131	F55A12.9a	pqn-44	Prion-like-(Q/N-rich)-domain-bearing protein [Source:UniProtKB/TrEMBL;Acc:H2KZ01]
1.19899	3.89588	13.6532	0.000714489	0.00341027	WBGene00010133	F55H12.2	F55H12.2
1.1989	1.36694	29.7873	3.28246e-06	3.80716e-05	WBGene00011817	T16H12.9	T16H12.9
1.19888	3.04833	26.3433	9.06993e-06	8.87558e-05	WBGene00002199	M176.6a	kin-15	Receptor-like tyrosine-protein kinase kin-15 [Source:UniProtKB/Swiss-Prot;Acc:P34891]
1.1976	6.82149	22.2768	3.37805e-05	0.000266945	WBGene00019719	M01H9.3a	M01H9.3
1.19752	4.36685	22.9234	2.65549e-05	0.000219629	WBGene00050914	T12B5.15	T12B5.15
1.19613	9.01266	156.758	5.84076e-15	1.71954e-12	WBGene00001685	K10B3.7.1	gpd-3	Glyceraldehyde-3-phosphate dehydrogenase 3 [Source:UniProtKB/Swiss-Prot;Acc:P17330]
1.19461	2.21679	34.6314	8.59746e-07	1.23183e-05	WBGene00013484	Y69H2.9	Y69H2.9
1.19236	1.1886	15.0255	0.000413106	0.00216932	WBGene00022333	Y82E9BL.17	fbxa-27	F-box A protein [Source:UniProtKB/TrEMBL;Acc:Q95XB5]
1.19138	6.98902	113.676	6.6314e-13	9.65881e-11	WBGene00019492	K07E3.4a	K07E3.4
1.19116	3.92837	33.7067	1.102e-06	1.53097e-05	WBGene00017436	F13H8.3.1	F13H8.3
1.18995	6.43682	22.727	2.9197e-05	0.000238207	WBGene00011522	T06D8.1a	srap-1	Serine Rich Adhesion Protein-like [Source:UniProtKB/TrEMBL;Acc:G5ECB3]
1.18989	2.9058	35.1198	7.5511e-07	1.10216e-05	WBGene00010522	K03A11.5	K03A11.5
1.18977	2.78586	64.2084	1.21018e-09	4.89626e-08	WBGene00008372	D1054.5	D1054.5
1.18971	5.78089	24.2183	1.81053e-05	0.000158159	WBGene00000671	Y41C4A.19	col-96	COLlagen [Source:UniProtKB/TrEMBL;Acc:Q86MP2]
1.18939	8.24406	46.1882	4.97829e-08	1.10215e-06	WBGene00003891	F11C7.5.1	osm-11
1.18838	2.77257	23.4879	2.20523e-05	0.000186743	WBGene00012131	T28F3.5a	T28F3.5
1.18789	1.62874	19.2902	8.87328e-05	0.000599738	WBGene00008971	F20C5.6	F20C5.6
1.18772	2.54137	33.3216	1.22328e-06	1.66599e-05	WBGene00007957	C35C5.8a	C35C5.8
1.18611	2.26787	8.15545	0.00705453	0.0218251	WBGene00021619	Y47D7A.6	Y47D7A.6
1.18593	4.06117	15.2984	0.000380381	0.00202125	WBGene00000783	T10H4.12	cpr-3	Cathepsin B-like cysteine proteinase 3 [Source:UniProtKB/Swiss-Prot;Acc:P43507]
1.18546	1.10733	43.4456	9.41586e-08	1.88822e-06	WBGene00009927	F52B11.5	F52B11.5
1.18378	5.9106	42.359	1.2196e-07	2.34059e-06	WBGene00020658	T21F4.1	T21F4.1
1.18352	5.42473	11.2051	0.00192261	0.00765562	WBGene00017563	F18C5.10.1	F18C5.10
1.1832	2.66533	28.0768	5.39921e-06	5.74683e-05	WBGene00019090	F59A7.2	F59A7.2
1.18275	3.12006	30.045	3.04886e-06	3.59039e-05	WBGene00001796	F54D1.5	gtl-2	Gon-Two Like (TRP subfamily) [Source:UniProtKB/TrEMBL;Acc:Q20766]
1.18244	2.94309	35.0718	7.64775e-07	1.11509e-05	WBGene00003655	Y17D7A.3a	nhr-65	Nuclear hormone receptor family member nhr-65 [Source:UniProtKB/Swiss-Prot;Acc:O45907]
1.18224	7.38011	17.3592	0.000182125	0.0010952	WBGene00003091	Y22F5A.5	lys-2	Lysozyme-like protein 2 [Source:UniProtKB/Swiss-Prot;Acc:O62416]
1.18197	3.34663	53.4544	1.01581e-08	2.89809e-07	WBGene00001433	Y18D10A.25	fkb-8	Peptidylprolyl isomerase [Source:UniProtKB/TrEMBL;Acc:Q8I4E5]
1.18064	4.06008	14.1047	0.00059973	0.00295974	WBGene00000904	R05D11.1	daf-8	Dwarfin sma [Source:UniProtKB/TrEMBL;Acc:Q21733]
1.1792	3.81014	45.8406	5.39057e-08	1.16911e-06	WBGene00016218	C29F9.3a.1	pals-23	Protein containing ALS2cr12 (ALS2CR12) domain [Source:UniProtKB/TrEMBL;Acc:H2KZ33]
1.17893	4.42137	12.4905	0.00113551	0.00497269	WBGene00001439	F26D12.1a	fkh-7	ForKHead transcription factor family [Source:UniProtKB/TrEMBL;Acc:V6CIY1]
1.17845	2.9168	14.4952	0.000510062	0.00258241	WBGene00219983	F58D5.11	F58D5.11
1.17818	1.42818	38.016	3.56244e-07	5.79361e-06	WBGene00007496	C09G9.7a	npax-4	N-terminal PAX (PAI domain only) protein [Source:UniProtKB/TrEMBL;Acc:Q17876]
1.17776	1.69755	23.4085	2.26186e-05	0.000190837	WBGene00008388	D1086.1	D1086.1
1.17771	2.00724	10.3554	0.00269216	0.0100517	WBGene00016180	C28C12.4	C28C12.4
1.1771	3.84596	39.0004	2.77863e-07	4.68305e-06	WBGene00012825	Y43F8C.3	Y43F8C.3
1.17493	-0.0437178	16.0883	0.000277919	0.00155844	WBGene00194815	Y43F8B.23	Y43F8B.23
1.17434	1.81096	7.7397	0.00849977	0.0253527	WBGene00011699	T10H4.11	cyp-34A2	CYtochrome P450 family [Source:UniProtKB/TrEMBL;Acc:O62377]
1.17419	3.6207	8.29274	0.00665764	0.0208185	WBGene00013559	Y75B8A.28	Y75B8A.28
1.17275	6.09166	88.5996	2.04926e-11	1.61111e-09	WBGene00008032	C39E9.8a	C39E9.8
1.17258	0.996058	41.798	1.39587e-07	2.61676e-06	WBGene00016984	C56G3.1a.1	npr-8	Probable G-protein coupled receptor npr-8 [Source:UniProtKB/Swiss-Prot;Acc:Q18904]
1.1719	2.18761	71.7317	3.11936e-10	1.63494e-08	WBGene00017961	F31F4.12	nhr-180	Nuclear Hormone Receptor family [Source:UniProtKB/TrEMBL;Acc:O17131]
1.17042	3.85704	33.051	1.31685e-06	1.77078e-05	WBGene00018729	F53A9.6.1	F53A9.6
1.16946	2.3795	18.878	0.000102355	0.000673778	WBGene00017443	F13H8.11	F13H8.11
1.16933	0.505243	22.0498	3.50983e-05	0.000274692	WBGene00007953	C35A5.9	hda-11	Histone DeAcetylase [Source:UniProtKB/TrEMBL;Acc:Q18477]
1.16853	1.80579	18.4587	0.000118507	0.000760917	WBGene00020924	W02B3.4	W02B3.4
1.16812	0.383719	7.48145	0.00946872	0.027682	WBGene00044034	Y38E10A.28	Y38E10A.28
1.16712	2.45902	31.6166	1.95623e-06	2.46749e-05	WBGene00008945	F19B2.6	F19B2.6
1.16666	1.21419	11.5724	0.00160467	0.00662406	WBGene00014099	ZK836.3	ZK836.3
1.16615	1.67712	54.7411	7.77191e-09	2.34118e-07	WBGene00018266	F41B5.10	nhr-183	Nuclear Hormone Receptor family [Source:UniProtKB/TrEMBL;Acc:O16677]
1.165	-0.188605	12.8334	0.000964932	0.00436561	WBGene00044719	K03H6.7	clec-172	C-type LECtin [Source:UniProtKB/TrEMBL;Acc:Q2MGE7]
1.16479	3.92592	44.3809	7.55786e-08	1.56087e-06	WBGene00004810	Y60A3A.18	skr-4	SKp1 Related (Ubiquitin ligase complex component) [Source:UniProtKB/TrEMBL;Acc:Q9U1Y9]
1.16413	5.41319	60.4605	2.4717e-09	8.81466e-08	WBGene00015131	B0303.11a.1	B0303.11	Uncharacterized amino-acid permease B0303.11 [Source:UniProtKB/Swiss-Prot;Acc:P34261]
1.16383	2.13735	38.8104	2.91437e-07	4.87619e-06	WBGene00003726	C13C4.3	nhr-136	Nuclear hormone receptor family member nhr-136 [Source:UniProtKB/Swiss-Prot;Acc:O01930]
1.16351	2.58167	63.5394	1.37195e-09	5.42953e-08	WBGene00007886	C33A12.7	ethe-1	ETHE1 (Human ETHylmalonic Encephalopathy) homolog [Source:UniProtKB/TrEMBL;Acc:O17636]
1.16189	4.03991	37.1967	4.39235e-07	6.89863e-06	WBGene00010001	F53F8.4	F53F8.4
1.16159	4.16674	97.849	5.36643e-12	5.42009e-10	WBGene00000374	C01F6.3	cyp-31A1
1.15979	4.94878	36.8777	4.7686e-07	7.38067e-06	WBGene00010277	F58G6.7	F58G6.7
1.15949	1.39129	26.8966	7.67354e-06	7.72771e-05	WBGene00010789	K12G11.2	sulp-5	SULfate Permease family [Source:UniProtKB/TrEMBL;Acc:O17951]
1.15887	4.36189	24.4443	1.62957e-05	0.000145661	WBGene00021253	Y22D7AL.15	Y22D7AL.15
1.15842	4.06592	14.8266	0.000453979	0.00234043	WBGene00044728	Y53F4B.45	Y53F4B.45
1.15838	2.93012	7.25009	0.0106825	0.0304145	WBGene00018645	F49F1.5a	F49F1.5
1.15817	6.20908	33.2182	1.25819e-06	1.70515e-05	WBGene00045038	F13G11.3	ule-2	Uterine Lumin Expressed/locailized [Source:UniProtKB/TrEMBL;Acc:Q067X2]
1.15673	4.12173	38.1549	3.43895e-07	5.63801e-06	WBGene00018184	F38E9.1	F38E9.1
1.15562	6.94903	17.8758	0.000151224	0.000931235	WBGene00012144	T28H10.3	T28H10.3
1.15522	0.485028	10.7739	0.00223338	0.00860097	WBGene00016556	C40D2.3	math-21	MATH (Meprin-associated Traf homology) domain containing [Source:UniProtKB/TrEMBL;Acc:O76557]
1.1537	3.26537	58.9124	3.34707e-09	1.12773e-07	WBGene00001446	W07E11.2	flp-3	FMRFamide-like neuropeptides 3 SPLGTMRF-amide TPLGTMRF-amide SAEPFGTMRF-amide NPENDTPFGTMRF-amide ASEDALFGTMRF-amide EAEEPLGTMRF-amide SADDSAPFGTMRF-amide NPLGTMRF-amide [Source:UniProtKB/Swiss-Prot;Acc:Q23212]
1.15324	1.0002	12.9369	0.000926126	0.00422373	WBGene00194985	Y25C1A.14	Y25C1A.14
1.15311	0.71824	23.3112	2.33331e-05	0.000196148	WBGene00021492	Y40B10A.7	comt-5	Catechol-O-MethylTransferase family [Source:UniProtKB/TrEMBL;Acc:Q8WTM3]
1.15156	0.4885	14.8394	0.000443213	0.0022969	WBGene00008389	D1086.2a	D1086.2
1.15096	2.24399	42.0836	1.30302e-07	2.48003e-06	WBGene00021055	W06A11.4	W06A11.4
1.15085	2.39492	25.6537	1.11959e-05	0.000106137	WBGene00016315	C32D5.7	C32D5.7
1.14889	1.50668	37.5314	4.03101e-07	6.42593e-06	WBGene00003718	F44C8.5a	nhr-128	Nuclear Hormone Receptor family [Source:UniProtKB/TrEMBL;Acc:H2L017]
1.14747	1.05098	15.5965	0.000333485	0.00181272	WBGene00206386	K10C2.12	K10C2.12
1.14699	2.88515	27.9264	5.64439e-06	5.96194e-05	WBGene00016066	C24G7.4	acd-2
1.14541	5.15247	15.4397	0.000365804	0.00195355	WBGene00015056	B0222.5	B0222.5
1.1448	2.4616	31.3902	2.084e-06	2.60726e-05	WBGene00017840	F26G1.4	ttm-2	Toxin-regulated Targets of MAPK [Source:UniProtKB/TrEMBL;Acc:Q19829]
1.14443	4.2673	181.04	6.34636e-16	2.43929e-13	WBGene00005647	C03G6.19	srp-6	SeRPin; Serine or cysteine protease inhibitor [Source:UniProtKB/TrEMBL;Acc:G5EFH4]
1.14442	3.41202	25.7394	1.09054e-05	0.0001045	WBGene00011090	R07B7.6a	R07B7.6
1.14426	4.45786	11.7293	0.00154117	0.00641167	WBGene00003764	Y43F8C.2	nlp-26	Neuropeptide-Like Protein [Source:UniProtKB/TrEMBL;Acc:Q9XWN4]
1.14361	1.49795	53.2588	1.05839e-08	2.98877e-07	WBGene00016914	C54D1.7	C54D1.7
1.14243	3.85983	36.4391	5.34234e-07	8.10548e-06	WBGene00003580	Y38A8.1	ndx-3	Nudix hydrolase 3 [Source:UniProtKB/Swiss-Prot;Acc:Q23236]
1.1418	1.71381	11.8678	0.00142484	0.0060088	WBGene00012819	Y43F8B.9	Y43F8B.9
1.14147	4.01916	34.8561	8.0981e-07	1.17333e-05	WBGene00003402	C04G6.1a	mpk-2	Mitogen-activated protein kinase [Source:UniProtKB/TrEMBL;Acc:Q8IG56]
1.14094	4.55024	33.2406	1.25054e-06	1.6981e-05	WBGene00019373	K04A8.1.1	K04A8.1
1.14011	1.04018	21.9289	3.6517e-05	0.000283232	WBGene00007908	C34B4.3	C34B4.3
1.1401	5.09649	16.1759	0.000277977	0.00155844	WBGene00018731	F53A9.8	F53A9.8
1.13993	2.92606	22.4328	3.09758e-05	0.000250088	WBGene00020740	T23F4.2a	T23F4.2
1.13985	6.8423	75.1968	1.72445e-10	9.81944e-09	WBGene00010052	F54D5.7.1	F54D5.7	Probable glutaryl-CoA dehydrogenase, mitochondrial [Source:UniProtKB/Swiss-Prot;Acc:Q20772]
1.13758	3.39981	35.2925	7.21388e-07	1.05852e-05	WBGene00007725	C25F9.5.1	C25F9.5
1.1373	7.9854	38.9646	2.80366e-07	4.71376e-06	WBGene00007458	C08F11.11.1	ule-4	UPF0375 protein ule-4 [Source:UniProtKB/Swiss-Prot;Acc:O62053]
1.13645	3.76448	6.60634	0.0144529	0.0385847	WBGene00022569	ZC239.6.1	ZC239.6
1.13462	1.78333	45.933	5.27764e-08	1.15456e-06	WBGene00008335	C55A6.6	C55A6.6
1.13142	7.03807	48.1315	3.21066e-08	7.62022e-07	WBGene00019664	K11H12.8a.1	K11H12.8
1.13091	4.79944	12.3813	0.0011873	0.00515813	WBGene00045276	F18E3.13	F18E3.13
1.1304	2.38189	26.4278	8.84046e-06	8.70024e-05	WBGene00000302	C56A3.7a	cav-2	Caveolin-2 [Source:UniProtKB/Swiss-Prot;Acc:Q18879]
1.13028	2.54111	70.6807	3.74785e-10	1.85211e-08	WBGene00019789	M116.2	M116.2
1.13022	4.36979	15.5406	0.000347057	0.0018766	WBGene00004173	ZC15.8	pqn-94	Prion-like-(Q/N-rich)-domain-bearing protein [Source:UniProtKB/TrEMBL;Acc:O18271]
1.1301	0.32856	22.6249	2.91033e-05	0.000237723	WBGene00015560	C07A12.2	C07A12.2
1.12952	3.15967	35.4027	7.00722e-07	1.03258e-05	WBGene00008886	F16C3.2	F16C3.2
1.12898	-0.514458	6.0038	0.0190612	0.0480505	WBGene00010754	K10G4.5	K10G4.5
1.1285	3.65674	10.8264	0.00222441	0.00857598	WBGene00010613	K07A1.6	K07A1.6
1.12846	2.25394	23.0824	2.51091e-05	0.000209046	WBGene00007900	C33D9.6a	C33D9.6
1.12778	3.28955	18.1648	0.000131419	0.000829583	WBGene00022246	Y73B6BL.25	acp-7	ACid Phosphatase family [Source:UniProtKB/TrEMBL;Acc:Q9GUF1]
1.12627	3.3498	32.6904	1.45344e-06	1.92637e-05	WBGene00006705	Y94H6A.6	ubc-8	UBiquitin Conjugating enzyme [Source:UniProtKB/TrEMBL;Acc:Q9N2W9]
1.12592	6.50639	29.8924	3.1907e-06	3.71006e-05	WBGene00002024	C14F11.5a	hsp-43	Heat Shock Protein [Source:UniProtKB/TrEMBL;Acc:H2KYS1]
1.12367	2.97191	23.224	2.39941e-05	0.000200973	WBGene00016294	C31H2.4	C31H2.4	Putative protein C31H2.4 [Source:UniProtKB/Swiss-Prot;Acc:Q18347]
1.12292	0.701968	11.1395	0.00191797	0.00764813	WBGene00045291	F23D12.10	F23D12.10
1.12254	2.17397	14.8833	0.000435915	0.00226587	WBGene00017197	F07C3.9	F07C3.9
1.12118	7.69249	23.6816	2.10688e-05	0.000179782	WBGene00023209	ZC513.7	ZC513.7
1.12104	4.53947	6.51816	0.0150795	0.0398348	WBGene00022887	ZK1290.5.1	ZK1290.5	Uncharacterized oxidoreductase ZK1290.5 [Source:UniProtKB/Swiss-Prot;Acc:Q09632]
1.12068	2.30814	39.6204	2.38012e-07	4.13533e-06	WBGene00003652	Y67A6A.2a	nhr-62	Nuclear hormone receptor family member nhr-62 [Source:UniProtKB/Swiss-Prot;Acc:O02279]
1.12067	2.16815	9.42848	0.00400121	0.0138427	WBGene00012381	Y2H9A.4a	Y2H9A.4
1.11835	1.33432	17.7696	0.000151173	0.000931235	WBGene00013836	ZC47.3	fbxa-29	F-box A protein [Source:UniProtKB/TrEMBL;Acc:A4F331]
1.11832	3.87184	61.7148	1.9403e-09	7.15944e-08	WBGene00008980	F20D1.10.1	emre-1	Essential MCU regulator, mitochondrial [Source:UniProtKB/Swiss-Prot;Acc:Q9U3I4]
1.11822	1.51978	27.2637	6.87372e-06	7.07676e-05	WBGene00012058	T26F2.2	T26F2.2
1.1179	6.08282	10.9506	0.00213416	0.0082969	WBGene00003163	R03E9.1	mdl-1	MAD-Like; MAD-like-1 homolog [Source:UniProtKB/TrEMBL;Acc:G5EG44]
1.11784	1.14298	27.0864	7.24852e-06	7.39659e-05	WBGene00011328	T01D3.3a	T01D3.3
1.11774	1.54714	17.9352	0.000142537	0.000885224	WBGene00012699	Y39B6A.41	Y39B6A.41
1.11638	6.73913	31.8852	1.81532e-06	2.32796e-05	WBGene00010456	K01C8.1.1	K01C8.1
1.11461	5.32597	29.5499	3.5143e-06	4.02878e-05	WBGene00008229	C50F4.1.1	C50F4.1
1.11334	5.93232	191.461	2.63938e-16	1.1067e-13	WBGene00000787	C41D11.8	cps-6	Endonuclease G, mitochondrial [Source:UniProtKB/Swiss-Prot;Acc:Q95NM6]
1.11294	2.02846	13.8973	0.000635817	0.00310745	WBGene00206354	F27E5.9	F27E5.9
1.11244	3.79485	56.2288	5.72961e-09	1.78963e-07	WBGene00016505	C37C3.13.1	ttr-33	TransThyretin-Related family domain [Source:UniProtKB/TrEMBL;Acc:Q8I7H9]
1.11231	4.20727	12.8892	0.000961811	0.0043549	WBGene00019368	K03H6.2a	K03H6.2
1.11001	10.6243	28.3758	4.94441e-06	5.35334e-05	WBGene00000733	F57B1.4.1	col-160	COLlagen [Source:UniProtKB/TrEMBL;Acc:Q20921]
1.1096	1.47411	45.4177	5.94132e-08	1.2726e-06	WBGene00016310	C32D5.1	C32D5.1
1.10835	2.2346	41.4789	1.50798e-07	2.79329e-06	WBGene00003700	Y46H3D.5a.1	nhr-110	Nuclear Hormone Receptor family [Source:UniProtKB/TrEMBL;Acc:Q966B9]
1.10629	1.96429	26.3438	9.06851e-06	8.87558e-05	WBGene00077685	C04F12.12	C04F12.12
1.10627	4.2022	13.5974	0.000726561	0.00345597	WBGene00010822	M01G12.9	M01G12.9
1.10299	0.415302	22.3686	3.1629e-05	0.000254448	WBGene00043995	F40F12.9a.1	F40F12.9
1.10161	2.69117	25.2702	1.26004e-05	0.000116858	WBGene00020593	T19H12.10	ugt-11	UDP-GlucuronosylTransferase [Source:UniProtKB/TrEMBL;Acc:O01616]
1.10015	6.02388	10.2274	0.00288512	0.0106287	WBGene00019730	M02D8.4a	asns-2	Asparagine synthetase [Source:UniProtKB/TrEMBL;Acc:Q65ZI9]
1.09937	7.0979	7.51584	0.00948486	0.0277116	WBGene00007605	C15C8.3a	asp-10	ASpartyl Protease [Source:UniProtKB/TrEMBL;Acc:Q18020]
1.09885	5.74476	8.78003	0.00538089	0.0174856	WBGene00013391	Y62H9A.3	Y62H9A.3
1.09641	4.48666	6.04993	0.0188636	0.0476673	WBGene00016970	C56E6.2.1	C56E6.2
1.09467	6.28392	23.1559	2.50552e-05	0.000208723	WBGene00008393	D1086.6	D1086.6
1.09423	4.2011	67.2431	6.92093e-10	3.16056e-08	WBGene00003234	Y56A3A.3	mif-1	MIF (Macrophage migration Inhibitory Factor) related [Source:UniProtKB/TrEMBL;Acc:Q9U228]
1.09326	5.33493	35.4843	6.85817e-07	1.01169e-05	WBGene00012434	Y11D7A.10a.1	Y11D7A.10
1.09304	3.32173	34.1557	9.76448e-07	1.37308e-05	WBGene00003620	F21D12.1a	nhr-21	Nuclear Hormone Receptor family; Nuclear receptor NHR-21b [Source:UniProtKB/TrEMBL;Acc:G5EBL9]
1.09142	1.92512	28.6174	4.60657e-06	5.03819e-05	WBGene00013046	Y50E8A.1	Y50E8A.1
1.0901	6.79672	67.1973	6.97868e-10	3.17645e-08	WBGene00014826	R13H4.2a	R13H4.2
1.09005	6.25592	21.7371	3.98808e-05	0.000305724	WBGene00016781	C49G7.3	C49G7.3
1.08757	1.81557	42.634	1.14191e-07	2.21298e-06	WBGene00008334	C55A6.5	sdz-8	SKN-1 Dependent Zygotic transcript [Source:UniProtKB/TrEMBL;Acc:P90780]
1.0875	3.7161	36.6095	5.11119e-07	7.8234e-06	WBGene00018351	F42G2.2a	F42G2.2
1.08591	2.75148	23.2275	2.39672e-05	0.000200869	WBGene00010262	F58E10.7	droe-4	Dietary restriction over expressed [Source:UniProtKB/TrEMBL;Acc:Q9XUW9]
1.08553	1.21882	22.2336	3.30517e-05	0.000262535	WBGene00000491	B0024.8a	che-12	Crescerin-like protein che-12 [Source:UniProtKB/Swiss-Prot;Acc:Q17423]
1.08471	4.29767	32.2001	1.66359e-06	2.15535e-05	WBGene00044488	Y54G2A.45a.1	Y54G2A.45
1.08446	6.48639	59.5678	2.94207e-09	1.02028e-07	WBGene00009396	F35C5.8.1	clec-65	C-type LECtin [Source:UniProtKB/TrEMBL;Acc:O45443]
1.08437	7.04205	20.1533	6.76795e-05	0.000480001	WBGene00011446	T04F8.8a	T04F8.8
1.08422	1.40741	22.0261	3.53714e-05	0.0002765	WBGene00009056	F22D6.15	F22D6.15
1.0841	2.06751	15.9201	0.00029572	0.00163872	WBGene00020188	T03F1.6a	T03F1.6
1.08398	1.75427	31.852	1.83212e-06	2.34514e-05	WBGene00016767	C49C8.3	C49C8.3
1.08297	8.93805	17.2238	0.000188397	0.00112607	WBGene00016534	C39D10.7.1	C39D10.7
1.08259	5.00919	17.1408	0.000193553	0.0011539	WBGene00019744	M02H5.8a	M02H5.8
1.08247	4.64916	21.7458	3.87832e-05	0.000298135	WBGene00001754	F11G11.3	gst-6	Probable glutathione S-transferase 6 [Source:UniProtKB/Swiss-Prot;Acc:P91252]
1.08139	7.40952	25.8677	1.05044e-05	0.000101007	WBGene00010957	MTCE.3	nduo-6	NADH-ubiquinone oxidoreductase chain 6 [Source:UniProtKB/Swiss-Prot;Acc:P24885]
1.08133	5.46843	24.3607	1.68788e-05	0.000149521	WBGene00016434	C35B1.4	C35B1.4
1.08109	3.79767	65.4528	9.60401e-10	4.0764e-08	WBGene00013643	Y105C5A.24	Y105C5A.24
1.08103	3.0448	28.2355	5.15256e-06	5.52254e-05	WBGene00020075	R52.3	math-35
1.08065	3.66311	12.0427	0.00134067	0.00571147	WBGene00004002	T21E8.3	pgp-8	P-GlycoProtein related [Source:UniProtKB/TrEMBL;Acc:G5EG03]
1.08048	3.83386	8.99415	0.00487089	0.0161821	WBGene00022181	Y71H2AM.16	pho-9	Intestinal acid PHOsphatase [Source:UniProtKB/TrEMBL;Acc:Q9BL40]
1.08043	6.84045	13.7485	0.000695084	0.00334186	WBGene00008975	F20D1.3	F20D1.3
1.07942	1.00965	20.2116	6.47477e-05	0.000461573	WBGene00185005	T03F6.10	T03F6.10
1.07888	10.5659	36.4574	5.31698e-07	8.08371e-06	WBGene00010965	MTCE.31	ctc-2	Cytochrome c oxidase subunit 2 [Source:UniProtKB/Swiss-Prot;Acc:P24894]
1.07767	4.14422	19.864	7.28725e-05	0.00051055	WBGene00010453	K01B6.1.1	fozi-1	Formin-homology and zinc finger domains protein 1 [Source:UniProtKB/Swiss-Prot;Acc:P34489]
1.07573	3.99359	90.7175	1.4949e-11	1.26128e-09	WBGene00012987	Y48C3A.3	Y48C3A.3
1.07488	5.94844	18.9848	0.000101382	0.000668646	WBGene00017964	F31F7.1a	F31F7.1
1.07408	4.8125	44.0618	8.1441e-08	1.65964e-06	WBGene00004227	K07C10.1	ptr-13	PaTched Related family [Source:UniProtKB/TrEMBL;Acc:Q09934]
1.07384	1.99322	12.8255	0.000967939	0.00437406	WBGene00008485	F01D4.1a	ugt-43	UDP-GlucuronosylTransferase [Source:UniProtKB/TrEMBL;Acc:D5MCT5]
1.07315	0.862001	13.5115	0.000738759	0.00350797	WBGene00015879	C17B7.5	C17B7.5
1.07276	2.65808	45.3537	6.02973e-08	1.28614e-06	WBGene00045461	C25F9.14a	C25F9.14
1.07181	1.25304	31.3251	2.12236e-06	2.65046e-05	WBGene00077594	C06B8.12	nhr-151
1.07091	4.66877	52.1986	1.3242e-08	3.62831e-07	WBGene00009243	F29C6.1a	F29C6.1
1.06916	4.03357	7.87748	0.00801708	0.0241935	WBGene00001068	F16F9.2	dpy-6	DumPY: shorter than wild-type [Source:UniProtKB/TrEMBL;Acc:Q94185]
1.06865	3.60741	58.4034	3.70193e-09	1.21961e-07	WBGene00018286	F41E6.5a	F41E6.5
1.0683	5.23205	11.8677	0.00146065	0.00612456	WBGene00020311	T07D3.9a.1	T07D3.9
1.06772	5.92157	122.7	2.21804e-13	3.88494e-11	WBGene00016197	C28H8.6a	pxl-1	Paxillin homolog 1 [Source:UniProtKB/Swiss-Prot;Acc:Q09476]
1.06768	8.42038	49.155	2.55888e-08	6.30021e-07	WBGene00011561	T07C4.5	ttr-15	Transthyretin-like protein 15 [Source:UniProtKB/Swiss-Prot;Acc:Q22288]
1.06721	2.88078	15.0454	0.000410006	0.00215713	WBGene00010851	M04C3.2a	M04C3.2
1.0666	2.67226	17.3627	0.000174833	0.00105733	WBGene00045473	F30A10.14	F30A10.14
1.06646	6.96071	57.4066	4.51678e-09	1.43018e-07	WBGene00000767	C35D10.4	coq-8	Atypical kinase coq-8, mitochondrial [Source:UniProtKB/Swiss-Prot;Acc:Q18486]
1.0661	2.21939	34.5959	8.67927e-07	1.23925e-05	WBGene00012418	Y7A9C.1	Y7A9C.1
1.06482	4.17829	63.5339	1.37337e-09	5.42953e-08	WBGene00018044	F35D11.3.1	F35D11.3	Uncharacterized membrane protein F35D11.3 [Source:UniProtKB/Swiss-Prot;Acc:Q20035]
1.06326	3.79817	32.6715	1.46101e-06	1.93454e-05	WBGene00017478	F15A8.6a	F15A8.6	Carboxylic ester hydrolase [Source:UniProtKB/TrEMBL;Acc:A0A1C3NSL8]
1.0632	2.30227	54.2346	8.63184e-09	2.52513e-07	WBGene00018085	F36A4.8	ttr-20	TransThyretin-Related family domain [Source:UniProtKB/TrEMBL;Acc:Q20089]
1.06303	1.03667	22.158	3.38781e-05	0.000267411	WBGene00009360	F33E2.4.1	F33E2.4
1.0625	2.82353	40.6438	1.84862e-07	3.322e-06	WBGene00008127	C47A10.5a	ddo-1	D-aspartate oxidase 1 [Source:UniProtKB/Swiss-Prot;Acc:O45307]
1.06216	1.33719	30.246	2.87892e-06	3.43114e-05	WBGene00008709	F11E6.6	F11E6.6
1.06186	3.94548	57.0567	4.84588e-09	1.51702e-07	WBGene00017861	F27D9.2	F27D9.2
1.06063	3.71077	6.96554	0.0121953	0.0337424	WBGene00009773	F46B6.8	lipl-2	Lipase [Source:UniProtKB/TrEMBL;Acc:Q20449]
1.05983	6.1094	47.7755	3.47655e-08	8.1534e-07	WBGene00000761	C24A11.9	coq-1	COenzyme Q (Ubiquinone) biosynthesis [Source:UniProtKB/TrEMBL;Acc:P91093]
1.05736	1.99485	23.4547	2.22868e-05	0.000188383	WBGene00017785	F25E5.4	F25E5.4
1.05731	1.04549	29.3645	3.70746e-06	4.20838e-05	WBGene00015427	C04E6.13	C04E6.13
1.05644	2.46158	11.3231	0.00178459	0.00720554	WBGene00194769	Y32B12C.5	Y32B12C.5
1.05618	2.74751	21.1828	4.67279e-05	0.00034825	WBGene00017445	F14B8.2	sid-5	Systemic RNA interference defective protein 5 [Source:UniProtKB/Swiss-Prot;Acc:Q19443]
1.05557	2.90999	14.3371	0.00053673	0.00269965	WBGene00003633	C29E6.5a	nhr-43	Nuclear Hormone Receptor family [Source:UniProtKB/TrEMBL;Acc:Q18299]
1.0538	2.46073	14.2926	0.000545963	0.00273952	WBGene00010795	M01A8.1a	M01A8.1
1.05376	1.85628	30.4528	2.71444e-06	3.26322e-05	WBGene00003646	F44C8.6a.1	nhr-56	Nuclear Hormone Receptor family [Source:UniProtKB/TrEMBL;Acc:H2L018]
1.05321	0.539024	26.2063	9.45572e-06	9.19457e-05	WBGene00194934	ZK809.9a	ZK809.9
1.05294	0.48174	28.0677	5.41371e-06	5.75342e-05	WBGene00002088	ZK84.3	ins-5	Putative insulin-like peptide beta-type 6 [Source:UniProtKB/Swiss-Prot;Acc:P56173]
1.0525	0.501103	23.7687	2.01674e-05	0.000173112	WBGene00008021	C39B10.1	C39B10.1
1.05214	0.219399	9.44662	0.00393182	0.0136318	WBGene00012525	Y32B12C.1	Y32B12C.1
1.05093	3.524	21.9236	3.65803e-05	0.000283564	WBGene00020335	T08A9.2	ttr-30	TransThyretin-Related family domain [Source:UniProtKB/TrEMBL;Acc:Q22341]
1.04946	8.18987	129.753	9.83372e-14	2.00102e-11	WBGene00019001	F57B10.3a	ipgm-1	2,3-bisphosphoglycerate-independent phosphoglycerate mutase [Source:UniProtKB/Swiss-Prot;Acc:G5EFZ1]
1.04691	1.35499	6.43038	0.0155947	0.040969	WBGene00008497	F01D5.7a	F01D5.7
1.04597	5.23944	24.0689	1.83635e-05	0.000159708	WBGene00016425	C34H4.2	C34H4.2
1.04596	2.14808	13.6623	0.00069654	0.00334654	WBGene00012457	Y17G7B.1	acbp-6	Acyl-Coenzyme A Binding Protein [Source:UniProtKB/TrEMBL;Acc:Q9XXJ2]
1.04571	1.60364	12.7042	0.00101577	0.00454569	WBGene00019622	K10C2.7	K10C2.7
1.04542	1.34871	31.8136	1.85178e-06	2.36375e-05	WBGene00012228	W03H9.2a	W03H9.2
1.04528	4.9559	16.1896	0.000272721	0.00153587	WBGene00007072	AC3.7	ugt-1	UDP-GlucuronosylTransferase [Source:UniProtKB/TrEMBL;Acc:Q17403]
1.04421	2.96131	26.9235	7.61183e-06	7.68286e-05	WBGene00014194	ZK1037.6	ZK1037.6
1.04356	3.97367	12.8558	0.000968505	0.00437519	WBGene00016920	C54E4.5	C54E4.5
1.04331	1.80864	66.4123	8.0516e-10	3.55942e-08	WBGene00017618	F20A1.6a	F20A1.6
1.04318	6.05894	7.40078	0.00999158	0.0288148	WBGene00001091	C01B10.1	drh-2
1.04311	4.32515	65.5125	9.49869e-10	4.0441e-08	WBGene00010724	K09E9.1a.1	K09E9.1
1.043	5.0675	62.2424	1.75409e-09	6.60922e-08	WBGene00011124	R07H5.4	sdz-27	SKN-1 Dependent Zygotic transcript [Source:UniProtKB/TrEMBL;Acc:Q93932]
1.04236	3.19229	18.1116	0.000133911	0.000844159	WBGene00016866	C52B9.3a	coel-1	Tubulin folding COfactor E-Like protein [Source:UniProtKB/TrEMBL;Acc:H2KYZ5]
1.04171	3.68981	95.7762	7.18638e-12	6.85779e-10	WBGene00010617	K07A1.13	K07A1.13
1.0414	7.2251	68.4725	5.54475e-10	2.60962e-08	WBGene00019207	H17B01.1a	fgt-1	Facilitated glucose transporter protein 1 [Source:UniProtKB/Swiss-Prot;Acc:O44827]
1.04118	3.96448	37.5848	3.97631e-07	6.34604e-06	WBGene00011805	T16G12.4	T16G12.4
1.04054	2.30941	26.4922	8.66961e-06	8.56256e-05	WBGene00002182	F08F8.3a	kap-1	Kinesin associated protein kap-1; Kinesin-Associated Protein [Source:UniProtKB/TrEMBL;Acc:G5EEE6]
1.03965	3.18331	17.3016	0.000178711	0.00107795	WBGene00018112	F36H9.4a	F36H9.4
1.03957	2.89069	28.7819	4.39056e-06	4.82161e-05	WBGene00018077	F35H12.5a	F35H12.5
1.03941	3.42352	57.8827	4.10627e-09	1.33064e-07	WBGene00017160	F01F1.3	F01F1.3
1.03915	0.897269	21.4796	4.23445e-05	0.000321758	WBGene00007795	C28D4.8	C28D4.8
1.0381	1.43703	17.6624	0.000157061	0.000962468	WBGene00008861	F15D4.4	F15D4.4
1.03796	7.14069	53.7089	9.6312e-09	2.78219e-07	WBGene00010539	K03H1.4.1	ttr-2	Transthyretin-like protein 2 [Source:UniProtKB/Swiss-Prot;Acc:P34500]
1.03741	3.36806	15.3137	0.000370657	0.00197641	WBGene00017485	F15E6.4	F15E6.4
1.03736	2.31546	28.631	4.58834e-06	5.02285e-05	WBGene00010148	F56D5.3	F56D5.3
1.03717	1.07715	27.2276	6.94832e-06	7.12705e-05	WBGene00017507	F16B4.5a	F16B4.5
1.03678	1.17881	25.7099	1.10044e-05	0.000104963	WBGene00011452	T04H1.7a	ugt-55	Putative UDP-glucuronosyltransferase ugt-55 [Source:UniProtKB/Swiss-Prot;Acc:Q22180]
1.0366	3.07804	18.7613	0.000106602	0.000696435	WBGene00017247	F08D12.3	F08D12.3
1.03629	2.7632	15.9155	0.00029623	0.00164088	WBGene00007547	C13C4.2	nhr-154	Nuclear hormone receptor family member nhr-154 [Source:UniProtKB/Swiss-Prot;Acc:O01931]
1.03554	2.12349	34.9998	7.79503e-07	1.13537e-05	WBGene00013104	Y51H4A.8	Y51H4A.8
1.03547	2.8022	28.9031	4.23813e-06	4.68395e-05	WBGene00003569	F35C12.2a	ncx-4	Na/Ca eXchangers [Source:UniProtKB/TrEMBL;Acc:Q1ZXT5]
1.03493	0.0949095	18.0616	0.000136301	0.000857658	WBGene00020011	R11G1.2	R11G1.2
1.03447	2.76205	34.5481	8.79077e-07	1.25271e-05	WBGene00044779	T10H9.8	T10H9.8
1.03412	1.51788	29.7704	3.29836e-06	3.8224e-05	WBGene00185092	K08D8.7a	K08D8.7
1.03398	1.57917	35.8857	6.17188e-07	9.2625e-06	WBGene00014643	B0391.8	B0391.8
1.03396	0.958259	16.5127	0.000237837	0.00137066	WBGene00045474	C49G9.2	C49G9.2
1.03367	0.357713	15.4774	0.000348632	0.00187998	WBGene00050946	M162.12	M162.12
1.03318	0.850059	10.9644	0.00206269	0.00807168	WBGene00013842	ZC47.10	fbxa-34
1.03307	2.56049	14.9226	0.000429474	0.00223996	WBGene00044178	C30G7.4.1	C30G7.4
1.03146	13.8917	6.11706	0.0182719	0.0463906	WBGene00006930	K07H8.6a	vit-6	Vitellogenin-6 [Source:UniProtKB/Swiss-Prot;Acc:P18948]
1.03141	1.23093	21.3963	4.35292e-05	0.000329854	WBGene00010504	K02D3.1	K02D3.1
1.0311	6.31076	30.1049	2.9972e-06	3.54161e-05	WBGene00013878	ZC376.7a.1	atfs-1	Activating Transcription Factor associated with Stress [Source:UniProtKB/TrEMBL;Acc:Q23272]
1.03102	3.26729	29.5254	3.53923e-06	4.0473e-05	WBGene00010251	F58E6.1	sta-2	Signal transducer and activator of transcription b [Source:UniProtKB/Swiss-Prot;Acc:Q20977]
1.03091	5.68594	22.4627	3.09443e-05	0.000250088	WBGene00008860	F15D4.3	romo-1	(Reactive Oxygen species MOdulator) homolog [Source:UniProtKB/TrEMBL;Acc:Q93511]
1.02953	3.89847	20.6454	5.5927e-05	0.000407296	WBGene00010362	H04D03.1	enu-3.1	ENhancer of Uncoordination [Source:UniProtKB/TrEMBL;Acc:O45607]
1.0295	6.48565	159.315	4.56491e-15	1.40366e-12	WBGene00010809	M01F1.3.1	M01F1.3	Lipoyl synthase, mitochondrial [Source:UniProtKB/Swiss-Prot;Acc:Q21452]
1.02925	0.714082	24.8199	1.44904e-05	0.000131997	WBGene00001665	E02C12.5a	gpa-3	Guanine nucleotide-binding protein alpha-3 subunit [Source:UniProtKB/Swiss-Prot;Acc:P28052]
1.02862	2.36921	15.754	0.000314508	0.00172282	WBGene00019732	M02D8.6	M02D8.6
1.02847	0.338731	11.3588	0.00175181	0.00708974	WBGene00015455	C04G6.5	C04G6.5	UPF0057 membrane protein C04G6.5 [Source:UniProtKB/Swiss-Prot;Acc:Q17638]
1.02841	5.25031	9.64149	0.00369284	0.0129789	WBGene00002232	F11A6.1a.1	kpc-1	Furin-like protease kpc-1 [Source:UniProtKB/Swiss-Prot;Acc:O17798]
1.02811	1.29146	6.83634	0.012822	0.0350489	WBGene00235094	K08D9.9	K08D9.9
1.02681	2.83986	8.93395	0.00496316	0.0163981	WBGene00044665	F59A6.12	F59A6.12
1.0263	2.16222	32.6424	1.47273e-06	1.94448e-05	WBGene00001445	W07E11.3a	flp-2	FMRF-Like Peptide; FMRFamide-like peptide 2a [Source:UniProtKB/TrEMBL;Acc:G5EFN6]
1.02505	2.42228	54.7039	7.83185e-09	2.35074e-07	WBGene00011069	R06F6.6	ceh-62	Homeobox protein ceh-62 [Source:RefSeq peptide;Acc:NP_496326]
1.02351	1.17723	7.76805	0.00830673	0.024895	WBGene00002087	ZK75.1	ins-4	Probable insulin-like peptide beta-type 1 [Source:UniProtKB/Swiss-Prot;Acc:Q09626]
1.02252	4.37319	32.363	1.59044e-06	2.07162e-05	WBGene00016283	C31B8.8	zmp-3	Matrix metalloproteinase-C [Source:UniProtKB/Swiss-Prot;Acc:G5EBU3]
1.02116	3.71479	7.71473	0.00861699	0.0256416	WBGene00003616	C02B4.2	nhr-17	Nuclear Hormone Receptor family [Source:UniProtKB/TrEMBL;Acc:Q17589]
1.02101	5.1829	30.0403	3.05295e-06	3.59215e-05	WBGene00022562	ZC204.12	ZC204.12
1.0204	5.2177	6.61743	0.0143878	0.0384555	WBGene00020596	T20B5.3a	oga-1	O-GlcNAc selective N-Acetyl-beta-D-glucosaminidase (O-GlcNAcase); OGA-1b [Source:UniProtKB/TrEMBL;Acc:Q1WBU8]
1.01976	3.59845	65.5551	9.4244e-10	4.03732e-08	WBGene00022354	Y82E9BR.22	Y82E9BR.22
1.01886	3.73924	29.6606	3.40407e-06	3.91214e-05	WBGene00012668	Y39B6A.5a	Y39B6A.5
1.01873	3.88769	52.8171	1.16157e-08	3.24046e-07	WBGene00003694	R11E3.5a	nhr-104	Nuclear Hormone Receptor family; Nuclear receptor NHR-104 [Source:UniProtKB/TrEMBL;Acc:Q86PJ5]
1.01782	3.23353	7.74742	0.0084792	0.0253187	WBGene00015044	B0213.15a	cyp-34A9	CYtochrome P450 family [Source:UniProtKB/TrEMBL;Acc:A0A168H3M4]
1.01767	4.22725	30.1232	2.98158e-06	3.52918e-05	WBGene00020445	T12B3.2	T12B3.2
1.01754	3.51813	12.0618	0.00132553	0.00565567	WBGene00015776	C14F5.1a	dct-1	NIP3 homolog [Source:UniProtKB/Swiss-Prot;Acc:Q09969]
1.0172	1.70634	18.6624	0.000110346	0.000715825	WBGene00012533	Y36E3A.1	fbxa-209	F-box A protein [Source:UniProtKB/TrEMBL;Acc:Q9XWZ4]
1.0162	4.03889	30.1916	2.92392e-06	3.47282e-05	WBGene00015434	C04E12.4	C04E12.4
1.01591	1.22557	20.3685	6.13978e-05	0.000441101	WBGene00009623	F41E7.7a	F41E7.7
1.01576	1.07527	30.2153	2.90423e-06	3.45239e-05	WBGene00010146	F56C4.3a	glb-19	GLoBin related [Source:UniProtKB/TrEMBL;Acc:C1P638]
1.01479	1.73627	12.0473	0.00132241	0.00564757	WBGene00044922	Y43C5A.7	Y43C5A.7
1.0146	2.21457	23.2026	2.41593e-05	0.000201989	WBGene00015828	C16C4.4a	math-14	MATH (Meprin-associated Traf homology) domain containing [Source:UniProtKB/TrEMBL;Acc:F3NWW3]
1.01411	3.74828	13.0318	0.000898518	0.00412731	WBGene00016204	C29E4.7	gsto-1	Glutathione transferase omega-1 [Source:UniProtKB/Swiss-Prot;Acc:P34345]
1.01381	1.06926	35.5527	6.73565e-07	9.97934e-06	WBGene00001507	K12H6.3	fut-4	Alpha-1->3-fucosyltransferase homologue; FUcosyl Transferase [Source:UniProtKB/TrEMBL;Acc:G5EEL7]
1.01379	1.70162	19.0272	9.7186e-05	0.000647384	WBGene00013091	Y51B9A.9	Y51B9A.9
1.0136	3.5856	11.1175	0.00195589	0.00775683	WBGene00013079	Y51A2D.11.1	ttr-26	TransThyretin-Related family domain [Source:UniProtKB/TrEMBL;Acc:Q9XXR5]
1.01274	2.95709	19.639	7.87011e-05	0.000542955	WBGene00022104	Y71D11A.3a	acsd-1	2-amino-3-carboxymuconate-6-semialdehyde decarboxylase [Source:UniProtKB/Swiss-Prot;Acc:Q8T8B9]
1.0127	0.408971	19.21	9.12245e-05	0.000614245	WBGene00219460	K09H9.9	K09H9.9
1.01197	2.00929	12.4765	0.00111252	0.00489472	WBGene00077521	F45H11.6	maf-1	MAF (MusculoAponeurotic Fibrosarcoma) transcription factor homolog [Source:UniProtKB/TrEMBL;Acc:B0M0M9]
1.01157	0.917808	37.4094	4.15895e-07	6.56184e-06	WBGene00003649	T27B7.1a	nhr-59	Nuclear hormone receptor family member nhr-59 [Source:UniProtKB/Swiss-Prot;Acc:Q9TXJ1]
1.01021	0.22185	16.91	0.000205831	0.00121505	WBGene00077539	Y52B11A.12	Y52B11A.12
1.00948	8.47416	7.98261	0.0076611	0.0233033	WBGene00006959	R74.3a	xbp-1	X-box Binding Protein homolog; X-box binding protein unprocessed isoform [Source:UniProtKB/TrEMBL;Acc:G5EE07]
1.00895	2.20997	9.06619	0.00466469	0.0156566	WBGene00011799	T16G1.5	T16G1.5
1.00895	1.36996	22.5627	2.96964e-05	0.000241996	WBGene00018430	F44E7.8a	nhr-142	Nuclear Hormone Receptor family [Source:UniProtKB/TrEMBL;Acc:Q8MXK0]
1.00804	8.52242	33.5631	1.14567e-06	1.5821e-05	WBGene00000273	Y79H2A.1a	brp-1	Bypass of Response to Pheromone in yeast [Source:UniProtKB/TrEMBL;Acc:I2HAF4]
1.00748	0.0140576	14.3806	0.000527844	0.00265882	WBGene00015117	B0294.1	B0294.1
1.00746	1.51014	15.0483	0.000409569	0.00215565	WBGene00018084	F36A4.5a	F36A4.5
1.00635	3.66169	36.1414	5.77293e-07	8.72052e-06	WBGene00010945	M176.8	chil-13	CHItinase-Like [Source:UniProtKB/TrEMBL;Acc:D6R8W8]
1.00618	8.45932	48.2284	3.14203e-08	7.47014e-07	WBGene00044080	D1086.10a	D1086.10
1.00602	3.62272	30.3541	2.79171e-06	3.34159e-05	WBGene00021495	Y40C5A.1.1	sqst-2	SeQueSTosome related [Source:UniProtKB/TrEMBL;Acc:Q9N3Z0]
1.00564	2.99098	18.6584	0.0001105	0.000716153	WBGene00013899	ZC443.4	ZC443.4
1.00496	10.3439	22.3118	3.22245e-05	0.000258048	WBGene00000668	W05B2.5	col-93	COLlagen [Source:UniProtKB/TrEMBL;Acc:Q9U348]
1.00495	1.85953	21.191	4.66007e-05	0.000347733	WBGene00020501	T14B4.5	T14B4.5
1.00434	5.00923	19.3593	8.70212e-05	0.00059083	WBGene00003434	K08F4.8	msp-38	Major sperm protein 38 [Source:UniProtKB/Swiss-Prot;Acc:P53020]
1.0043	0.700073	17.1777	0.000186856	0.00112073	WBGene00011099	R07B7.15	nhr-208	Nuclear Hormone Receptor family [Source:UniProtKB/TrEMBL;Acc:Q21805]
1.00339	2.92253	13.5784	0.000719715	0.0034293	WBGene00016119	C25H3.10a	C25H3.10
1.00334	4.01434	24.4154	1.64444e-05	0.0001468	WBGene00016219	C29F9.4	pals-24	Protein containing ALS2cr12 (ALS2CR12) domain [Source:UniProtKB/TrEMBL;Acc:Q336K9]
1.00273	1.49165	37.4638	4.1014e-07	6.5007e-06	WBGene00003688	M02H5.6a	nhr-98	Nuclear hormone receptor family member nhr-98 [Source:UniProtKB/Swiss-Prot;Acc:Q966I0]
1.00263	2.40827	17.0711	0.000194181	0.00115714	WBGene00018346	F42C5.4a	F42C5.4
1.00251	0.424138	21.7662	3.85235e-05	0.000296633	WBGene00021272	Y23H5B.1	Y23H5B.1
1.00226	2.71148	12.7266	0.00100679	0.00451424	WBGene00013905	ZC455.5a	ugt-4	UDP-glucuronosyltransferase [Source:UniProtKB/TrEMBL;Acc:Q23335]
1.00222	2.89675	23.8726	1.95139e-05	0.000167919	WBGene00008576	F08G2.4	F08G2.4
1.00155	4.83773	70.5826	3.81298e-10	1.87093e-08	WBGene00000245	T13C5.5.1	bca-1	Beta carbonic anhydrase 1 [Source:UniProtKB/Swiss-Prot;Acc:Q22460]
0.999482	4.817	22.1513	3.39517e-05	0.000267839	WBGene00022455	Y110A7A.4	tyms-1	Thymidylate synthase [Source:UniProtKB/TrEMBL;Acc:Q9N588]
0.998395	6.31865	18.1064	0.000136964	0.000859291	WBGene00021048	W05H9.1a	W05H9.1
0.998171	3.91108	17.9628	0.000141153	0.000879391	WBGene00007599	C15A11.7a	C15A11.7
0.99813	0.557757	16.8889	0.000207406	0.00122331	WBGene00018992	F56F11.5	trpl-1
0.997907	0.8951	13.5956	0.000714894	0.00341103	WBGene00003740	T24D8.5	nlp-2	Neuropeptide-Like Protein [Source:UniProtKB/TrEMBL;Acc:Q22739]
0.997601	6.05813	7.42193	0.00989505	0.028614	WBGene00012468	Y17G7B.17.1	Y17G7B.17
0.997475	2.01134	19.9774	7.01104e-05	0.000493698	WBGene00007304	C04G2.1a	ttr-39	TransThyretin-Related family domain [Source:UniProtKB/TrEMBL;Acc:H2L2B1]
0.997028	3.07557	11.0761	0.00198015	0.00782325	WBGene00016958	C55F2.2	ilys-4	Invertebrate LYSozyme [Source:UniProtKB/TrEMBL;Acc:Q9GYQ2]
0.996872	2.55133	26.9169	7.62686e-06	7.6919e-05	WBGene00019304	K02D10.4	K02D10.4
0.996383	1.58929	24.0425	1.84928e-05	0.000160631	WBGene00018939	F56C3.2	fbxa-190	F-box A protein [Source:UniProtKB/TrEMBL;Acc:O61758]
0.99521	0.306769	7.2083	0.0107465	0.0305401	WBGene00195170	T10C6.18a	linc-61
0.994989	1.80601	25.6238	1.12994e-05	0.000106723	WBGene00011293	R102.6	R102.6
0.994446	10.3391	20.6916	5.52972e-05	0.000403693	WBGene00008707	F11E6.3.1	F11E6.3
0.994175	1.04893	27.3596	6.67965e-06	6.9078e-05	WBGene00010239	F58B4.6	F58B4.6
0.993053	2.66117	13.6778	0.000692374	0.00332999	WBGene00001786	F35E8.8	gst-38	Glutathione S-Transferase [Source:UniProtKB/TrEMBL;Acc:O45451]
0.99183	8.25748	33.2191	1.25785e-06	1.70515e-05	WBGene00011304	R166.5a	mnk-1	MAP kinase-interacting serine/threonine-protein kinase mnk-1 [Source:UniProtKB/Swiss-Prot;Acc:Q8I113]
0.990878	6.51983	18.2614	0.000129317	0.000818931	WBGene00002981	ZK593.6a.1	lgg-2
0.990326	0.597361	23.0285	2.55483e-05	0.000212192	WBGene00020224	T05A7.7	T05A7.7
0.989038	2.11597	13.4142	0.000767392	0.00361047	WBGene00013845	ZC47.14	fbxa-37	F-box A protein [Source:UniProtKB/TrEMBL;Acc:A4F333]
0.987719	4.8311	31.979	1.76867e-06	2.27657e-05	WBGene00007730	C25G4.2.1	C25G4.2	Esterase C25G4.2 [Source:UniProtKB/Swiss-Prot;Acc:Q18169]
0.98756	3.31492	9.41815	0.004019	0.0138847	WBGene00019022	F58A6.1.1	F58A6.1
0.987339	3.33493	83.5936	4.4144e-11	3.10891e-09	WBGene00044636	B0393.9a.1	B0393.9
0.986233	4.35271	24.6276	1.5387e-05	0.000138433	WBGene00016585	C42C1.7a	oac-59	O-ACyltransferase homolog [Source:UniProtKB/TrEMBL;Acc:D3TDG8]
0.986016	4.8945	87.9907	2.24597e-11	1.73617e-09	WBGene00021855	Y54F10AR.2	Y54F10AR.2
0.985459	2.02225	12.6942	0.00101985	0.00456244	WBGene00003425	K07F5.2	msp-10	Major sperm protein 10/36/56/76 [Source:UniProtKB/Swiss-Prot;Acc:P05634]
0.98522	0.77721	13.5904	0.000716337	0.00341674	WBGene00013485	Y69H2.10a	Y69H2.10
0.983234	8.02353	54.7854	7.70102e-09	2.32662e-07	WBGene00017864	F27D9.5.1	pcca-1	Propionyl-CoA carboxylase alpha chain, mitochondrial [Source:UniProtKB/Swiss-Prot;Acc:Q19842]
0.981886	5.47748	45.8454	5.3847e-08	1.16911e-06	WBGene00004735	Y47D3B.7	sbp-1	Sterol regulatory element Binding Protein [Source:UniProtKB/TrEMBL;Acc:Q9XX00]
0.980833	4.63622	11.957	0.00139148	0.00588806	WBGene00010296	F59A1.10	dgat-2	Acyl-CoA:DiacylGlycerol AcylTransferase [Source:UniProtKB/TrEMBL;Acc:Q9XUW0]
0.980736	4.68071	72.396	2.78021e-10	1.48532e-08	WBGene00021296	Y25C1A.13	Y25C1A.13
0.98068	3.96608	22.9243	2.64195e-05	0.00021864	WBGene00012535	Y37A1A.2	Y37A1A.2
0.980515	0.549697	17.1613	0.000187967	0.00112398	WBGene00006632	C14A11.1	tsp-6	Tetraspanin [Source:UniProtKB/TrEMBL;Acc:G4RWX0]
0.980226	0.715339	17.1225	0.000190611	0.00113881	WBGene00018333	F42A9.4	cyp-33E3	CYtochrome P450 family [Source:UniProtKB/TrEMBL;Acc:Q20315]
0.978321	2.77733	11.0351	0.00200671	0.00791305	WBGene00007486	C09G1.4	C09G1.4
0.97803	4.71634	13.9876	0.000621454	0.00305254	WBGene00021335	Y34D9A.11	spp-23	SaPosin-like Protein family [Source:UniProtKB/TrEMBL;Acc:Q6AW11]
0.9773	4.96258	38.8873	2.85857e-07	4.79444e-06	WBGene00016442	C35D10.5	C35D10.5
0.977275	6.64955	63.9263	1.27581e-09	5.13178e-08	WBGene00077771	C41G7.9a.1	C41G7.9
0.976974	4.86003	31.2391	2.17413e-06	2.70038e-05	WBGene00017304	F09F7.7a	F09F7.7	DNA N6-methyl adenine demethylase [Source:UniProtKB/Swiss-Prot;Acc:Q8MNT9]
0.976904	2.72116	40.0633	2.13261e-07	3.77352e-06	WBGene00018265	F41B5.9	nhr-182	Nuclear Hormone Receptor family [Source:UniProtKB/TrEMBL;Acc:O16676]
0.975634	1.79035	19.253	8.98788e-05	0.000606364	WBGene00015522	C06E1.7	C06E1.7	Putative glycosyltransferase C06E1.7 [Source:UniProtKB/Swiss-Prot;Acc:P34302]
0.975102	4.59793	63.9696	1.26549e-09	5.10512e-08	WBGene00012666	Y39B6A.3a	Y39B6A.3
0.973984	4.08518	6.96231	0.0122006	0.0337505	WBGene00045268	H01M10.3	ttr-42	TransThyretin-Related family domain [Source:UniProtKB/TrEMBL;Acc:A2V8C3]
0.973295	0.332457	6.49978	0.0150084	0.0396752	WBGene00020834	T27A1.2a	T27A1.2
0.972999	3.78424	34.8461	8.11981e-07	1.17402e-05	WBGene00021372	Y37E11AR.5a	ugt-45	UDP-GlucuronosylTransferase [Source:UniProtKB/TrEMBL;Acc:Q965X5]
0.972102	0.620573	14.3896	0.00052604	0.00265166	WBGene00219493	C18D4.12	C18D4.12
0.971115	4.32096	16.651	0.000226134	0.00131527	WBGene00005003	F27C8.4a.1	spp-18	SaPosin-like Protein family [Source:UniProtKB/TrEMBL;Acc:A0A061AKY5]
0.970567	1.31507	9.31535	0.00416284	0.0142754	WBGene00007894	C33D3.3	C33D3.3
0.969661	2.73791	31.8972	1.80929e-06	2.32374e-05	WBGene00003697	C33G8.11.1	nhr-107	Nuclear Hormone Receptor family; Nuclear receptor NHR-107 [Source:UniProtKB/TrEMBL;Acc:G5EEH2]
0.968982	0.146637	29.0992	4.00345e-06	4.471e-05	WBGene00020879	T28A11.17	T28A11.17
0.968963	9.83503	16.6007	0.000233469	0.00135099	WBGene00010960	MTCE.12	atp-6	ATP synthase subunit a [Source:UniProtKB/Swiss-Prot;Acc:P24888]
0.968938	5.7177	21.2769	4.54563e-05	0.000341465	WBGene00012085	T27D12.1a.1	T27D12.1
0.968484	4.34776	70.6082	3.79589e-10	1.86917e-08	WBGene00016325	C32E8.9	C32E8.9
0.968368	2.96831	63.0772	1.49694e-09	5.81831e-08	WBGene00009809	F47B8.8	F47B8.8
0.967729	2.31295	35.297	7.2053e-07	1.05838e-05	WBGene00019092	F59A7.5a	F59A7.5
0.967193	1.93659	10.372	0.00264478	0.0098988	WBGene00020611	T20D4.5	T20D4.5
0.966698	8.02709	41.2472	1.59527e-07	2.93924e-06	WBGene00000175	M02F4.8.1	aqp-7	AQuaPorin or aquaglyceroporin related [Source:UniProtKB/TrEMBL;Acc:Q21473]
0.966552	2.10786	27.572	6.27004e-06	6.51341e-05	WBGene00003606	F54D1.4a	nhr-7	Nuclear hormone receptor family member nhr-7 [Source:UniProtKB/Swiss-Prot;Acc:Q20765]
0.966435	4.95209	8.79747	0.00531562	0.0173309	WBGene00001345	F29G9.4a	fos-1	Transcription factor fos-1 [Source:UniProtKB/Swiss-Prot;Acc:G5ECG2]
0.966196	0.917077	18.6015	0.00011272	0.000728837	WBGene00044767	T23B7.3a	T23B7.3
0.965718	6.22235	13.8883	0.000652383	0.00317518	WBGene00001496	F25H9.5a.1	frm-10	FERM domain (Protein4.1-ezrin-radixin-moesin) family [Source:UniProtKB/TrEMBL;Acc:O02254]
0.964709	5.5823	64.3542	1.17765e-09	4.77863e-08	WBGene00007099	B0024.9a.1	trx-2	Probable thioredoxin-2 [Source:UniProtKB/Swiss-Prot;Acc:Q17424]
0.963512	3.08013	24.3072	1.70128e-05	0.000150228	WBGene00010744	K10D6.4a.1	K10D6.4
0.963135	8.10378	8.09516	0.0072739	0.0223764	WBGene00016636	C44B12.1	perm-2	PERMeable eggshell [Source:UniProtKB/TrEMBL;Acc:O44145]
0.963127	4.89218	12.7809	0.00100047	0.00449355	WBGene00020218	T04G9.7	T04G9.7
0.962965	1.52953	21.0642	4.86109e-05	0.000360853	WBGene00012923	Y47D3A.2	fbxa-128	F-box A protein [Source:UniProtKB/TrEMBL;Acc:Q9U2D3]
0.962532	4.98846	26.0979	9.773e-06	9.46319e-05	WBGene00003374	K11D12.10a	mlk-1	Mitogen-activated protein kinase kinase kinase mlk-1 [Source:UniProtKB/Swiss-Prot;Acc:A0A0K3AV08]
0.961982	8.59062	18.8643	0.000103363	0.000678798	WBGene00001398	VZK822L.1a.1	fat-6	Delta(9)-fatty-acid desaturase fat-6 [Source:UniProtKB/Swiss-Prot;Acc:G5EGN2]
0.960747	5.32822	36.5969	5.12793e-07	7.8317e-06	WBGene00016769	C49C8.5.1	C49C8.5
0.960556	0.649767	30.3104	2.82658e-06	3.37458e-05	WBGene00010538	K03H1.3.1	ttr-3	Transthyretin-like protein 3 [Source:UniProtKB/Swiss-Prot;Acc:P34499]
0.960531	2.19344	29.392	3.67813e-06	4.18821e-05	WBGene00017153	E_BE45912.2	E_BE45912.2
0.959792	3.79073	18.5242	0.000115814	0.000746053	WBGene00000910	F01G10.8a	daf-14	Smad protein [Source:UniProtKB/TrEMBL;Acc:G5EEP2]
0.959223	5.79471	9.15475	0.00455495	0.0153724	WBGene00003511	F46G10.6	mxl-3	MaX-Like [Source:UniProtKB/TrEMBL;Acc:Q18711]
0.959092	2.05895	47.6183	3.60134e-08	8.41752e-07	WBGene00022564	ZC204.14	ZC204.14
0.95878	6.49291	23.5676	2.14989e-05	0.000182797	WBGene00015802	C15H9.7	kynu-1	Kynureninase [Source:UniProtKB/Swiss-Prot;Acc:Q18026]
0.9586	2.28655	19.4804	8.31066e-05	0.000568155	WBGene00008849	F15B9.5a	try-10	TRYpsin-like protease [Source:UniProtKB/TrEMBL;Acc:E1B6T7]
0.956724	2.7361	25.3056	1.24633e-05	0.000115819	WBGene00019597	K09H9.5	K09H9.5
0.956463	0.423342	20.25	6.39114e-05	0.000457025	WBGene00019750	M03D4.3	M03D4.3
0.956057	2.60794	22.1385	3.40943e-05	0.000268352	WBGene00022191	Y71H2B.1	Y71H2B.1
0.955942	3.18604	23.666	2.08363e-05	0.00017819	WBGene00045271	F07G6.10	F07G6.10
0.955504	1.35161	8.18501	0.00686989	0.0213567	WBGene00015932	C17H12.6a	C17H12.6
0.955204	4.25926	24.8998	1.41342e-05	0.00012952	WBGene00015608	C08F1.4a.1	math-3	MATH (Meprin-associated Traf homology) domain containing [Source:UniProtKB/TrEMBL;Acc:Q8MXJ3]
0.954196	2.93485	64.4955	1.14701e-09	4.69265e-08	WBGene00011868	T20G5.4a	best-18	Bestrophin homolog 18 [Source:UniProtKB/Swiss-Prot;Acc:P34577]
0.953354	4.47963	30.4969	2.68064e-06	3.23102e-05	WBGene00003602	H01A20.1	nhr-3	Nuclear hormone receptor family member nhr-3 [Source:UniProtKB/Swiss-Prot;Acc:Q9XTJ4]
0.952299	1.27289	48.877	2.72078e-08	6.6515e-07	WBGene00017338	F10D7.1	F10D7.1
0.950988	3.02254	20.663	5.55982e-05	0.000405541	WBGene00009642	F42G4.5a	F42G4.5
0.950789	4.80281	102.633	2.78176e-12	3.01584e-10	WBGene00000536	ZC395.2	clk-1	5-demethoxyubiquinone hydroxylase, mitochondrial [Source:UniProtKB/Swiss-Prot;Acc:P48376]
0.950571	6.97593	20.9442	5.05972e-05	0.000374392	WBGene00010084	F55B11.2	F55B11.2
0.950361	6.69637	32.7503	1.42977e-06	1.89863e-05	WBGene00008412	D2030.2a.1	D2030.2
0.949943	9.71082	60.0935	2.65468e-09	9.36168e-08	WBGene00011884	T21B10.2a.1	enol-1	Enolase [Source:UniProtKB/Swiss-Prot;Acc:Q27527]
0.949415	1.52062	17.9607	0.000141257	0.000879643	WBGene00019580	K09E10.2a	oac-58	O-ACyltransferase homolog [Source:UniProtKB/TrEMBL;Acc:A3QMD3]
0.949146	3.45918	18.7863	0.000105677	0.000691372	WBGene00007302	C04F12.8	C04F12.8
0.948983	1.09029	21.3245	4.45774e-05	0.000336324	WBGene00021400	Y38C1AA.9	Y38C1AA.9
0.948831	1.62206	9.32253	0.00414984	0.0142449	WBGene00008226	C50B8.4	C50B8.4
0.947964	0.934077	9.80241	0.00337177	0.0120556	WBGene00044433	W10C8.6	W10C8.6
0.947951	2.32729	20.6902	5.50923e-05	0.000402914	WBGene00020358	T08E11.2	math-39	MATH (Meprin-associated Traf homology) domain containing [Source:UniProtKB/TrEMBL;Acc:O76642]
0.947108	3.88537	6.49985	0.0151679	0.0400377	WBGene00011733	T12D8.5a	T12D8.5
0.946839	2.04053	48.8624	2.7296e-08	6.65588e-07	WBGene00009618	F41E7.2.1	F41E7.2
0.946185	3.24106	25.9509	1.02215e-05	9.84238e-05	WBGene00017786	F25E5.5	F25E5.5
0.944999	5.46599	70.7747	3.68654e-10	1.82834e-08	WBGene00003235	C52E4.2a	mif-2	MIF-like protein mif-2 [Source:UniProtKB/Swiss-Prot;Acc:Q18785]
0.944893	4.7129	26.7765	7.95614e-06	7.96017e-05	WBGene00019160	H05L03.3.1	crf-1	Corticotrophin Releasing Factor related [Source:UniProtKB/TrEMBL;Acc:Q95YA3]
0.94429	3.17027	42.8673	1.0801e-07	2.12785e-06	WBGene00021817	Y53G8B.1	Y53G8B.1
0.944103	4.26811	33.6121	1.13057e-06	1.56437e-05	WBGene00008515	F02C12.1	F02C12.1
0.942252	5.88051	10.7325	0.00232194	0.00886859	WBGene00009787	F46F2.3	F46F2.3
0.941748	0.273817	20.0499	6.8401e-05	0.000483878	WBGene00013335	Y57G11C.46	Y57G11C.46
0.941664	0.290616	9.37909	0.00404891	0.0139747	WBGene00006629	Y39E4B.4	tsp-3	TetraSPanin family [Source:UniProtKB/TrEMBL;Acc:Q9U2K6]
0.940585	2.58578	17.2432	0.000182503	0.00109652	WBGene00023036	F39E9.10	F39E9.10
0.940511	3.45553	38.065	3.51839e-07	5.73428e-06	WBGene00003756	F33A8.2.1	nlp-18	Neuropeptide-Like Protein [Source:UniProtKB/TrEMBL;Acc:O62211]
0.939786	6.84472	58.6836	3.5019e-09	1.17326e-07	WBGene00008857	F15D3.7	timm-23	Translocase, Inner Mitochondrial Membrane [Source:UniProtKB/TrEMBL;Acc:Q9XVQ2]
0.937687	3.05951	32.4734	1.54278e-06	2.01963e-05	WBGene00022060	Y67D8A.3	dmd-9	DM (Doublesex/MAB-3) Domain family [Source:UniProtKB/TrEMBL;Acc:Q95XU1]
0.936905	1.75156	19.2654	8.94945e-05	0.000604066	WBGene00008831	F14H3.12	F14H3.12
0.936795	3.65382	14.2389	0.000557336	0.00278407	WBGene00017340	F10D7.3	F10D7.3	Uncharacterized monothiol glutaredoxin F10D7.3 [Source:UniProtKB/Swiss-Prot;Acc:Q19297]
0.936654	4.22823	28.9744	4.15115e-06	4.60253e-05	WBGene00021239	Y20F4.4a	Y20F4.4
0.936025	3.29569	19.1826	9.2092e-05	0.000618581	WBGene00008439	DY3.6	mfb-1	MAFBx (F-box) protein homolog [Source:UniProtKB/TrEMBL;Acc:O45323]
0.935742	1.50825	15.055	0.000408535	0.00215103	WBGene00219758	Y49F6C.11	linc-11
0.935534	3.61783	41.8676	1.37263e-07	2.58409e-06	WBGene00002200	M176.7.1	kin-16	Receptor-like tyrosine-protein kinase kin-16 [Source:UniProtKB/Swiss-Prot;Acc:P34892]
0.935422	2.68808	16.9548	0.000202517	0.00119856	WBGene00003727	C56E10.4a	nhr-137	Nuclear Hormone Receptor family [Source:UniProtKB/TrEMBL;Acc:B3WFU1]
0.934611	1.18375	8.82828	0.00515501	0.0169068	WBGene00018069	F35H10.3.1	F35H10.3
0.934332	3.69228	13.4162	0.000766788	0.00361047	WBGene00003695	C06G3.1a.1	nhr-105	Nuclear Hormone Receptor family; Nuclear receptor NHR-105 [Source:UniProtKB/TrEMBL;Acc:Q86PJ4]
0.934308	2.67187	14.676	0.000471589	0.00241311	WBGene00021531	Y42G9A.1	Y42G9A.1
0.93413	0.549287	8.97491	0.00483214	0.0160843	WBGene00020610	NA	NA	NA
0.93237	3.49321	35.6621	6.54468e-07	9.76901e-06	WBGene00019864	R04A9.5	ceh-93	C. Elegans Homeobox [Source:UniProtKB/TrEMBL;Acc:Q86DC2]
0.932201	0.739143	23.096	2.49995e-05	0.000208385	WBGene00045390	C38C3.10	C38C3.10
0.932167	2.85608	17.0855	0.000193176	0.00115264	WBGene00008099	C44H9.4	C44H9.4
0.931705	6.16135	33.3977	1.19825e-06	1.64308e-05	WBGene00018765	F53F10.3	mpc-2	Probable mitochondrial pyruvate carrier 2 [Source:UniProtKB/Swiss-Prot;Acc:O01578]
0.928559	2.72984	25.4894	1.17764e-05	0.000110176	WBGene00022814	ZK742.4	ZK742.4
0.928398	3.82323	33.3581	1.21119e-06	1.65442e-05	WBGene00003758	F45E4.8.1	nlp-20	Neuropeptide-Like Protein [Source:UniProtKB/TrEMBL;Acc:Q94233]
0.927755	3.87701	60.3775	2.51186e-09	8.93485e-08	WBGene00007357	C06A12.3a	C06A12.3
0.926235	6.16752	28.8117	4.35256e-06	4.79128e-05	WBGene00014294	C53C7.5a	C53C7.5
0.926197	7.23084	46.4392	4.70137e-08	1.04924e-06	WBGene00019261	H34I24.2	H34I24.2
0.925767	5.33496	67.1419	7.04921e-10	3.19803e-08	WBGene00008415	D2030.5	mce-1	Methylmalonyl-CoA Epimerase; Mitochondrial methylmalonyl-CoA epimerase [Source:UniProtKB/TrEMBL;Acc:G5EEG4]
0.925318	4.87253	54.5062	8.15885e-09	2.402e-07	WBGene00019965	R08F11.1a	R08F11.1	Non-lysosomal glucosylceramidase [Source:UniProtKB/TrEMBL;Acc:O01893]
0.922974	1.11587	32.8801	1.37981e-06	1.83935e-05	WBGene00016530	C39D10.2	C39D10.2
0.922016	5.39053	50.872	1.75957e-08	4.61995e-07	WBGene00017770	F25B4.7.1	F25B4.7
0.921411	0.97272	25.4262	1.20078e-05	0.000112038	WBGene00021881	Y54G2A.16a	Y54G2A.16
0.921222	0.862941	20.6875	5.51424e-05	0.000403067	WBGene00019525	K08D9.4a	K08D9.4
0.919964	0.397758	7.44174	0.00964389	0.028105	WBGene00004211	F07C3.1	ptd-2	DisPaTcheD family [Source:UniProtKB/TrEMBL;Acc:Q19153]
0.919704	0.294651	10.3241	0.002699	0.0100691	WBGene00013949	ZK262.2	ZK262.2
0.919367	1.85645	10.4235	0.00258786	0.0097227	WBGene00015167	B0403.3	B0403.3
0.919163	1.86784	16.5252	0.000236748	0.00136552	WBGene00008020	C38H2.3	C38H2.3
0.918966	5.18427	9.79101	0.0034483	0.0122506	WBGene00013947	ZK228.4a	ZK228.4
0.917845	3.57285	34.7422	8.34725e-07	1.20063e-05	WBGene00045387	K09H9.8	K09H9.8
0.917672	0.709268	19.9265	7.13355e-05	0.000501051	WBGene00013822	Y116F11B.6	Y116F11B.6
0.917558	1.57584	12.2329	0.00122689	0.00529689	WBGene00119204	ZC116.5	ZC116.5
0.916859	4.00871	48.0367	3.27934e-08	7.75661e-07	WBGene00015735	C13B9.4a.1	pdfr-1	Calcitonin receptor-like protein 1 [Source:UniProtKB/Swiss-Prot;Acc:Q09460]
0.916714	4.33503	32.2152	1.65666e-06	2.14838e-05	WBGene00017126	E04F6.6	E04F6.6
0.916411	1.23989	28.1207	5.32977e-06	5.67729e-05	WBGene00019156	H04M03.12a	H04M03.12
0.915377	2.91739	12.4204	0.00113781	0.00497907	WBGene00009485	F36G9.3a	F36G9.3
0.915348	7.12257	25.8258	1.06201e-05	0.000102049	WBGene00016435	C35B1.5	C35B1.5
0.915056	3.56699	49.4476	2.39939e-08	5.96056e-07	WBGene00022110	Y71F9AL.4	Y71F9AL.4
0.914951	2.28528	14.7116	0.000465236	0.00238778	WBGene00014697	C36A4.3	cyp-25A3	CYtochrome P450 family [Source:UniProtKB/TrEMBL;Acc:Q1HB05]
0.914842	4.05979	8.80203	0.00526627	0.0171979	WBGene00004933	F55H2.1a	sod-4	Extracellular superoxide dismutase [Cu-Zn] [Source:UniProtKB/Swiss-Prot;Acc:P34461]
0.914706	2.0551	26.5675	8.47428e-06	8.3936e-05	WBGene00009629	F42D1.3.1	sprr-2	Sex Peptide Receptor (Drosophila) Related [Source:UniProtKB/TrEMBL;Acc:Q93704]
0.914691	0.935004	7.17835	0.0108975	0.0308552	WBGene00044495	Y54G2A.40	Y54G2A.40
0.913887	2.45344	13.7848	0.000664151	0.00321999	WBGene00020449	T12B5.2	fbxa-54	F-box A protein [Source:UniProtKB/TrEMBL;Acc:Q9TZ21]
0.9136	6.41219	55.5647	6.56081e-09	2.01738e-07	WBGene00019656	K11G12.5.1	slc-25A10	Oxoglutarate/malate carrier protein; SLC (SoLute Carrier) homolog [Source:UniProtKB/TrEMBL;Acc:G5EE96]
0.913478	2.22915	18.4739	0.000117876	0.000757795	WBGene00016456	C35E7.4	C35E7.4
0.913335	6.38669	32.6573	1.46671e-06	1.93838e-05	WBGene00001955	F58A4.7a.1	hlh-11	Helix-loop-helix protein 11 [Source:UniProtKB/Swiss-Prot;Acc:P34474]
0.912616	5.361	26.9994	7.44023e-06	7.55877e-05	WBGene00020854	T27C4.1.1	T27C4.1
0.912585	6.72213	9.23123	0.00439688	0.0149483	WBGene00001493	C51F7.1	frm-7	FERM domain (Protein4.1-ezrin-radixin-moesin) family [Source:UniProtKB/TrEMBL;Acc:Q9XXK4]
0.910045	6.42002	26.2123	9.43833e-06	9.18412e-05	WBGene00009578	F40F8.5a.1	F40F8.5
0.909813	1.20198	11.6545	0.00155163	0.00644549	WBGene00020262	T05E8.1	ferl-1	FER-1 Like [Source:UniProtKB/TrEMBL;Acc:O01596]
0.909605	1.96313	24.9589	1.3877e-05	0.000127585	WBGene00021336	Y34F4.1a	Y34F4.1
0.909291	1.67215	27.278	6.84449e-06	7.05191e-05	WBGene00001463	E01H11.3	flp-20	FMRF-Like Peptide [Source:UniProtKB/TrEMBL;Acc:Q95QP2]
0.909288	1.98186	19.7781	7.50425e-05	0.000523368	WBGene00220165	Y47G6A.36	Y47G6A.36
0.909054	1.9649	10.3253	0.00269765	0.0100667	WBGene00018931	F56B3.7	ugt-52	UDP-GlucuronosylTransferase [Source:UniProtKB/TrEMBL;Acc:O45109]
0.908969	4.15059	22.1354	3.41297e-05	0.000268478	WBGene00015756	C14C6.2a	C14C6.2
0.908509	4.53145	8.96868	0.00488384	0.0162096	WBGene00018310	F41G4.7	F41G4.7
0.908445	0.0900438	12.4098	0.00114269	0.0049957	WBGene00019055	F58F9.1a.1	F58F9.1
0.90745	5.75618	83.3877	4.55907e-11	3.1542e-09	WBGene00019203	H14N18.3	ttr-47	TransThyretin-Related family domain [Source:UniProtKB/TrEMBL;Acc:O61977]
0.905629	4.42855	15.5756	0.000336086	0.00182447	WBGene00017582	F18G5.6	F18G5.6
0.905128	4.52193	55.6057	6.50594e-09	2.00943e-07	WBGene00016500	C37C3.8a.1	memo-1	Protein memo-1 homolog [Source:UniProtKB/Swiss-Prot;Acc:Q22915]
0.904244	1.43334	14.461	0.000511863	0.00259058	WBGene00021654	Y47G7B.2	Y47G7B.2
0.903486	3.82103	15.3954	0.000359489	0.00192725	WBGene00020219	T05A7.1	T05A7.1
0.903185	1.08634	24.3027	1.70366e-05	0.000150342	WBGene00016364	C33G8.7.1	nhr-161	Nuclear Hormone Receptor family [Source:UniProtKB/TrEMBL;Acc:Q18391]
0.902653	3.08585	6.03634	0.0189066	0.0477479	WBGene00045366	Y17D7C.3	Y17D7C.3
0.902601	3.22648	13.1052	0.000866499	0.00399791	WBGene00006372	F48F7.2.1	syx-2	Putative syntaxin-2 [Source:UniProtKB/Swiss-Prot;Acc:Q20574]
0.902254	1.78398	19.4105	8.51275e-05	0.000579965	WBGene00022485	Y119D3B.7	fbxa-63	F-box A protein [Source:UniProtKB/TrEMBL;Acc:Q95Y64]
0.901799	0.412511	11.0282	0.00200867	0.00791851	WBGene00016005	C18H9.8	ift-74	IFT (Chlamydomonas IntraFlagellar Transport) homolog [Source:UniProtKB/TrEMBL;Acc:Q18106]
0.901761	8.81608	9.12287	0.00460454	0.0154963	WBGene00016638	C44B12.5	perm-4	PERMeable eggshell [Source:UniProtKB/TrEMBL;Acc:O44144]
0.900882	2.10605	35.6133	6.62918e-07	9.86322e-06	WBGene00010334	F59F3.4.1	del-5	DEgenerin Like [Source:UniProtKB/TrEMBL;Acc:G5EFH3]
0.89964	1.22557	30.2428	2.88155e-06	3.43133e-05	WBGene00017078	D2096.11	D2096.11
0.899587	2.84849	29.5672	3.4969e-06	4.01216e-05	WBGene00019863	R04A9.3	R04A9.3
0.89899	0.918846	19.2935	8.86326e-05	0.000599536	WBGene00009942	F52F12.9	F52F12.9
0.898091	3.7062	68.1089	5.91885e-10	2.76686e-08	WBGene00016677	C45G9.6a	C45G9.6
0.897475	1.46056	9.76087	0.00343253	0.012216	WBGene00044723	K11H12.11	K11H12.11
0.896471	5.38147	28.9313	4.20358e-06	4.6532e-05	WBGene00004986	T07C4.4.1	spp-1	SaPosin-like Protein family [Source:UniProtKB/TrEMBL;Acc:Q22291]
0.896242	4.35302	13.8759	0.000641112	0.00312913	WBGene00007898	C33D9.3a	C33D9.3
0.896154	5.35552	8.4582	0.00617513	0.0195706	WBGene00019738	M02F4.7.1	clec-265	C-type LECtin [Source:UniProtKB/TrEMBL;Acc:Q21471]
0.895345	7.06484	37.826	3.73894e-07	6.04221e-06	WBGene00010440	JC8.8	ttr-51	TransThyretin-Related family domain [Source:UniProtKB/TrEMBL;Acc:O62289]
0.894997	2.30443	19.5155	8.21076e-05	0.000562437	WBGene00235352	ZK250.13.1	ZK250.13
0.894874	2.20557	11.5346	0.00162971	0.00671134	WBGene00009324	F32B6.10a	F32B6.10
0.894571	3.19139	6.47229	0.0153091	0.040349	WBGene00045261	H29C22.1	H29C22.1
0.892777	0.142614	7.15166	0.011034	0.0311714	WBGene00007393	C06H5.2	fbxa-157	F-box A protein [Source:UniProtKB/TrEMBL;Acc:O17578]
0.890458	2.57687	8.05955	0.00729038	0.0224171	WBGene00012211	W02D9.5	ssp-37	Sperm Specific family, class P [Source:UniProtKB/TrEMBL;Acc:Q9XVH1]
0.890044	5.09635	65.0454	1.03557e-09	4.34218e-08	WBGene00016511	C37H5.13a	C37H5.13
0.889949	5.07814	113.468	6.80636e-13	9.81038e-11	WBGene00013805	Y116A8C.28b	bca-2	Carbonic anhydrase [Source:UniProtKB/TrEMBL;Acc:A0A0K3ARK9]
0.888439	1.101	16.9439	0.00020332	0.00120177	WBGene00006981	C09C7.1	zig-4	Zwei Ig domain protein zig-4 [Source:UniProtKB/Swiss-Prot;Acc:G5ECB1]
0.887751	1.71451	8.89182	0.00501234	0.0165172	WBGene00044761	Y82E9BR.23a	pals-19	Protein containing ALS2cr12 (ALS2CR12) domain [Source:UniProtKB/TrEMBL;Acc:A0A1I6CM88]
0.88758	6.17251	16.6104	0.000231268	0.00134062	WBGene00004993	C28C12.5	spp-8	SaPosin-like Protein family [Source:UniProtKB/TrEMBL;Acc:Q18279]
0.88629	7.13051	149.538	1.19295e-14	3.23663e-12	WBGene00007824	C30H6.7a	dlat-2	DihydroLipoyllysine-residue AcetylTransferase [Source:UniProtKB/TrEMBL;Acc:O45279]
0.885503	3.40885	6.79873	0.0131228	0.0357019	WBGene00195151	F53H2.4	F53H2.4
0.885215	5.8837	40.7429	1.80425e-07	3.25495e-06	WBGene00017979	F32B5.6a	F32B5.6
0.88481	0.684367	7.01042	0.0117874	0.0329035	WBGene00001778	ZK546.11	gst-30	Glutathione S-Transferase [Source:UniProtKB/TrEMBL;Acc:Q23520]
0.88477	4.19458	14.6307	0.000479775	0.00244878	WBGene00008915	F17C11.4a	F17C11.4
0.884703	2.2963	7.26317	0.0105101	0.0300295	WBGene00019593	K09F6.10.1	K09F6.10
0.884644	6.08818	13.6592	0.000707746	0.0033873	WBGene00001008	F33E2.2a	dlk-1	Mitogen-activated protein kinase kinase kinase dlk-1 [Source:UniProtKB/Swiss-Prot;Acc:O01700]
0.883944	1.94955	26.7905	7.92274e-06	7.93248e-05	WBGene00003684	C12D5.8a	nhr-94	Nuclear Hormone Receptor family; Nuclear receptor NHR-94 [Source:UniProtKB/TrEMBL;Acc:G5ECI7]
0.883515	0.853836	23.5065	2.19217e-05	0.00018575	WBGene00012821	Y43F8B.11	Y43F8B.11
0.883329	1.88581	31.2384	2.1746e-06	2.70038e-05	WBGene00012279	W05B10.4	W05B10.4
0.882879	1.98098	11.7398	0.00149848	0.00626231	WBGene00003605	C48D5.1a	nhr-6	Nuclear hormone receptor family member nhr-6 [Source:UniProtKB/Swiss-Prot;Acc:P41829]
0.882845	5.54636	12.3123	0.00120622	0.00522556	WBGene00020007	R11F4.1.1	R11F4.1	Probable glycerol kinase [Source:UniProtKB/Swiss-Prot;Acc:Q21944]
0.882737	2.99211	7.89493	0.00787383	0.0238422	WBGene00009503	F37A8.5	F37A8.5	Protein yippee-like F37A8.5 [Source:UniProtKB/Swiss-Prot;Acc:Q9U3G6]
0.881886	2.8582	16.1329	0.00027338	0.00153833	WBGene00010472	K01D12.13a	cdr-7	CaDmium Responsive; Cadmium-inducible lysosomal protein CDR-7 [Source:UniProtKB/TrEMBL;Acc:G5EBH4]
0.8814	3.52581	29.1526	3.94185e-06	4.41289e-05	WBGene00023408	T09A5.1a	cex-2	Calexcitin-2 [Source:UniProtKB/Swiss-Prot;Acc:P45961]
0.88066	8.3736	24.0049	1.87134e-05	0.000162343	WBGene00007969	C36A4.9a.1	acs-19	Acetyl-coenzyme A synthetase [Source:UniProtKB/TrEMBL;Acc:Q18496]
0.880373	7.18921	9.03472	0.00478492	0.0159655	WBGene00016658	C45B2.1	C45B2.1
0.880093	1.21533	14.2197	0.00056146	0.00279861	WBGene00007881	C33A12.2	nlp-35	Neuropeptide-Like Protein [Source:UniProtKB/TrEMBL;Acc:Q18356]
0.88004	2.31439	17.5023	0.000166303	0.00101193	WBGene00015716	C12D12.5a	sox-4	SOX (Mammalian SRY box) family [Source:UniProtKB/TrEMBL;Acc:Q17922]
0.879948	1.64603	19.2392	9.03072e-05	0.000608957	WBGene00009087	F23D12.3	F23D12.3
0.879862	4.75844	26.7474	8.02634e-06	8.01881e-05	WBGene00022797	ZK688.2	best-24	Bestrophin homolog 24 [Source:UniProtKB/Swiss-Prot;Acc:P34672]
0.879177	2.46571	29.3019	3.77506e-06	4.2711e-05	WBGene00008830	F14H3.11	nhr-176	Nuclear Hormone Receptor family [Source:UniProtKB/TrEMBL;Acc:O45365]
0.87907	0.916881	13.4146	0.000767291	0.00361047	WBGene00235391	F38A5.22	F38A5.22
0.879059	7.90909	12.4466	0.00114022	0.00498804	WBGene00019327	K02F3.4.1	zip-2	BZIP transcription factor family [Source:UniProtKB/TrEMBL;Acc:Q21148]
0.878256	6.05818	54.8659	7.57416e-09	2.29833e-07	WBGene00011334	T01E8.6	mrps-14	Probable 40S ribosomal protein S14, mitochondrial [Source:UniProtKB/Swiss-Prot;Acc:P49391]
0.877667	2.83819	16.0128	0.000285763	0.00159504	WBGene00045397	Y54G2A.52	Y54G2A.52
0.877579	4.58554	21.6057	4.06154e-05	0.000310019	WBGene00015128	B0303.7a	B0303.7
0.877243	0.62721	18.0978	0.000134565	0.000847893	WBGene00001788	F56B3.10	gst-40	Glutathione S-Transferase [Source:UniProtKB/TrEMBL;Acc:O45115]
0.876867	7.67482	66.7021	7.63653e-10	3.39764e-08	WBGene00012158	VW06B3R.1a.1	ucr-2.1	Ubiquinol-Cytochrome c oxidoReductase complex [Source:UniProtKB/TrEMBL;Acc:G5ED31]
0.876791	6.78838	104.068	2.29422e-12	2.60191e-10	WBGene00013577	Y76A2B.5.1	Y76A2B.5
0.876391	2.99236	12.007	0.0013442	0.00571953	WBGene00044413	B0205.12	B0205.12
0.876262	1.19259	21.3845	4.37003e-05	0.000330788	WBGene00021268	Y23B4A.2	capa-1	CAPA (Insect neuropeptide) related [Source:UniProtKB/TrEMBL;Acc:Q9N563]
0.875836	3.36724	17.9432	0.000142136	0.00088353	WBGene00007368	C06B8.2a.1	C06B8.2
0.875776	1.302	29.9811	3.10515e-06	3.6381e-05	WBGene00013334	Y57G11C.45a	nlp-56	Neuropeptide-Like Protein [Source:UniProtKB/TrEMBL;Acc:H2FLM4]
0.875684	2.95908	58.5279	3.61162e-09	1.19842e-07	WBGene00003724	F44C8.2.1	nhr-134	Nuclear hormone receptor family member nhr-134 [Source:UniProtKB/Swiss-Prot;Acc:O16361]
0.875678	2.76342	20.6	5.67883e-05	0.000412699	WBGene00000714	T15B7.5	col-141	COLlagen [Source:UniProtKB/TrEMBL;Acc:O17035]
0.87536	6.27613	37.7817	3.78136e-07	6.09111e-06	WBGene00006061	F30A10.5a	stl-1	STomatin-Like [Source:UniProtKB/TrEMBL;Acc:H2FLJ1]
0.875138	0.664499	20.2338	6.42616e-05	0.000459054	WBGene00017489	F15E6.9a	F15E6.9
0.875051	5.32775	13.716	0.000690194	0.00332066	WBGene00019435	K06A9.1a	K06A9.1
0.874906	4.37016	22.1447	3.4026e-05	0.000267967	WBGene00020786	T25B2.2a.1	T25B2.2
0.874106	4.34339	53.527	1.00048e-08	2.86025e-07	WBGene00005000	C48E7.10	spp-15	SaPosin-like Protein family [Source:UniProtKB/TrEMBL;Acc:Q9BIC4]
0.873846	0.705367	22.5547	2.97733e-05	0.000242268	WBGene00019734	M02E1.2	M02E1.2
0.873662	4.35004	23.4106	2.26032e-05	0.000190824	WBGene00010348	H01G02.1a	H01G02.1
0.873577	1.28625	7.26436	0.01047	0.0299448	WBGene00020260	T05E7.4	T05E7.4
0.872712	0.880437	18.1332	0.000132894	0.000838131	WBGene00008421	D2030.12	D2030.12
0.872636	2.15672	14.1806	0.000569967	0.00283284	WBGene00015355	C02F12.5	C02F12.5	BPTI/Kunitz inhibitor domain-containing protein C02F12.5 [Source:UniProtKB/Swiss-Prot;Acc:Q11101]
0.871581	1.4293	19.6533	7.8318e-05	0.000541302	WBGene00012440	Y12A6A.2	nlp-53	Neuropeptide-Like Protein [Source:UniProtKB/TrEMBL;Acc:Q9XXJ3]
0.871409	0.60153	13.7688	0.000668306	0.00323331	WBGene00021094	W08F4.5	W08F4.5
0.870274	4.02758	31.3049	2.13438e-06	2.66067e-05	WBGene00003759	Y47D3B.2a	nlp-21	Neuropeptide-Like Protein [Source:UniProtKB/TrEMBL;Acc:Q9XX02]
0.869414	3.66336	59.1931	3.16682e-09	1.07929e-07	WBGene00014226	ZK1098.11.1	ZK1098.11
0.869084	2.41704	22.0543	3.50469e-05	0.0002746	WBGene00013964	ZK287.3	ZK287.3
0.868642	2.49172	25.0323	1.35642e-05	0.000124875	WBGene00015740	C13E3.1	C13E3.1
0.868121	5.9076	6.8206	0.0130617	0.0355989	WBGene00013392	Y62H9A.4.1	Y62H9A.4
0.867988	4.82694	19.0735	9.56371e-05	0.000638365	WBGene00013866	ZC373.1a	cbs-1	Cystathionine Beta-Synthase [Source:UniProtKB/TrEMBL;Acc:H9G2P9]
0.867738	2.9435	39.5134	2.44432e-07	4.23034e-06	WBGene00013896	ZC443.1	ZC443.1
0.867313	3.94235	25.1456	1.30956e-05	0.000120987	WBGene00004005	DH11.3	pgp-11	P-GlycoProtein related [Source:UniProtKB/TrEMBL;Acc:Q19015]
0.866604	0.38048	15.1569	0.000393141	0.00207788	WBGene00007619	C15H11.11a	C15H11.11
0.866195	2.87594	37.0254	4.59031e-07	7.16886e-06	WBGene00017041	D2007.1	D2007.1
0.865701	5.53481	48.497	2.95983e-08	7.11028e-07	WBGene00009531	F38B2.4a	F38B2.4	Adenylate kinase isoenzyme 1 [Source:UniProtKB/Swiss-Prot;Acc:Q20140]
0.865208	4.4177	36.7628	4.91235e-07	7.57773e-06	WBGene00020446	T12B3.3	T12B3.3
0.863389	6.86822	22.4156	3.11492e-05	0.000251026	WBGene00006495	F31D5.3a	cpna-1	Copine family protein 1 [Source:UniProtKB/Swiss-Prot;Acc:H2KYS8]
0.862896	3.8842	30.3495	2.79531e-06	3.34301e-05	WBGene00008270	C53A5.13a	C53A5.13
0.862828	1.44982	21.1953	4.6533e-05	0.000347733	WBGene00194861	H04D03.6a	H04D03.6
0.862813	3.42854	29.5304	3.53412e-06	4.0449e-05	WBGene00014081	ZK795.1	impk-1	Kinase [Source:UniProtKB/TrEMBL;Acc:O62519]
0.861731	4.68883	32.0746	1.72241e-06	2.22323e-05	WBGene00021909	Y55B1BL.1a	Y55B1BL.1
0.861181	5.83531	10.9714	0.00208926	0.00814801	WBGene00018605	F48E3.4	F48E3.4
0.860655	5.52344	12.8923	0.000954653	0.00432816	WBGene00017541	F17E9.4	F17E9.4
0.859919	2.56674	21.6988	3.93879e-05	0.000302447	WBGene00000518	C05H8.1a	ckk-1	Calcium/calmodulin-dependent protein kinase kinase [Source:UniProtKB/Swiss-Prot;Acc:Q3Y416]
0.859352	5.90963	44.6811	7.04687e-08	1.46628e-06	WBGene00016116	C25H3.7	C25H3.7
0.85873	6.61641	45.7039	5.56254e-08	1.20076e-06	WBGene00014252	ZK1320.2	ZK1320.2
0.858167	1.81466	17.5462	0.000163711	0.000998355	WBGene00006652	Y113G7A.6a	ttx-1	Homeodomain protein TTX-1 [Source:UniProtKB/TrEMBL;Acc:Q95W17]
0.857147	1.60684	27.4626	6.47759e-06	6.71627e-05	WBGene00010610	K07A1.3	K07A1.3
0.856679	6.17808	31.7519	1.88386e-06	2.39587e-05	WBGene00006861	C24H10.5	cal-5	CALmodulin related genes [Source:UniProtKB/TrEMBL;Acc:Q18136]
0.855557	3.68535	42.445	1.19473e-07	2.30243e-06	WBGene00016438	C35B8.3a.1	C35B8.3
0.854833	0.0250625	15.3981	0.000359119	0.00192602	WBGene00003743	F35C11.1.1	nlp-5	Neuropeptide-Like Protein [Source:UniProtKB/TrEMBL;Acc:Q20017]
0.854451	2.74142	8.82398	0.00516676	0.0169373	WBGene00018562	F47D12.6	F47D12.6
0.853477	4.10443	39.3707	2.53279e-07	4.34817e-06	WBGene00014152	ZK930.2	ZK930.2
0.853219	4.76394	29.1793	3.91149e-06	4.3853e-05	WBGene00015295	C01C10.3	acl-12	Putative 1-acyl-sn-glycerol-3-phosphate acyltransferase acl-12 [Source:UniProtKB/Swiss-Prot;Acc:Q11087]
0.852916	3.27978	31.4108	2.07202e-06	2.59462e-05	WBGene00019837	R02F2.8	R02F2.8
0.852344	6.607	51.5109	1.53362e-08	4.09665e-07	WBGene00004201	F54F2.8.1	prx-19	Putative peroxisomal biogenesis factor 19 [Source:UniProtKB/Swiss-Prot;Acc:P34453]
0.852092	5.53207	25.9417	1.02504e-05	9.86333e-05	WBGene00021503	Y40D12A.2.1	ctsa-2	Carboxypeptidase [Source:UniProtKB/TrEMBL;Acc:O76725]
0.851795	5.10021	44.0345	8.19625e-08	1.66644e-06	WBGene00001790	D1053.1	gst-42	Probable maleylacetoacetate isomerase [Source:UniProtKB/Swiss-Prot;Acc:Q18938]
0.851459	2.94981	23.9907	1.87981e-05	0.000162873	WBGene00020090	R119.5a	R119.5
0.851403	1.36708	6.90808	0.0123678	0.0341175	WBGene00018803	F54D10.2	fbxa-24	F-box A protein [Source:UniProtKB/TrEMBL;Acc:Q9TZ85]
0.851244	1.4582	22.8001	2.74996e-05	0.000226207	WBGene00017653	F21C10.3a	F21C10.3	Hexosyltransferase [Source:UniProtKB/TrEMBL;Acc:H2KY71]
0.850728	3.06332	41.158	1.63029e-07	2.99183e-06	WBGene00021497	Y40C5A.4a.1	Y40C5A.4
0.850707	2.36454	50.566	1.87997e-08	4.87137e-07	WBGene00003745	F18E9.2a	nlp-7	Neuropeptide-like protein 7 [Source:UniProtKB/Swiss-Prot;Acc:Q19569]
0.850013	6.43967	38.1864	3.41163e-07	5.59984e-06	WBGene00014058	ZK673.2	ZK673.2	Probable adenylate kinase isoenzyme ZK673.2 [Source:UniProtKB/Swiss-Prot;Acc:Q09629]
0.849878	0.654658	16.4726	0.000241343	0.0013874	WBGene00020450	T12B5.3.1	fbxa-10	F-box A protein [Source:UniProtKB/TrEMBL;Acc:Q9TZ22]
0.849264	8.17853	48.9403	2.68302e-08	6.5708e-07	WBGene00018701	F52E4.1a.1	pccb-1	Propionyl Coenzyme A Carboxylase Beta subunit [Source:UniProtKB/TrEMBL;Acc:Q8WQF1]
0.848842	3.32875	21.6076	4.05903e-05	0.000310019	WBGene00077690	T13C5.8.1	mtp-18	Mitochondrial fission process protein 1 [Source:UniProtKB/Swiss-Prot;Acc:Q8T3C8]
0.848506	2.81679	7.02685	0.0117458	0.0328071	WBGene00019592	K09F6.9	K09F6.9
0.848432	3.18858	7.52091	0.00934316	0.0273785	WBGene00012728	Y39G8B.9	Y39G8B.9
0.847712	5.57155	12.8331	0.000976645	0.00440334	WBGene00012005	T24H10.7a	2018-06-01	Transcription factor jun-1 [Source:UniProtKB/Swiss-Prot;Acc:G5ECU7]
0.846724	3.84617	6.41086	0.0157776	0.0413784	WBGene00007391	C06H2.7a	C06H2.7
0.845307	4.19036	14.8288	0.000445	0.00230444	WBGene00012462	Y17G7B.8	Y17G7B.8
0.845202	5.11588	16.9962	0.000199504	0.00118427	WBGene00010897	M28.6	lact-3	Beta-LACTamase domain containing [Source:UniProtKB/TrEMBL;Acc:Q21569]
0.845004	6.25384	50.4552	1.92568e-08	4.93683e-07	WBGene00001028	F22B7.5a	dnj-10	DnaJ homolog dnj-10 [Source:UniProtKB/Swiss-Prot;Acc:Q8TA83]
0.844548	2.26739	14.9791	0.000420401	0.00220177	WBGene00006620	C07G1.1	svh-1	HGF/MSP/plasminogen-like protein [Source:UniProtKB/TrEMBL;Acc:Q17800]
0.844235	5.78058	29.1118	3.98879e-06	4.45923e-05	WBGene00010041	F54C9.3	F54C9.3
0.844151	2.4976	10.1823	0.00286639	0.0105682	WBGene00011397	T03E6.8.1	T03E6.8
0.843714	3.58406	49.1465	2.56372e-08	6.30091e-07	WBGene00001460	C52D10.11	flp-17	FMRF-Like Peptide [Source:UniProtKB/TrEMBL;Acc:A3QM96]
0.843215	4.00341	16.2389	0.00026293	0.00149166	WBGene00006220	T01B11.5a	str-176	Seven TM Receptor [Source:UniProtKB/TrEMBL;Acc:X5M5X9]
0.843075	5.43142	24.2589	1.72733e-05	0.000151946	WBGene00007533	C12C8.2a	cbl-1	Cystathionine Beta Lyase [Source:UniProtKB/TrEMBL;Acc:A5JYW2]
0.842366	4.77798	29.4986	3.56671e-06	4.07536e-05	WBGene00044686	W07E11.4	flp-28	FMRF-Like Peptide [Source:UniProtKB/TrEMBL;Acc:Q7YWT6]
0.842241	4.57036	42.7252	1.11732e-07	2.18059e-06	WBGene00016848	C50F7.10.1	klo-1	KLOtho (Mammalian aging-associated protein) homolog [Source:UniProtKB/TrEMBL;Acc:Q18758]
0.842093	2.85324	16.7986	0.000214315	0.00125923	WBGene00003750	M01D7.5	nlp-12	Neuropeptide-Like Protein [Source:UniProtKB/TrEMBL;Acc:O01970]
0.841678	2.38673	32.9989	1.33573e-06	1.79267e-05	WBGene00012810	Y43F8A.3a	nceh-1	Neutral Cholesterol Ester Hydrolase homolog [Source:UniProtKB/TrEMBL;Acc:F0IWV1]
0.841538	3.99555	8.42477	0.00620904	0.0196646	WBGene00044296	F10C1.9a	F10C1.9
0.841359	0.888106	19.4025	8.53627e-05	0.000581004	WBGene00003031	R186.4	lin-46	LIN-46 [Source:UniProtKB/TrEMBL;Acc:G5EF06]
0.841133	5.35209	6.53658	0.0149219	0.0394939	WBGene00015057	B0222.9	gad-3	Probable aldehyde oxidase gad-3 [Source:UniProtKB/Swiss-Prot;Acc:Q960A1]
0.840711	7.71309	62.3273	1.72591e-09	6.56083e-08	WBGene00015778	C14F11.1a.1	got-2.2	Aspartate aminotransferase [Source:UniProtKB/TrEMBL;Acc:Q17994]
0.839258	4.45743	6.94383	0.012279	0.033913	WBGene00009947	F52H3.5	F52H3.5	Tetratricopeptide repeat protein 36 homolog [Source:UniProtKB/Swiss-Prot;Acc:Q20683]
0.83888	3.82244	23.3964	2.27059e-05	0.000191341	WBGene00011089	R07B7.5	kmo-1	Kynurenine 3-monooxygenase [Source:UniProtKB/Swiss-Prot;Acc:Q21795]
0.838626	2.8711	49.9529	2.14813e-08	5.43393e-07	WBGene00014021	ZK637.1.1	svop-1	Putative transporter svop-1 [Source:UniProtKB/Swiss-Prot;Acc:P30638]
0.838144	1.5586	12.5702	0.00107157	0.00473826	WBGene00019444	K06C4.8	frpr-11	FMRFamide Peptide Receptor family [Source:UniProtKB/TrEMBL;Acc:Q9GYH2]
0.837543	3.57712	51.8602	1.42322e-08	3.86897e-07	WBGene00021340	Y34F4.5a	Y34F4.5
0.836098	0.892832	12.5863	0.00106472	0.00471141	WBGene00007133	B0284.3	B0284.3
0.834146	1.15204	18.546	0.000114933	0.000740719	WBGene00010884	M7.8	M7.8
0.83342	4.09917	28.3659	4.95878e-06	5.36471e-05	WBGene00013671	Y105E8A.11.1	Y105E8A.11
0.833016	5.95407	36.0265	5.94864e-07	8.94689e-06	WBGene00014022	ZK637.2	ZK637.2
0.832939	3.23689	46.6084	4.52381e-08	1.01782e-06	WBGene00013708	Y106G6E.4	Y106G6E.4	Probable 5-formyltetrahydrofolate cyclo-ligase [Source:UniProtKB/Swiss-Prot;Acc:Q9XWE6]
0.832816	2.4531	29.421	3.64737e-06	4.16064e-05	WBGene00020324	T07F12.4	T07F12.4
0.83223	5.23696	12.307	0.00120166	0.0052107	WBGene00003378	T20B12.6a	mml-1	Protein WBSCR14 homolog [Source:UniProtKB/Swiss-Prot;Acc:P41846]
0.830591	1.01338	16.0107	0.000285984	0.00159549	WBGene00020913	W01B11.1	W01B11.1
0.829881	2.33372	14.2483	0.000555323	0.00277701	WBGene00219304	F56D6.16	F56D6.16
0.829452	1.85907	9.4544	0.00391857	0.0136029	WBGene00011430	T04C12.8.1	T04C12.8
0.829111	3.25759	25.7069	1.10144e-05	0.000104963	WBGene00021260	Y22D7AR.6.1	Y22D7AR.6	Kinase [Source:UniProtKB/TrEMBL;Acc:Q9BKX8]
0.828402	5.92383	18.9947	9.82875e-05	0.00065322	WBGene00010244	F58D5.5	F58D5.5
0.828187	0.171508	6.66413	0.0138789	0.0373697	WBGene00022870	ZK1240.5	ZK1240.5
0.827949	2.75548	23.6412	2.10013e-05	0.000179379	WBGene00018590	F48B9.4	nlp-37	Neuropeptide-Like Protein; Pigment dispersing factor 2 [Source:UniProtKB/TrEMBL;Acc:G5EGC3]
0.827352	6.0506	21.9427	3.6352e-05	0.000282586	WBGene00017648	F20H11.5	ddo-3	D-aspartate oxidase 3 [Source:UniProtKB/Swiss-Prot;Acc:O01739]
0.827075	3.75928	20.9044	5.12751e-05	0.0003788	WBGene00013847	ZC84.3.1	cls-3
0.826966	5.43565	77.4309	1.18832e-10	7.18025e-09	WBGene00016266	C30F12.7.1	idhg-2	Isocitrate dehydrogenase [NAD] subunit, mitochondrial [Source:UniProtKB/TrEMBL;Acc:Q95YD8]
0.826946	2.10459	44.9953	6.55091e-08	1.38785e-06	WBGene00003686	F44C8.11	nhr-96	Nuclear hormone receptor family member nhr-96 [Source:UniProtKB/Swiss-Prot;Acc:Q95X91]
0.826392	4.69025	12.0997	0.00129723	0.00555034	WBGene00022712	ZK355.2a	ZK355.2
0.825622	0.474071	15.2468	0.000380075	0.00202118	WBGene00003673	F48G7.3a	nhr-83
0.825575	5.60248	22.3264	3.20672e-05	0.000257225	WBGene00013654	Y105C5B.15a	Y105C5B.15	Purple acid phosphatase [Source:UniProtKB/TrEMBL;Acc:A0A078BQP7]
0.824886	3.88257	20.5066	5.86031e-05	0.000424551	WBGene00021262	Y22D7AR.9.1	fbxa-74	F-box A protein [Source:UniProtKB/TrEMBL;Acc:Q9BKX6]
0.82486	1.03525	15.2915	0.000373762	0.00199143	WBGene00006670	F52E4.4	twk-16	Potassium channel subunit n2P16; TWiK family of potassium channels [Source:UniProtKB/TrEMBL;Acc:G5ED42]
0.824702	7.34058	29.086	4.01873e-06	4.48083e-05	WBGene00015280	C01B10.6a.1	C01B10.6
0.824623	3.70812	14.0173	0.000606975	0.00299206	WBGene00043743	Y59E9AL.2	Y59E9AL.2
0.824266	4.76407	6.86187	0.0127685	0.0349442	WBGene00010935	M163.1	M163.1
0.824047	3.87377	6.10518	0.0182793	0.0464007	WBGene00007521	C11E4.7a	C11E4.7
0.823359	0.27062	11.1259	0.00192889	0.00767176	WBGene00008152	C47E12.9	C47E12.9
0.822115	1.65857	10.4235	0.00258789	0.0097227	WBGene00022331	Y82E9BL.15	fbxa-19	F-box A protein [Source:UniProtKB/TrEMBL;Acc:Q95XB8]
0.821735	2.43575	6.44446	0.015447	0.0406428	WBGene00195183	R04A9.9a	R04A9.9
0.82147	1.84805	15.9281	0.000294852	0.00163456	WBGene00016492	C37A2.6	C37A2.6	Electron transfer flavoprotein beta subunit lysine methyltransferase homolog [Source:UniProtKB/Swiss-Prot;Acc:O01503]
0.821303	3.78237	9.03893	0.00471057	0.0157778	WBGene00044773	C08A9.10	C08A9.10
0.821093	0.622274	16.1961	0.000267099	0.00151097	WBGene00021461	Y39G10AR.3a	nekl-1	NEK (NEver in mitosis Kinase) Like [Source:UniProtKB/TrEMBL;Acc:A0A061AD48]
0.82077	4.71403	12.24	0.00122495	0.00529344	WBGene00015172	B0410.3	B0410.3
0.819881	3.04948	25.174	1.29812e-05	0.000120068	WBGene00007114	B0035.16	mttu-1	Probable mitochondrial tRNA-specific 2-thiouridylase 1 [Source:UniProtKB/Swiss-Prot;Acc:Q17440]
0.819822	4.87126	39.8473	2.24975e-07	3.96054e-06	WBGene00020301	T07D1.2.1	T07D1.2
0.819686	2.60571	12.2595	0.00121383	0.00525361	WBGene00007525	C11G10.1	C11G10.1
0.819426	4.72685	30.1013	3.00025e-06	3.54219e-05	WBGene00004825	R12H7.3	skr-19	SKR-19; SKp1 Related (Ubiquitin ligase complex component) [Source:UniProtKB/TrEMBL;Acc:G5EC92]
0.819388	4.44669	30.5146	2.66726e-06	3.21769e-05	WBGene00001444	F23B2.5a	flp-1	FMRFamide-like neuropeptides 1 PNFMRY-amide AGSDPNFLRF-amide SQPNFLRF-amide ASGDPNFLRF-amide SDPNFLRF-amide AAADPNFLRF-amide SADPNFLRF-amide PNFLRF-amide [Source:UniProtKB/Swiss-Prot;Acc:P41855]
0.818035	4.75895	26.6043	8.38067e-06	8.3307e-05	WBGene00022194	Y71H2B.4	Y71H2B.4
0.817304	0.9428	8.35686	0.00635898	0.0200431	WBGene00001751	K08F4.11	gst-3	Glutathione S-transferase 3 [Source:UniProtKB/Swiss-Prot;Acc:O16116]
0.817198	2.16573	24.7351	1.48786e-05	0.000134471	WBGene00019176	H10D12.2	H10D12.2
0.816998	4.68199	32.6046	1.48809e-06	1.95915e-05	WBGene00018217	F40A3.2	F40A3.2
0.816378	4.34197	25.3279	1.23779e-05	0.000115103	WBGene00022131	Y71F9B.13a	Y71F9B.13
0.815559	6.20306	38.8125	2.91281e-07	4.87619e-06	WBGene00011398	T03F6.1	qdpr-1	Quinoid DihydroPteridine Reductase [Source:UniProtKB/TrEMBL;Acc:Q9XVJ3]
0.815309	3.77789	24.8429	1.43872e-05	0.000131229	WBGene00016131	C26B9.1a.1	C26B9.1
0.814867	0.982161	13.6466	0.000700832	0.00336249	WBGene00235315	Y50D4A.10	Y50D4A.10
0.814541	3.51527	15.3825	0.000361225	0.00193357	WBGene00007340	C05D12.2	C05D12.2
0.813883	0.350991	6.6613	0.0138976	0.0373981	WBGene00045400	C54D10.13	C54D10.13
0.813878	5.4208	46.4445	4.69569e-08	1.04924e-06	WBGene00016812	C50D2.9	C50D2.9
0.813827	1.60836	6.82148	0.0128829	0.0351876	WBGene00008493	F01D5.2	F01D5.2
0.81322	0.836174	12.6557	0.0010356	0.00461501	WBGene00021374	Y37E11B.1a.1	Y37E11B.1
0.812597	1.82245	42.9477	1.05961e-07	2.09156e-06	WBGene00044795	C06H5.8a	C06H5.8
0.812573	4.25306	44.2551	7.78337e-08	1.60027e-06	WBGene00003960	F54D5.1a	pcs-1	PhytoChelatin Synthase [Source:UniProtKB/TrEMBL;Acc:A5JYS1]
0.811715	6.59191	30.8165	2.44881e-06	2.98276e-05	WBGene00001813	F57A10.3	haf-3	HAlF transporter (PGP related) [Source:UniProtKB/TrEMBL;Acc:O17895]
0.811504	6.99718	32.8344	1.39719e-06	1.85893e-05	WBGene00017244	F08C6.6	apy-1	Apyrase apy-1 [Source:UniProtKB/Swiss-Prot;Acc:Q19202]
0.811503	0.411454	8.55499	0.00581988	0.0186411	WBGene00007240	C01G10.15	C01G10.15
0.810131	2.10081	7.91826	0.00775189	0.0235277	WBGene00015857	C16D9.1	C16D9.1
0.809612	1.18914	12.2026	0.00124197	0.00535616	WBGene00013562	Y75B8A.32	Y75B8A.32
0.808269	2.66334	12.1298	0.00127903	0.00548771	WBGene00015085	B0244.10	B0244.10
0.808054	12.763	30.5829	2.61605e-06	3.16972e-05	WBGene00010964	MTCE.26	ctc-1	Cytochrome c oxidase subunit 1 [Source:UniProtKB/Swiss-Prot;Acc:P24893]
0.807716	4.70175	6.91049	0.0124721	0.0343503	WBGene00007574	C14B1.3	C14B1.3
0.807625	2.04049	25.175	1.29772e-05	0.000120068	WBGene00020722	T23B12.8a.1	T23B12.8	Glycoprotein hormone beta 5 [Source:UniProtKB/TrEMBL;Acc:G5EEJ3]
0.807439	3.89808	33.5237	1.15797e-06	1.59589e-05	WBGene00016561	C41D11.1a	eri-6	ERI-6 variant d; Enhanced RNAI (RNA interference) [Source:UniProtKB/TrEMBL;Acc:G4RZ49]
0.807413	2.92631	18.2471	0.00012766	0.000809915	WBGene00014140	ZK899.1	ZK899.1
0.807331	3.9543	8.03877	0.0073771	0.0226435	WBGene00009534	F38B7.3	F38B7.3
0.805495	2.98633	27.6069	6.20517e-06	6.45571e-05	WBGene00017901	F28E10.2a	igeg-1	IG (Immunoglobulin), EGF and transmmembrane domain [Source:UniProtKB/TrEMBL;Acc:U4PLF0]
0.804958	3.52045	22.5397	2.99181e-05	0.000243229	WBGene00015354	C02F12.3.1	snet-1
0.804435	7.00977	45.6882	5.58265e-08	1.20323e-06	WBGene00016722	C46G7.2	C46G7.2
0.803575	5.17902	7.41892	0.00985937	0.0285227	WBGene00000973	Y32H12A.3	dhs-9	DeHydrogenases, Short chain [Source:UniProtKB/TrEMBL;Acc:Q9N538]
0.80348	7.15806	29.3752	3.69602e-06	4.19883e-05	WBGene00017765	F25B4.1.1	gcst-1	Aminomethyltransferase [Source:UniProtKB/TrEMBL;Acc:Q22968]
0.8033	5.57136	8.36631	0.00641508	0.0201877	WBGene00009215	F28D1.5.1	thn-2	THaumatiN family [Source:UniProtKB/TrEMBL;Acc:Q19876]
0.803105	10.6991	13.0912	0.000874248	0.0040283	WBGene00000712	F41F3.4	col-139	COLlagen [Source:UniProtKB/TrEMBL;Acc:Q20282]
0.803079	11.4648	17.1693	0.000187425	0.00112128	WBGene00010962	MTCE.23	ctc-3	Cytochrome c oxidase subunit 3 [Source:UniProtKB/Swiss-Prot;Acc:P24891]
0.802828	1.63995	26.0014	1.00649e-05	9.71189e-05	WBGene00001803	C14F11.3	lite-1	High-energy light unresponsive protein 1 [Source:UniProtKB/Swiss-Prot;Acc:Q17990]
0.802825	2.43402	28.5662	4.67603e-06	5.09466e-05	WBGene00000801	Y23H5A.1a	cars-2
0.802758	2.1999	17.2498	0.000182069	0.0010952	WBGene00017051	D2024.2	afmd-1	ArylForMamiDase [Source:UniProtKB/TrEMBL;Acc:Q18974]
0.802749	5.28131	8.32236	0.00653804	0.0205001	WBGene00003539	T11F9.3.1	nas-20	Zinc metalloproteinase nas-20 [Source:UniProtKB/Swiss-Prot;Acc:Q22396]
0.802109	2.65424	6.33137	0.0163144	0.0424487	WBGene00008880	F16B12.4	F16B12.4
0.801902	1.90314	8.73403	0.00537464	0.0174698	WBGene00018492	F46E10.11	hpo-26
0.801878	2.11133	15.8609	0.000302281	0.00166706	WBGene00022353	Y82E9BR.21	pals-18	Protein containing ALS2cr12 (ALS2CR12) domain [Source:UniProtKB/TrEMBL;Acc:Q7Z1Q6]
0.801269	6.95571	85.4516	3.30801e-11	2.43473e-09	WBGene00019301	K02D10.1a	K02D10.1	Putative NipSnap protein K02D10.1 [Source:UniProtKB/Swiss-Prot;Acc:P34492]
0.801231	6.65055	20.763	5.37628e-05	0.000394232	WBGene00011292	R102.5a	R102.5
0.800829	0.755549	21.9383	3.64045e-05	0.000282805	WBGene00012290	W05H12.2	W05H12.2
0.800096	0.589146	14.7994	0.000449992	0.00232334	WBGene00010632	K07C5.9	K07C5.9
0.800051	2.15324	15.9949	0.000287662	0.00160048	WBGene00009405	F35C11.6	F35C11.6
0.800005	10.2079	24.2139	1.75193e-05	0.000153816	WBGene00009394	F35C5.6.1	clec-63	C-type LECtin [Source:UniProtKB/TrEMBL;Acc:O45444]
0.799448	6.25631	14.7796	0.000454335	0.00234052	WBGene00015823	C16B8.3	C16B8.3
0.798538	2.87922	14.4479	0.000514432	0.00259788	WBGene00012013	T25B9.7.1	ugt-54	UDP-GlucuronosylTransferase [Source:UniProtKB/TrEMBL;Acc:Q22770]
0.798203	2.41826	14.1258	0.000582104	0.00288641	WBGene00017952	F31E3.6.1	F31E3.6
0.798071	2.69704	6.45513	0.0153695	0.0404695	WBGene00022736	ZK418.7	ZK418.7
0.797701	6.52912	17.9364	0.00014248	0.000885224	WBGene00007927	C34C12.8	C34C12.8	GrpE protein homolog, mitochondrial [Source:UniProtKB/Swiss-Prot;Acc:Q18421]
0.797389	-0.0299008	6.00623	0.0190386	0.0480116	WBGene00018213	F39H12.2	F39H12.2
0.797164	6.31356	16.1183	0.000274857	0.00154539	WBGene00010966	MTCE.34	nduo-3	NADH-ubiquinone oxidoreductase chain 3 [Source:UniProtKB/Swiss-Prot;Acc:P24895]
0.797046	3.75364	15.1593	0.000392794	0.00207763	WBGene00016379	C33H5.13a	C33H5.13
0.796174	5.30474	13.3074	0.000802985	0.00374356	WBGene00014000	ZK550.6	ZK550.6	Probable phytanoyl-CoA dioxygenase [Source:UniProtKB/Swiss-Prot;Acc:O62515]
0.796166	1.26587	24.4723	1.61533e-05	0.000144482	WBGene00011866	T20F10.5	T20F10.5
0.795125	1.3886	13.7572	0.000671317	0.00324224	WBGene00194864	Y66A7A.9	Y66A7A.9
0.794499	5.02113	6.15403	0.017891	0.0456579	WBGene00008211	C49F5.7	C49F5.7
0.794411	3.47379	25.5221	1.16581e-05	0.000109217	WBGene00001455	C05E11.8a	flp-12	FMRF-Like Peptide; FMRFamide-like peptide 12 [Source:UniProtKB/TrEMBL;Acc:G5EBV5]
0.794196	2.92869	12.6695	0.00102993	0.00459339	WBGene00016406	C34D10.1	C34D10.1
0.793956	1.31656	27.3241	6.7507e-06	6.96046e-05	WBGene00018622	F48G7.11a	nhr-190	Nuclear Hormone Receptor family [Source:UniProtKB/TrEMBL;Acc:A0A0K3AS09]
0.793393	2.98599	19.4144	8.50152e-05	0.000579485	WBGene00003632	C33G8.6	nhr-42	Nuclear hormone receptor family member nhr-42 [Source:UniProtKB/Swiss-Prot;Acc:O76828]
0.793034	3.2677	17.8903	0.000144826	0.000897028	WBGene00010858	M04C9.3a	M04C9.3
0.792413	5.22279	38.7705	2.94377e-07	4.91351e-06	WBGene00018672	F52C9.1	sorf-2	Uncharacterized WD repeat-containing protein F52C9.1 [Source:RefSeq peptide;Acc:NP_001254925]
0.79192	0.881474	11.8546	0.00143001	0.0060199	WBGene00010223	F58A3.3	F58A3.3
0.7917	4.84092	22.2399	3.29845e-05	0.000262346	WBGene00012130	T28F3.4a	slc-17.4	SLC (SoLute Carrier) homolog [Source:UniProtKB/TrEMBL;Acc:Q8I4F5]
0.790992	4.99528	38.5769	3.09083e-07	5.1219e-06	WBGene00006890	K07E3.8.1	vem-1
0.790779	3.13344	21.1516	4.72152e-05	0.000351245	WBGene00007849	C31E10.8	tbc-19	TBC (Tre-2/Bub2/Cdc16) domain family [Source:UniProtKB/TrEMBL;Acc:G5EEB5]
0.790772	2.1833	15.2069	0.000385823	0.00204702	WBGene00003640	C06C6.5a.1	nhr-50	Nuclear Hormone Receptor family [Source:UniProtKB/TrEMBL;Acc:O62031]
0.79072	1.23661	16.8324	0.000211701	0.00124545	WBGene00013548	Y75B8A.11a	Y75B8A.11
0.790629	1.9025	11.0657	0.00197761	0.00782283	WBGene00015014	B0047.3	bath-24	BTB and MATH domain containing [Source:UniProtKB/TrEMBL;Acc:O16566]
0.789821	3.76871	37.9833	3.59219e-07	5.8271e-06	WBGene00016123	C25H3.14	C25H3.14
0.7895	2.56439	35.1588	7.47346e-07	1.09261e-05	WBGene00008582	F08G5.3a	F08G5.3
0.789223	7.61457	52.7327	1.18246e-08	3.27234e-07	WBGene00001520	K09A9.5	gas-1	Probable NADH dehydrogenase [ubiquinone] iron-sulfur protein 2, mitochondrial [Source:UniProtKB/Swiss-Prot;Acc:Q93873]
0.789051	1.0223	20.277	6.3328e-05	0.000453321	WBGene00019069	F58H7.3	lgc-30	Ligand-Gated ion Channel [Source:UniProtKB/TrEMBL;Acc:O61216]
0.788918	5.45514	105.341	1.93713e-12	2.27153e-10	WBGene00003594	Y56A3A.13	nft-1	Nitrilase and fragile histidine triad fusion protein NitFhit Bis(5'-adenosyl)-triphosphatase Nitrilase homolog [Source:UniProtKB/Swiss-Prot;Acc:O76463]
0.788895	4.08647	33.0398	1.32089e-06	1.77448e-05	WBGene00007363	C06B3.4	stdh-1	Putative steroid dehydrogenase 1 [Source:UniProtKB/Swiss-Prot;Acc:Q17703]
0.788192	3.33646	13.0431	0.000888021	0.00408224	WBGene00016865	C52B9.2a	ets-9	ETS class transcription factor [Source:UniProtKB/TrEMBL;Acc:Q7JNQ1]
0.786541	6.75173	32.6313	1.47722e-06	1.94855e-05	WBGene00009813	F47B10.2	haly-1	Histidine ammonia-lyase [Source:UniProtKB/Swiss-Prot;Acc:Q20502]
0.786124	7.37672	11.7411	0.00150775	0.00629711	WBGene00011330	T01D3.6a	T01D3.6
0.785872	-0.0302993	10.9886	0.00204202	0.00801572	WBGene00050927	B0250.12	B0250.12
0.78572	2.57622	12.4628	0.00111862	0.00491375	WBGene00007878	C33A11.2	C33A11.2
0.785269	2.77297	14.7087	0.000465758	0.00238874	WBGene00011132	R08A2.1	R08A2.1
0.785025	0.184187	13.2582	0.000815849	0.00379425	WBGene00011463	T05A10.6	T05A10.6
0.783698	3.19151	13.7226	0.000680388	0.00328261	WBGene00015859	C16D9.4	C16D9.4
0.783049	0.517573	14.5477	0.000495208	0.0025145	WBGene00018981	F56F4.4	F56F4.4
0.783029	4.34943	22.6988	2.84147e-05	0.000232647	WBGene00020229	T05A8.3	T05A8.3
0.782761	8.57888	38.7927	2.92738e-07	4.89205e-06	WBGene00010605	K06G5.1a.1	K06G5.1
0.782757	3.45737	26.4536	8.77156e-06	8.6509e-05	WBGene00003749	ZK1320.10	nlp-11	Neuropeptide-like peptide 11 [Source:UniProtKB/Swiss-Prot;Acc:Q09367]
0.782282	5.42614	18.0879	0.000135037	0.00085048	WBGene00003678	K08A2.5a.1	nhr-88	Nuclear Hormone Receptor family [Source:UniProtKB/TrEMBL;Acc:H2KZA1]
0.781977	1.04563	10.4744	0.00253286	0.00954964	WBGene00235270	F59E12.16a	F59E12.16
0.781828	9.59406	58.4634	3.65806e-09	1.20982e-07	WBGene00022089	Y69A2AR.18a.1	Y69A2AR.18
0.781554	4.22509	21.6862	3.95523e-05	0.000303541	WBGene00011095	R07B7.11	gana-1	GAlactosidase/N-Acetylgalactosaminidase [Source:UniProtKB/TrEMBL;Acc:Q21801]
0.780976	7.52936	89.1926	1.87503e-11	1.51724e-09	WBGene00009246	F29C12.4.1	gfm-1	Elongation factor G, mitochondrial [Source:UniProtKB/Swiss-Prot;Acc:Q9XV52]
0.780668	3.62372	9.67988	0.00355439	0.0125753	WBGene00007841	C31C9.7.1	C31C9.7
0.780496	4.19929	22.1926	3.34971e-05	0.00026516	WBGene00003731	C54F6.13a	nhx-3	Probable Na(+)/H(+) antiporter nhx-3 [Source:UniProtKB/Swiss-Prot;Acc:O16452]
0.779715	4.0621	12.1062	0.0012913	0.0055301	WBGene00015410	C04A2.1.1	tbc-6	Growth hormone-regulated TBC protein 6 [Source:UniProtKB/Swiss-Prot;Acc:Q09445]
0.779558	4.2032	13.3152	0.000797774	0.00372304	WBGene00004108	C34E7.1a.1	pqn-18	Prion-like-(Q/N-rich)-domain-bearing protein [Source:UniProtKB/TrEMBL;Acc:F5GU96]
0.778367	0.179668	10.2076	0.00283568	0.0104772	WBGene00022325	Y82E9BL.8	fbxa-5	F-box A protein [Source:UniProtKB/TrEMBL;Acc:Q95XB7]
0.777384	4.05153	19.339	8.72521e-05	0.000592108	WBGene00185014	F17C8.9	F17C8.9
0.776989	4.03124	13.1211	0.000861084	0.00397558	WBGene00007649	C17G1.2	C17G1.2
0.7769	4.11966	20.4835	5.90602e-05	0.000426745	WBGene00004310	C44C11.1a	ras-1	GTP binding protein; R-RAS related; R-ras1 homolog [Source:UniProtKB/TrEMBL;Acc:G5EBK8]
0.776667	2.31078	29.3896	3.68061e-06	4.18821e-05	WBGene00015936	C17H12.11.1	C17H12.11
0.776392	6.44898	22.6859	2.8534e-05	0.000233211	WBGene00021879	Y54G2A.14.1	clec-83	C-type LECtin [Source:UniProtKB/TrEMBL;Acc:Q9N3B9]
0.775632	3.72756	26.3749	8.98344e-06	8.80963e-05	WBGene00011428	T04C12.3.1	T04C12.3
0.775441	3.05336	7.00394	0.0118444	0.033036	WBGene00020486	T13C5.6	T13C5.6
0.775068	2.65218	19.2073	9.13093e-05	0.000614517	WBGene00219216	K08D10.14.1	K08D10.14
0.774668	0.475643	14.8114	0.000447946	0.00231623	WBGene00016365	C33G8.8	nhr-139	Nuclear Hormone Receptor family [Source:UniProtKB/TrEMBL;Acc:Q18393]
0.773902	0.528808	14.473	0.00050952	0.00258061	WBGene00011520	T06C12.13a	nhr-213	Nuclear hormone receptor family member nhr-213 [Source:UniProtKB/Swiss-Prot;Acc:O18048]
0.773417	2.89106	18.9695	9.91501e-05	0.000657059	WBGene00009823	F47G4.2.1	gadr-6
0.773311	1.98901	21.3138	4.47365e-05	0.00033712	WBGene00014246	ZK1307.3	ZK1307.3
0.772275	2.1567	19.6188	7.92493e-05	0.000545559	WBGene00020359	T08E11.3	math-40	MATH (Meprin-associated Traf homology) domain containing [Source:UniProtKB/TrEMBL;Acc:O76641]
0.771785	3.65407	18.214	0.000129158	0.000818296	WBGene00006636	T14B4.4a.1	tsp-10	TetraSPanin family [Source:UniProtKB/TrEMBL;Acc:B1Q241]
0.771365	3.47475	28.3844	4.93203e-06	5.34811e-05	WBGene00018334	F42A9.5	cyp-33E2	CYtochrome P450 family [Source:UniProtKB/TrEMBL;Acc:Q27499]
0.771159	2.94658	13.3589	0.000784226	0.00367468	WBGene00219571	C49F5.10	linc-15
0.770754	6.35412	8.36081	0.00642422	0.0202073	WBGene00020139	T01B11.2a.1	T01B11.2	Alanine--glyoxylate aminotransferase 2-like [Source:UniProtKB/Swiss-Prot;Acc:P91408]
0.77065	3.86583	24.7505	1.48073e-05	0.000134089	WBGene00018164	F38A5.7	sup-36	SUPpressor [Source:UniProtKB/TrEMBL;Acc:Q94207]
0.770322	1.2848	7.21146	0.0107307	0.0305015	WBGene00022419	Y102A11A.9a	Y102A11A.9
0.770254	3.51046	7.3828	0.00993718	0.0287058	WBGene00017569	F18E9.3	F18E9.3
0.769922	1.12747	6.00152	0.0190824	0.0480952	WBGene00017422	F13C5.1.1	F13C5.1
0.76932	2.46228	15.2609	0.00037807	0.00201206	WBGene00007546	C13C4.1	nhr-153	Nuclear hormone receptor family member nhr-153 [Source:UniProtKB/Swiss-Prot;Acc:O01929]
0.769085	7.31742	51.5267	1.52843e-08	4.09071e-07	WBGene00011110	R07E5.2	prdx-3	Probable peroxiredoxin prdx-3 [Source:UniProtKB/Swiss-Prot;Acc:Q21824]
0.76892	4.07865	47.0469	4.09596e-08	9.35244e-07	WBGene00006686	K06B4.12	twk-34	TWiK family of potassium channels [Source:UniProtKB/TrEMBL;Acc:G5EGD4]
0.768881	2.05597	22.3005	3.23382e-05	0.00025865	WBGene00017744	F23F1.3	fbxc-54	F-box C protein [Source:UniProtKB/TrEMBL;Acc:O17067]
0.768199	9.76922	52.7887	1.16854e-08	3.25334e-07	WBGene00014309	F07H5.5a	F07H5.5
0.767345	5.80046	30.8412	2.43176e-06	2.9646e-05	WBGene00009796	F46G10.1a	F46G10.1
0.767082	0.719819	12.9808	0.000910142	0.00416732	WBGene00003715	R02D1.1a	nhr-125	Nuclear hormone receptor family member nhr-125 [Source:UniProtKB/Swiss-Prot;Acc:O17082]
0.766625	1.14913	14.8032	0.000449337	0.00232082	WBGene00009560	F39D8.2a	psa-3	Hox cofactor PSA-3 splice variant beta; Phasmid Socket Absent [Source:UniProtKB/TrEMBL;Acc:G5EFB3]
0.766468	2.04742	10.0818	0.00299172	0.0109399	WBGene00016883	C52E2.4.1	C52E2.4
0.76606	2.08746	24.7868	1.46409e-05	0.000132931	WBGene00018025	F35A5.2	F35A5.2
0.765841	3.40839	22.2128	3.32774e-05	0.000263722	WBGene00220049	R106.7	R106.7
0.765689	3.41017	39.5059	2.44887e-07	4.23034e-06	WBGene00010947	M176.11	M176.11
0.76559	7.48443	64.5453	1.13643e-09	4.67998e-08	WBGene00014202	ZK1058.1	mmcm-1	Probable methylmalonyl-CoA mutase, mitochondrial [Source:UniProtKB/Swiss-Prot;Acc:Q23381]
0.765413	4.05288	29.0519	4.05874e-06	4.51816e-05	WBGene00012439	Y12A6A.1	Y12A6A.1
0.765297	3.47186	24.8716	1.42589e-05	0.000130318	WBGene00004024	Y75B8A.1.1	php-3	Posterior Hox gene Paralog [Source:UniProtKB/TrEMBL;Acc:Q9XW88]
0.765163	6.33892	49.0465	2.62087e-08	6.42996e-07	WBGene00044650	Y71G10AR.4	Y71G10AR.4
0.765113	3.5296	27.7509	5.94548e-06	6.21827e-05	WBGene00003744	T23E7.4a.1	nlp-6	Neuropeptide-Like Protein [Source:UniProtKB/TrEMBL;Acc:H2KZS6]
0.764344	1.0867	10.5765	0.00242624	0.00920788	WBGene00021745	Y50D4B.6	Y50D4B.6
0.762588	1.79343	20.2	6.50027e-05	0.000462796	WBGene00016628	C44B7.6a.1	slc-36.5	SLC (SoLute Carrier) homolog [Source:UniProtKB/TrEMBL;Acc:Q18595]
0.761265	3.75933	38.233	3.3716e-07	5.54072e-06	WBGene00011540	T06E6.10	T06E6.10
0.761153	6.27806	83.5765	4.42621e-11	3.10891e-09	WBGene00011639	T09A5.12.1	ztf-17	Zinc finger transcription factor family protein 17 [Source:UniProtKB/Swiss-Prot;Acc:P45972]
0.760966	9.98454	30.1429	2.96484e-06	3.51237e-05	WBGene00002010	C37H5.8	hsp-6	Heat shock 70 kDa protein F, mitochondrial [Source:UniProtKB/Swiss-Prot;Acc:P11141]
0.760817	7.42104	58.2777	3.79548e-09	1.24451e-07	WBGene00012376	W10D5.2.1	nduf-7	Probable NADH dehydrogenase [ubiquinone] iron-sulfur protein 7, mitochondrial [Source:UniProtKB/Swiss-Prot;Acc:Q94360]
0.760735	1.62359	27.8025	5.85524e-06	6.13315e-05	WBGene00013806	Y116A8C.29	Y116A8C.29
0.759694	4.02097	14.396	0.00052475	0.00264612	WBGene00020247	T05B11.4	T05B11.4
0.75938	2.74175	24.1979	1.76078e-05	0.000154496	WBGene00007680	C18D11.2	maa-1	Membrane Associated Acyl-CoA binding protein [Source:UniProtKB/TrEMBL;Acc:Q9XTZ5]
0.758981	2.10655	23.3984	2.26912e-05	0.000191333	WBGene00015787	C15B12.6a	actl-1	ACT1-Like [Source:UniProtKB/TrEMBL;Acc:A0A0K3AVG9]
0.758829	1.00118	15.4755	0.000348886	0.00188062	WBGene00015041	B0213.11a	cyp-34A6	CYtochrome P450 family [Source:UniProtKB/TrEMBL;Acc:H1ZUV4]
0.758537	2.21044	39.6173	2.38192e-07	4.13533e-06	WBGene00003696	T01G6.4	nhr-106	Nuclear hormone receptor family member nhr-106 [Source:UniProtKB/Swiss-Prot;Acc:O16966]
0.758192	-0.0331354	8.33815	0.00641257	0.0201846	WBGene00018772	F53G12.4	F53G12.4
0.757842	2.99436	11.1259	0.00192883	0.00767176	WBGene00001770	F21H7.1	gst-22	Glutathione S-Transferase [Source:UniProtKB/TrEMBL;Acc:O45387]
0.757427	2.17613	16.3782	0.000249825	0.00142962	WBGene00016513	C38C3.4a	C38C3.4
0.757191	5.05517	7.96524	0.00764945	0.0232781	WBGene00009397	F35C5.9	clec-66	C-type LECtin [Source:UniProtKB/TrEMBL;Acc:O45445]
0.757154	0.565006	14.1963	0.000566542	0.00281886	WBGene00018188	F38E9.6	F38E9.6
0.756483	3.92043	23.9236	1.92008e-05	0.000165534	WBGene00004135	K07D4.8	pqn-48	Prion-like-(Q/N-rich)-domain-bearing protein [Source:UniProtKB/TrEMBL;Acc:O76576]
0.756313	1.73461	15.0856	0.000403847	0.00212877	WBGene00017850	F27B10.1a	F27B10.1
0.755165	6.26122	11.2622	0.00183564	0.00738793	WBGene00004751	K10G6.3a	sea-2	Signal Element on Autosome [Source:UniProtKB/TrEMBL;Acc:A0A0K3AWZ4]
0.755165	0.909289	6.83921	0.0127756	0.0349567	WBGene00045058	Y71A12B.17a	gadr-5	Y71A12B.17 [Source:UniProtKB/TrEMBL;Acc:G3DRG2]
0.754828	3.49658	12.3861	0.0011536	0.00503228	WBGene00012152	VK10D6R.1	cnc-10	CaeNaCin (Caenorhabditis bacteriocin) [Source:UniProtKB/TrEMBL;Acc:Q7YWT4]
0.754535	3.54728	21.6709	3.97517e-05	0.000304903	WBGene00013218	Y54G11A.9.1	Y54G11A.9
0.754391	4.47883	41.4325	1.52505e-07	2.81362e-06	WBGene00020962	W02H5.8.1	W02H5.8
0.753862	4.42346	12.4634	0.00111838	0.00491375	WBGene00011248	R11D1.10a	R11D1.10
0.753622	4.7252	20.308	6.26688e-05	0.000449444	WBGene00010086	F55B11.4	F55B11.4
0.75341	1.80645	12.1654	0.00126078	0.0054245	WBGene00004129	F53G2.4a	pqn-42	Prion-like-(Q/N-rich)-domain-bearing protein [Source:UniProtKB/TrEMBL;Acc:A9D602]
0.752843	1.0815	10.4858	0.00252076	0.00950922	WBGene00000287	M02B7.6a	cal-3	CALmodulin related genes [Source:UniProtKB/TrEMBL;Acc:U4PQW9]
0.752694	1.53878	15.4581	0.000351159	0.00188845	WBGene00003610	ZC410.1a	nhr-11	Nuclear hormone receptor family member nhr-11 [Source:UniProtKB/Swiss-Prot;Acc:Q23294]
0.752587	6.44437	34.751	8.32784e-07	1.19909e-05	WBGene00010901	M28.10.1	M28.10
0.75254	2.96588	8.7208	0.00540626	0.0175561	WBGene00007958	C35C5.9.1	C35C5.9
0.752267	5.64963	25.6144	1.13321e-05	0.000106748	WBGene00206419	NA	NA	NA
0.752081	4.56182	10.7908	0.0022177	0.00855964	WBGene00014793	H40L08.2a	H40L08.2
0.751738	1.54624	18.185	0.000130483	0.000825937	WBGene00044640	B0432.14a	B0432.14
0.75136	2.43729	6.38407	0.0158628	0.0415315	WBGene00009349	F32H5.3a	F32H5.3
0.751029	3.10152	37.7189	3.84241e-07	6.17509e-06	WBGene00022867	ZK1240.2	ZK1240.2
0.750609	1.19293	9.01116	0.00475568	0.0158794	WBGene00018153	F37C12.10	F37C12.10
0.749778	0.734388	8.23929	0.00670393	0.0209254	WBGene00019652	K11G9.1	K11G9.1	Carboxylic ester hydrolase [Source:UniProtKB/TrEMBL;Acc:Q23010]
0.749334	3.25028	8.37932	0.00629527	0.0198785	WBGene00003458	ZK354.1	msp-65	Major sperm protein 19/31/40/45/50/51/53/59/61/65/81/113/142 [Source:UniProtKB/Swiss-Prot;Acc:P53017]
0.749122	2.54934	10.4621	0.00254599	0.00958869	WBGene00008320	C54G10.4a	slc-25A29	SLC (SoLute Carrier) homolog [Source:UniProtKB/TrEMBL;Acc:Q8I4M0]
0.747974	1.42524	8.14839	0.00698431	0.0216637	WBGene00011660	T09E11.11	T09E11.11
0.747528	6.13349	25.2721	1.25929e-05	0.000116858	WBGene00009918	F52A8.5.1	gcsh-2	Glycine cleavage system H protein [Source:UniProtKB/TrEMBL;Acc:Q20634]
0.746838	6.78832	50.008	2.12244e-08	5.3788e-07	WBGene00012362	W09D10.4	W09D10.4
0.746808	2.63455	26.8464	7.7903e-06	7.8339e-05	WBGene00021371	Y37E11AR.4	nape-1	N-Acyl Phosphatidyl Ethanolamine specific phospholipase D (NAPE-PLD) homolog [Source:UniProtKB/TrEMBL;Acc:Q965X7]
0.746579	1.91444	13.609	0.000711157	0.00340024	WBGene00010940	M163.8.1	M163.8
0.746204	4.66285	6.56569	0.0146411	0.0389669	WBGene00017567	F18E3.11	F18E3.11
0.746199	1.74726	11.6139	0.00157758	0.00652974	WBGene00195233	F31E9.11	F31E9.11
0.745984	0.801614	11.0791	0.00196668	0.00779072	WBGene00013752	Y113G7A.15a	Y113G7A.15
0.745697	3.71668	29.111	3.98969e-06	4.45923e-05	WBGene00021161	Y4C6B.7a	Y4C6B.7
0.744868	3.3724	29.6797	3.38545e-06	3.89397e-05	WBGene00003746	D2005.2	nlp-8	Neuropeptide-Like Protein [Source:UniProtKB/TrEMBL;Acc:Q93409]
0.744741	3.87371	12.7324	0.00100447	0.0045082	WBGene00001787	Y53F4B.33	gst-39	Glutathione S-Transferase [Source:UniProtKB/TrEMBL;Acc:Q9NAB0]
0.744134	5.78648	45.6623	5.61598e-08	1.20853e-06	WBGene00021647	Y47G6A.22	Y47G6A.22
0.743909	7.11804	53.2281	1.06524e-08	3.00198e-07	WBGene00012530	Y32F6A.5a.1	Y32F6A.5
0.742812	1.02781	11.0931	0.00195524	0.00775683	WBGene00219859	C49F5.11	C49F5.11
0.742718	1.0643	22.8766	2.68293e-05	0.000221238	WBGene00219207	C01F6.14	C01F6.14
0.741807	1.94692	26.6213	8.33771e-06	8.29395e-05	WBGene00011083	R07B1.12	glo-1	Gut granule LOss; Rab GTPase GLO-1 [Source:UniProtKB/TrEMBL;Acc:G5EBF0]
0.741294	7.55289	24.7733	1.47024e-05	0.00013335	WBGene00011333	T01E8.5	nrde-2	Nuclear RNAi defective-2 protein [Source:UniProtKB/Swiss-Prot;Acc:G5EG51]
0.741223	5.4631	8.76772	0.00534086	0.0173845	WBGene00018342	F42A10.6	F42A10.6
0.741222	2.4132	11.365	0.00174741	0.00707922	WBGene00011608	T08D2.3	T08D2.3
0.741177	1.83524	22.7256	2.81698e-05	0.000231053	WBGene00044251	F59C6.12	F59C6.12	UPF0598 protein F59C6.12 [Source:UniProtKB/Swiss-Prot;Acc:Q564X7]
0.741084	2.33074	12.0221	0.00133597	0.0056967	WBGene00007200	B0513.9a	vamp-8	VAMP (Vesicle Associated Membrane Protein) homolog [Source:UniProtKB/TrEMBL;Acc:Q95QZ1]
0.740746	0.326629	7.89623	0.00782996	0.0237282	WBGene00015948	C18A11.2	C18A11.2
0.740543	3.99376	21.627	4.03315e-05	0.000308324	WBGene00003752	D1009.4a	nlp-14	Neuropeptide-Like Protein [Source:UniProtKB/TrEMBL;Acc:Q18915]
0.740457	1.59196	27.4443	6.51297e-06	6.74046e-05	WBGene00017651	F21A9.2	F21A9.2
0.740318	4.29941	13.3278	0.000793852	0.00370974	WBGene00017127	E04F6.8	E04F6.8
0.740285	5.42689	30.1182	2.98583e-06	3.53119e-05	WBGene00009436	F35G2.2	marb-1	Mitochondrial Associated RiBonuclease homolog [Source:UniProtKB/TrEMBL;Acc:Q20062]
0.740123	5.37957	20.0819	6.76604e-05	0.000480001	WBGene00001208	F28B12.2a	egl-44	Transcription enhancer factor-like protein egl-44 [Source:UniProtKB/Swiss-Prot;Acc:Q19849]
0.740082	1.93892	11.8866	0.00141151	0.00596433	WBGene00022576	ZC250.2	ZC250.2
0.739951	3.22544	19.1633	9.27102e-05	0.00062213	WBGene00020200	T04A6.1a	T04A6.1
0.739765	2.55753	11.3926	0.00172765	0.00701659	WBGene00044078	T04A8.4a	tag-243
0.739715	4.11878	15.7387	0.000316298	0.00173126	WBGene00002274	F38A5.3a	lec-11	Galectin [Source:UniProtKB/TrEMBL;Acc:Q94215]
0.739689	3.71601	23.0091	2.57082e-05	0.000213291	WBGene00019006	F57B10.9	spg-20	SPG (Spastic paraplegia) [Source:UniProtKB/TrEMBL;Acc:O44735]
0.739441	5.00731	17.49	0.000167039	0.00101596	WBGene00020339	T08A9.11a	ttr-59	TransThyretin-Related family domain [Source:UniProtKB/TrEMBL;Acc:Q8MPX6]
0.738447	1.92378	17.5824	0.000161608	0.000986399	WBGene00022802	ZK688.7	ZK688.7
0.738088	0.744067	12.7878	0.000982543	0.00442416	WBGene00012084	T27D1.3	npr-15	Neuropeptide receptor 15 [Source:UniProtKB/Swiss-Prot;Acc:Q09638]
0.737773	4.8276	18.5839	0.000113417	0.000732641	WBGene00017302	F09F7.5a.1	F09F7.5
0.737653	6.07555	14.5916	0.000486979	0.00247824	WBGene00021743	Y50D4B.4a	Y50D4B.4
0.737554	0.807438	7.20477	0.0107642	0.0305636	WBGene00011437	T04F3.2	T04F3.2
0.737381	5.85355	60.0853	2.65892e-09	9.36168e-08	WBGene00009450	F35H8.6.1	ugt-58	Putative UDP-glucuronosyltransferase ugt-58 [Source:UniProtKB/Swiss-Prot;Acc:Q20086]
0.737233	4.91832	33.3675	1.2081e-06	1.65182e-05	WBGene00021635	Y47G6A.5a	Y47G6A.5	Tyrosine-protein kinase [Source:UniProtKB/TrEMBL;Acc:Q9N3S5]
0.737091	1.59807	14.8275	0.000445214	0.00230469	WBGene00010110	F55D12.1	F55D12.1
0.736908	0.225991	7.9841	0.00752346	0.0229889	WBGene00015100	B0280.2	B0280.2
0.736821	5.30535	24.6379	1.53375e-05	0.000138258	WBGene00017322	F09G8.8	clec-160	C-type lectin domain-containing protein 160 [Source:UniProtKB/Swiss-Prot;Acc:P34393]
0.736603	2.52015	18.0291	0.000137875	0.000863639	WBGene00019774	M04G7.3a	M04G7.3
0.736458	7.0005	20.577	5.72299e-05	0.000415691	WBGene00001172	C51E3.7a	egl-3	Neuroendocrine convertase 2 [Source:UniProtKB/Swiss-Prot;Acc:G5ECN9]
0.736035	6.30647	34.7887	8.24456e-07	1.18957e-05	WBGene00015101	B0280.3.1	rpia-1	Probable-ribose 5-phosphate isomerase [Source:UniProtKB/Swiss-Prot;Acc:P41994]
0.735812	7.33578	12.063	0.00131514	0.00561999	WBGene00002272	C16H3.2	lec-9	Galectin [Source:UniProtKB/TrEMBL;Acc:G5EC10]
0.735648	4.65432	31.2361	2.17599e-06	2.70038e-05	WBGene00010878	M05D6.5a	M05D6.5
0.735552	2.41726	12.7225	0.0010084	0.00451999	WBGene00021396	Y38C1AA.5a	cutl-24	CUTiclin-Like [Source:UniProtKB/TrEMBL;Acc:H2KZW9]
0.735462	4.46026	8.9516	0.0048884	0.0162169	WBGene00008366	D1046.5a	tpra-1	Transmembrane protein adipocyte-associated 1 homolog [Source:UniProtKB/Swiss-Prot;Acc:Q18936]
0.735406	5.71478	59.502	2.98033e-09	1.0284e-07	WBGene00013176	Y53F4B.39a.1	Y53F4B.39	Beta-lactamase-like protein 2 homolog [Source:UniProtKB/Swiss-Prot;Acc:Q95Q18]
0.735358	5.7985	53.4407	1.01874e-08	2.90049e-07	WBGene00018475	F45E12.5a	mrpl-14	Mitochondrial Ribosomal Protein, Large [Source:UniProtKB/TrEMBL;Acc:Q20430]
0.735233	10.9891	33.6221	1.12752e-06	1.56172e-05	WBGene00018519	F46H5.3a.1	F46H5.3	Probable arginine kinase F46H5.3 [Source:UniProtKB/Swiss-Prot;Acc:Q10454]
0.735144	4.25504	24.278	1.71695e-05	0.000151256	WBGene00016150	C26F1.7a.1	hint-3	HIstidiNe Triad nucleotide-binding protein [Source:UniProtKB/TrEMBL;Acc:Q18227]
0.735141	2.80737	34.4866	8.93623e-07	1.26951e-05	WBGene00015678	C10F3.4a	mcp-1	GDP-D-glucose phosphorylase 1 [Source:UniProtKB/Swiss-Prot;Acc:Q5ZR76]
0.735027	0.538705	13.9449	0.0006242	0.00305953	WBGene00044414	C06A5.12.1	C06A5.12
0.73471	0.33853	11.2835	0.00180712	0.00728374	WBGene00194687	F57C12.6	F57C12.6
0.734118	2.40137	37.0965	4.50708e-07	7.04683e-06	WBGene00009917	F52A8.4a	glb-18	GLoBin related [Source:UniProtKB/TrEMBL;Acc:Q20638]
0.732318	5.33393	41.9275	1.35294e-07	2.55397e-06	WBGene00008601	F09A5.4a	mob-2
0.732253	2.41293	20.994	4.9763e-05	0.000368614	WBGene00016114	C25H3.5	flp-27	FMRFamide-like neuropeptides 27 EASAFGDIIGELKGKGLGGRMRF-amide [Source:UniProtKB/Swiss-Prot;Acc:Q18184]
0.732237	0.830807	6.69925	0.0136496	0.0368959	WBGene00017836	F26F12.5a	F26F12.5
0.731626	4.66854	15.7566	0.000314196	0.00172179	WBGene00001251	K02B9.4a	elt-3	Erythroid-Like Transcription factor family; GATA transcription factor ELT-3 [Source:UniProtKB/TrEMBL;Acc:G5ECF7]
0.731346	6.76547	66.1868	8.39098e-10	3.6859e-08	WBGene00008311	C54G4.1a	rskn-2	Putative ribosomal protein S6 kinase alpha-2 [Source:UniProtKB/Swiss-Prot;Acc:Q18846]
0.731179	7.66672	21.0019	4.96309e-05	0.000367832	WBGene00001262	K10D2.6.1	emb-8	NADPH--cytochrome P450 reductase [Source:UniProtKB/TrEMBL;Acc:Q09590]
0.730701	3.36361	25.7825	1.07621e-05	0.000103269	WBGene00019777	M57.1	M57.1
0.730687	1.65369	8.86671	0.0050682	0.0166767	WBGene00022330	Y82E9BL.14	fbxa-80	F-box A protein [Source:UniProtKB/TrEMBL;Acc:Q95XB9]
0.730447	2.35917	10.8298	0.00218182	0.00845179	WBGene00014052	ZK669.2	ZK669.2
0.730412	6.91347	13.4298	0.000762737	0.00359726	WBGene00011891	T21C9.3a.1	del-6	DEgenerin Like [Source:UniProtKB/TrEMBL;Acc:Q8MPW1]
0.730354	3.70046	7.66426	0.00871333	0.0258837	WBGene00013853	ZC116.1a	ZC116.1
0.730337	5.26447	17.4033	0.000172306	0.00104616	WBGene00016716	C46F4.2.1	acs-17	Fatty Acid CoA Synthetase family [Source:UniProtKB/TrEMBL;Acc:Q18660]
0.728698	6.07179	33.4188	1.19139e-06	1.63545e-05	WBGene00009453	F36A2.3	F36A2.3
0.727989	0.569229	6.57236	0.0144978	0.03866	WBGene00011494	T05F1.9	T05F1.9
0.727893	2.91298	6.70562	0.0136118	0.0368153	WBGene00018989	F56F11.2	F56F11.2
0.7272	1.55227	14.884	0.000435789	0.00226587	WBGene00016634	C44B11.4	C44B11.4
0.727104	0.849606	12.4252	0.00113563	0.00497269	WBGene00015729	C13A10.2	C13A10.2
0.726539	8.18034	11.0009	0.00203533	0.00799398	WBGene00002980	C32D5.9	lgg-1
0.726187	0.588363	7.26289	0.0104771	0.0299528	WBGene00008216	C49G9.1	mec-19
0.726138	6.55864	10.7617	0.00225594	0.00866854	WBGene00001755	F11G11.2	gst-7	Probable glutathione S-transferase 7 [Source:UniProtKB/Swiss-Prot;Acc:P91253]
0.725908	4.1354	29.2647	3.81596e-06	4.30681e-05	WBGene00000073	F57F5.4a.1	add-2	Adducin-related protein 2 [Source:UniProtKB/Swiss-Prot;Acc:Q20952]
0.725513	7.81629	37.6661	3.89458e-07	6.25166e-06	WBGene00009992	F53F4.10	F53F4.10	Probable NADH dehydrogenase [ubiquinone] flavoprotein 2, mitochondrial [Source:UniProtKB/Swiss-Prot;Acc:Q20719]
0.725278	3.61461	9.54958	0.00376021	0.0131588	WBGene00010368	H06A10.1	H06A10.1
0.724998	4.56128	19.2929	8.865e-05	0.000599536	WBGene00017310	F09G2.1	F09G2.1
0.724858	8.217	37.8225	3.74226e-07	6.04221e-06	WBGene00008194	C49C3.4a	C49C3.4
0.724128	3.82576	32.8965	1.37365e-06	1.8329e-05	WBGene00006660	B0334.2a	twk-5	TWiK family of potassium channels [Source:UniProtKB/TrEMBL;Acc:Q17481]
0.723631	5.6555	18.934	0.000100382	0.000663636	WBGene00012330	W07G1.3.1	zip-3	BZIP transcription factor family [Source:UniProtKB/TrEMBL;Acc:Q9XUK2]
0.722814	1.86667	14.1983	0.000566087	0.00281761	WBGene00004168	Y71G12B.21	pqn-88	Prion-like-(Q/N-rich)-domain-bearing protein [Source:UniProtKB/TrEMBL;Acc:Q95XP2]
0.722747	2.91983	16.5797	0.000232091	0.0013437	WBGene00002163	C54D1.3b	ist-1	Insulin receptor SubsTrate homolog [Source:UniProtKB/TrEMBL;Acc:Q18820]
0.722511	1.78654	18.0206	0.000138292	0.000864713	WBGene00017198	F07C3.10	nhr-36	Nuclear Hormone Receptor family [Source:UniProtKB/TrEMBL;Acc:Q19155]
0.722188	2.44564	14.0141	0.000607735	0.00299474	WBGene00019131	F59H5.3	bath-12
0.721983	5.30421	20.036	6.87248e-05	0.000485672	WBGene00013103	Y51H4A.7.1	Y51H4A.7	Probable urocanate hydratase [Source:UniProtKB/Swiss-Prot;Acc:Q9NAE2]
0.721958	0.82781	7.43374	0.0096796	0.0281616	WBGene00014033	ZK643.1a	arrd-15	Arrestin domain-containing protein 15 [Source:UniProtKB/Swiss-Prot;Acc:P30647]
0.721389	2.96916	39.5089	2.44707e-07	4.23034e-06	WBGene00006570	F39G3.8	tig-2	TransformIng Growth factor beta family [Source:UniProtKB/TrEMBL;Acc:O16273]
0.721168	1.73798	19.1461	9.32635e-05	0.000624933	WBGene00021275	Y23H5B.4	dmsr-2	DroMyoSuppressin Receptor related [Source:UniProtKB/TrEMBL;Acc:Q9N476]
0.720323	3.21822	15.4665	0.000350057	0.00188472	WBGene00002222	F20C5.2a	klp-11	Kinesin-like protein [Source:UniProtKB/TrEMBL;Acc:Q19633]
0.720156	4.09064	17.9645	0.000141064	0.000879236	WBGene00018257	F41B4.1	F41B4.1
0.71939	4.23491	8.38555	0.00628069	0.0198461	WBGene00206423	Y41C4A.29	Y41C4A.29
0.719364	0.535358	14.4243	0.000519099	0.00261858	WBGene00007590	C14C10.7	ttr-43	TransThyretin-Related family domain [Source:UniProtKB/TrEMBL;Acc:Q95QW9]
0.719248	7.30699	33.2898	1.23391e-06	1.67882e-05	WBGene00000210	C53B7.4	asg-2	Probable ATP synthase subunit g 2, mitochondrial [Source:UniProtKB/Swiss-Prot;Acc:Q18803]
0.719147	4.1497	27.0624	7.3009e-06	7.43907e-05	WBGene00008134	C47B2.9.1	C47B2.9
0.718943	3.73383	14.249	0.000555173	0.00277701	WBGene00013515	Y73F4A.2	Y73F4A.2	DOMON domain-containing protein Y73F4A.2 [Source:UniProtKB/Swiss-Prot;Acc:Q9XWC3]
0.718432	4.01652	19.7336	7.61932e-05	0.000530325	WBGene00018874	F55C12.7.1	tag-234
0.717685	6.76413	37.8284	3.73664e-07	6.04221e-06	WBGene00000277	C23H4.1.1	cab-1
0.717545	5.87651	7.58537	0.0091093	0.0268524	WBGene00008486	F01D4.2	ugt-44	UDP-GlucuronosylTransferase [Source:UniProtKB/TrEMBL;Acc:O17757]
0.717118	3.78233	23.5841	2.13864e-05	0.000182107	WBGene00008667	F10G8.9a	F10G8.9
0.716998	7.10137	24.2774	1.7173e-05	0.000151256	WBGene00020511	T14G11.3	immt-1	MICOS complex subunit MIC60-1 [Source:UniProtKB/Swiss-Prot;Acc:Q22505]
0.716916	6.04147	26.194	9.49103e-06	9.22243e-05	WBGene00022139	Y71G12A.3a	tub-2	TUBby-related [Source:UniProtKB/TrEMBL;Acc:X5LV96]
0.715235	2.89262	27.7338	5.9758e-06	6.24526e-05	WBGene00045410	E01G4.7	E01G4.7
0.715097	5.78268	22.331	3.20183e-05	0.000257023	WBGene00018532	F47B7.1	F47B7.1	UPF0057 membrane protein F47B7.1 [Source:UniProtKB/Swiss-Prot;Acc:Q20516]
0.714947	0.674815	9.5064	0.00383119	0.0133593	WBGene00009231	F28H6.2a	ceh-89	C. Elegans Homeobox [Source:UniProtKB/TrEMBL;Acc:Q9XX95]
0.714616	1.69934	18.5827	0.000113467	0.000732641	WBGene00012142	T28H10.1	T28H10.1
0.714555	4.40668	8.39089	0.00626946	0.0198235	WBGene00017108	E03E2.1.1	cyp-43A1	CYtochrome P450 family [Source:UniProtKB/TrEMBL;Acc:O17329]
0.713324	1.37654	10.2685	0.0027634	0.010265	WBGene00044485	Y54G2A.41	Y54G2A.41
0.71222	3.99937	13.1741	0.000843286	0.00390252	WBGene00000103	F28H6.1a	akt-2	Serine/threonine-protein kinase akt-2 [Source:UniProtKB/Swiss-Prot;Acc:Q9XTG7]
0.71211	1.45148	10.3755	0.0026409	0.00988695	WBGene00006680	C52B9.6	twk-28	TWiK family of potassium channels [Source:UniProtKB/TrEMBL;Acc:Q22940]
0.7114	0.817287	14.743	0.00045972	0.00236474	WBGene00019633	K10D2.7	K10D2.7	Molybdopterin synthase sulfur carrier subunit [Source:UniProtKB/Swiss-Prot;Acc:Q09412]
0.71056	0.91786	11.8545	0.00143004	0.0060199	WBGene00016366	C33G8.9	nhr-140	Nuclear Hormone Receptor family [Source:UniProtKB/TrEMBL;Acc:Q18394]
0.710428	1.66395	10.1595	0.00289433	0.0106487	WBGene00194650	C36A4.14a	C36A4.14
0.710334	5.21571	10.4223	0.00259457	0.00973754	WBGene00012592	Y38E10A.14	Y38E10A.14
0.709744	3.8501	7.25492	0.0105301	0.0300646	WBGene00007414	C07E3.3a	C07E3.3
0.708831	0.561618	7.95286	0.00763092	0.023237	WBGene00007338	C05C12.6	C05C12.6
0.708172	0.557431	19.6211	7.91862e-05	0.000545395	WBGene00001122	F46F6.4a	dyf-6	Intraflagellar transport protein 46 homolog [Source:UniProtKB/Swiss-Prot;Acc:Q0G838]
0.708143	1.31912	17.8424	0.000147315	0.000910812	WBGene00017091	E02C12.4	ttr-40	TransThyretin-Related family domain [Source:UniProtKB/TrEMBL;Acc:Q65ZI5]
0.70706	2.06068	9.05356	0.0046679	0.0156566	WBGene00013623	Y102A5C.19	fbxa-90	F-box A protein [Source:UniProtKB/TrEMBL;Acc:Q9XX86]
0.70688	5.36388	12.5514	0.00107967	0.00476536	WBGene00007058	F13G11.1b.1	dmd-6	DM (Doublesex/MAB-3) Domain family [Source:UniProtKB/TrEMBL;Acc:O62159]
0.706665	0.191172	5.91704	0.0198845	0.0497184	WBGene00003657	C08F8.8	nhr-67	Nuclear hormone receptor family member nhr-67 [Source:UniProtKB/Swiss-Prot;Acc:Q9XVV3]
0.706121	0.721225	11.4261	0.00170401	0.00694911	WBGene00016645	C44C1.6	C44C1.6
0.705963	3.34267	27.222	6.95993e-06	7.13367e-05	WBGene00022868	ZK1240.3a	ZK1240.3
0.705919	1.2863	15.6727	0.000324149	0.00176863	WBGene00011854	T20B3.14	T20B3.14
0.705229	3.36828	34.4317	9.06827e-07	1.28563e-05	WBGene00022893	ZK1290.13	ZK1290.13
0.704371	0.559036	13.7763	0.000666351	0.00322614	WBGene00017032	D1044.7	D1044.7
0.703953	0.472446	8.87461	0.00505057	0.0166273	WBGene00020690	T22E5.1a	T22E5.1
0.703819	1.99038	14.6079	0.00048396	0.0024665	WBGene00013588	Y80D3A.10	nlp-42	Neuropeptide-Like Protein [Source:UniProtKB/TrEMBL;Acc:Q95ZI9]
0.703721	2.55273	36.9835	4.64011e-07	7.22896e-06	WBGene00016099	C25E10.10	C25E10.10
0.703688	3.72578	13.4058	0.000769918	0.00361744	WBGene00015285	C01B12.2	gmeb-1	GMEB (Glucocorticoid Modulatory Element Binding protein) transcriptional regulator homolog [Source:UniProtKB/TrEMBL;Acc:O17208]
0.703681	2.43049	7.1303	0.0111445	0.0314003	WBGene00019284	K01A2.10a	K01A2.10
0.703654	10.278	32.018	1.74962e-06	2.25414e-05	WBGene00008505	F01G4.6a.1	F01G4.6	Phosphate carrier protein, mitochondrial [Source:UniProtKB/Swiss-Prot;Acc:P40614]
0.703275	3.55572	12.4005	0.00114693	0.00500948	WBGene00017089	E01A2.7	poml-2	PON (Paraoxonase) and MEC-6 Like [Source:UniProtKB/TrEMBL;Acc:Q966L1]
0.702905	3.57743	19.7964	7.45739e-05	0.000520625	WBGene00011072	R06F6.11	tag-209	Putative protein tag-209 [Source:UniProtKB/Swiss-Prot;Acc:Q09418]
0.702852	1.40685	6.10285	0.018166	0.046176	WBGene00019918	R07C3.2a	fbxc-36	F-box C protein [Source:UniProtKB/TrEMBL;Acc:A0A0S4XR78]
0.702832	5.1672	26.3246	9.12165e-06	8.91987e-05	WBGene00013029	Y49E10.2	glrx-5	Glutaredoxin [Source:UniProtKB/TrEMBL;Acc:Q9XTU9]
0.702294	3.72492	9.91676	0.00321033	0.0115892	WBGene00009518	F38A1.5.1	clec-166	C-type LECtin [Source:UniProtKB/TrEMBL;Acc:A4F308]
0.702254	5.46699	9.67522	0.00357782	0.012655	WBGene00021331	Y34D9A.6	glrx-10	GLutaRedoXin [Source:UniProtKB/TrEMBL;Acc:Q9N456]
0.701972	2.00422	14.178	0.000570523	0.00283459	WBGene00007349	C05G5.3	C05G5.3
0.701873	4.47104	19.5118	8.22129e-05	0.000562879	WBGene00001036	T04A8.9.1	dnj-18	DNaJ domain (Prokaryotic heat shock protein) [Source:UniProtKB/TrEMBL;Acc:Q22138]
0.701335	1.80687	24.3786	1.66353e-05	0.000148005	WBGene00017054	D2024.7	gstk-2	Glutathione s-transferase kappa 2 [Source:UniProtKB/Swiss-Prot;Acc:Q18973]
0.701214	3.36359	27.2418	6.91894e-06	7.10626e-05	WBGene00011252	R11H6.4a	R11H6.4
0.701155	4.67986	30.1705	2.94159e-06	3.49081e-05	WBGene00020317	T07E3.6a.1	pdf-1	PDF (Arthropod Pigment Dispersing Factor) homolog; Pigment dispersing factor 1b [Source:UniProtKB/TrEMBL;Acc:G5EEV3]
0.701129	3.93445	47.2047	3.95252e-08	9.13039e-07	WBGene00009562	F39H2.1.1	flp-22	FMRF-Like Peptide [Source:UniProtKB/TrEMBL;Acc:Q93702]
0.70098	1.31686	16.2773	0.000259242	0.00147222	WBGene00044556	F38G1.3	F38G1.3
0.700628	2.25315	12.1676	0.00125968	0.00542151	WBGene00011217	R10E11.5a	R10E11.5
0.700498	7.91086	6.64332	0.0141213	0.0378507	WBGene00000223	C07G2.2a	atf-7	ATF (cAMP-dependent transcription factor) family [Source:UniProtKB/TrEMBL;Acc:B3GWA6]
0.70046	5.40374	31.0007	2.32483e-06	2.8569e-05	WBGene00013532	Y73F8A.27	Y73F8A.27
0.699791	8.97228	30.3572	2.78922e-06	3.34151e-05	WBGene00000207	F02E8.1.1	asb-2	ATP Synthase B homolog [Source:UniProtKB/TrEMBL;Acc:Q19126]
0.699465	2.99226	21.4692	4.24901e-05	0.000322653	WBGene00017600	F19F10.4.1	ttr-10	TransThyretin-Related family domain [Source:UniProtKB/TrEMBL;Acc:O01517]
0.699319	4.85066	21.8333	3.76817e-05	0.000291123	WBGene00011849	T19H5.4a	T19H5.4
0.698605	5.15562	8.48328	0.00603974	0.0192164	WBGene00007689	C18E9.9	C18E9.9
0.698545	3.94004	21.052	4.88082e-05	0.000362123	WBGene00001454	K02G10.4a	flp-11	FMRFamide-like neuropeptides 11 AMRNALVRF-amide ASGGMRNALVRF-amide SPLDEEDFAPESPLQ-amide NGAPQPFVRF-amide [Source:UniProtKB/Swiss-Prot;Acc:Q21156]
0.697939	5.74857	24.3363	1.68577e-05	0.00014943	WBGene00010272	F58G6.1.1	amph-1	AMPHiphysin homolog [Source:UniProtKB/TrEMBL;Acc:Q21004]
0.697645	0.506108	7.17025	0.0109387	0.0309528	WBGene00016795	C49H3.12a	C49H3.12
0.696577	3.05621	17.0201	0.000197787	0.00117509	WBGene00206487	T21D12.15	best-19	Bestrophin homolog [Source:UniProtKB/TrEMBL;Acc:O16779]
0.696524	3.19435	43.4024	9.51266e-08	1.90212e-06	WBGene00003907	C52B9.7a.1	paf-2	Platelet-activating factor acetylhydrolase homolog 2 [Source:UniProtKB/Swiss-Prot;Acc:Q22943]
0.696335	0.574511	7.43276	0.00968399	0.0281685	WBGene00007728	C25F9.9	C25F9.9
0.69612	10.7476	9.73347	0.00348151	0.0123554	WBGene00000703	M18.1a	col-129	COLlagen [Source:UniProtKB/TrEMBL;Acc:Q21556]
0.696029	0.993982	9.49322	0.00385315	0.0134162	WBGene00009670	F43G9.8	F43G9.8
0.695757	6.68786	28.2547	5.12353e-06	5.49995e-05	WBGene00014207	ZK1058.9a	ZK1058.9
0.694766	7.33472	24.3123	1.69853e-05	0.000150176	WBGene00016594	C42D4.1.1	C42D4.1
0.693981	9.12183	39.7601	2.29891e-07	4.02149e-06	WBGene00017121	E04A4.7.1	cyc-2.1	Cytochrome c 2.1 [Source:UniProtKB/Swiss-Prot;Acc:P19974]
0.693625	3.033	8.06622	0.0072486	0.0223085	WBGene00007421	C07H4.1a.1	C07H4.1
0.693191	2.01388	17.6494	0.000157787	0.000966062	WBGene00007792	C28D4.4	C28D4.4
0.693169	5.65038	17.3707	0.000174333	0.00105523	WBGene00004809	F44G3.6	skr-3	SKR-3; SKp1 Related (Ubiquitin ligase complex component) [Source:UniProtKB/TrEMBL;Acc:G5EE67]
0.693128	4.54086	12.9409	0.000924634	0.00421969	WBGene00013425	Y66A7A.5	ceh-91	C. Elegans Homeobox [Source:UniProtKB/TrEMBL;Acc:Q7K6J1]
0.692954	5.92804	12.2046	0.00124098	0.00535437	WBGene00000835	ZK652.11	cuc-1	CU (Copper) Chaperonin; Copper chaperone [Source:UniProtKB/TrEMBL;Acc:G5EE41]
0.692393	2.40272	11.1771	0.00188833	0.00755388	WBGene00020901	T28F2.2a	T28F2.2
0.692205	4.90784	6.55514	0.0146989	0.0390606	WBGene00003635	F16H11.5	nhr-45	Nuclear Hormone Receptor family [Source:UniProtKB/TrEMBL;Acc:Q19496]
0.691166	2.51044	23.1205	2.48042e-05	0.000207006	WBGene00017428	F13D11.3	F13D11.3
0.69067	4.76527	19.7352	7.61522e-05	0.000530325	WBGene00013560	Y75B8A.29.1	zip-12	BZIP transcription factor family [Source:UniProtKB/TrEMBL;Acc:Q9XW80]
0.690365	5.06386	19.3072	8.82118e-05	0.000597156	WBGene00013136	Y53C10A.5.1	Y53C10A.5
0.690188	3.89158	15.8764	0.000300552	0.00165951	WBGene00018226	F40B5.2a	F40B5.2	Putative metallophosphoesterase F40B5.2 [Source:UniProtKB/Swiss-Prot;Acc:Q09320]
0.690165	7.53079	25.4804	1.18089e-05	0.000110405	WBGene00015391	C03G5.1	sdha-1	Succinate dehydrogenase [ubiquinone] flavoprotein subunit, mitochondrial [Source:UniProtKB/Swiss-Prot;Acc:Q09508]
0.689827	8.02167	47.653	3.57337e-08	8.36629e-07	WBGene00016333	C32F10.8a.1	C32F10.8
0.689663	6.1196	22.2639	3.27268e-05	0.000261003	WBGene00008224	C50B8.1	C50B8.1
0.689411	1.35855	11.1129	0.0019393	0.00770431	WBGene00009400	F35C5.12	F35C5.12
0.689336	2.78611	25.1045	1.32636e-05	0.000122434	WBGene00008969	F20C5.4	F20C5.4
0.689232	3.88033	8.79176	0.00523895	0.0171253	WBGene00002990	C37F5.1a	lin-1	LIN-1 [Source:UniProtKB/TrEMBL;Acc:G5EDL0]
0.689156	7.73442	51.4135	1.56597e-08	4.16699e-07	WBGene00013597	Y87G2A.8a.1	gpi-1	Glucose-6-phosphate isomerase [Source:UniProtKB/TrEMBL;Acc:Q7K707]
0.688863	3.40014	32.4153	1.56765e-06	2.04831e-05	WBGene00013111	Y51H4A.17a	sta-1	Signal transducer and activator of transcription 1 [Source:UniProtKB/Swiss-Prot;Acc:Q9NAD6]
0.688652	4.30844	11.1214	0.00193247	0.0076838	WBGene00021344	Y37B11A.2a	Y37B11A.2	DNA polymerase [Source:UniProtKB/TrEMBL;Acc:A0A0K3AX87]
0.688526	5.06234	14.339	0.000536339	0.00269866	WBGene00004356	F46H6.1	rhi-1	Probable rho GDP-dissociation inhibitor [Source:UniProtKB/Swiss-Prot;Acc:Q20496]
0.688414	3.79714	16.9887	0.000200048	0.00118699	WBGene00015251	B0546.4a	B0546.4	Protein yippee-like B0546.4 [Source:UniProtKB/Swiss-Prot;Acc:O44440]
0.688203	3.06229	7.87844	0.00789363	0.0238846	WBGene00016719	C46F9.3	math-24	MATH (Meprin-associated Traf homology) domain containing [Source:UniProtKB/TrEMBL;Acc:O17190]
0.68801	2.62473	13.8667	0.000643395	0.00313805	WBGene00007983	C36E8.4	C36E8.4
0.687945	4.89166	13.2336	0.000823781	0.00382762	WBGene00009678	F44D12.1a	magu-4	MAGUK family [Source:UniProtKB/TrEMBL;Acc:S6F5A3]
0.687481	6.22734	7.38997	0.00995467	0.0287443	WBGene00016061	C24G6.6.1	hpo-15
0.68748	3.05509	12.9221	0.000931561	0.00424292	WBGene00006983	T03G11.8	zig-6	Zwei Ig domain protein zig-6 [Source:UniProtKB/Swiss-Prot;Acc:Q22125]
0.687448	2.26293	10.9084	0.00211139	0.00821807	WBGene00010972	R01H10.4	R01H10.4
0.68664	4.30868	12.1217	0.0012832	0.00550393	WBGene00020710	T23B3.2.1	T23B3.2
0.686582	2.65247	18.3599	0.000122689	0.000783618	WBGene00012866	Y45F10A.3a	afmd-2	ArylForMamiDase [Source:UniProtKB/TrEMBL;Acc:A0A061AJ76]
0.685958	3.01533	10.8045	0.00220498	0.00852719	WBGene00000841	K08E7.7a	cul-6	Cullin-6 [Source:UniProtKB/Swiss-Prot;Acc:Q21346]
0.685736	4.8388	6.66799	0.0139242	0.0374354	WBGene00006649	F08F1.8	tth-1	Thymosin beta [Source:UniProtKB/Swiss-Prot;Acc:O17389]
0.685592	2.57424	11.4026	0.00172052	0.0069973	WBGene00019117	F59E11.12	nhr-144
0.685551	1.81549	20.3397	6.1999e-05	0.000444959	WBGene00021965	Y57G7A.1.1	Y57G7A.1
0.685121	6.60361	41.5859	1.46935e-07	2.73272e-06	WBGene00022380	Y94H6A.8.1	Y94H6A.8	Probable NADH dehydrogenase [ubiquinone] 1 alpha subcomplex subunit 12 [Source:UniProtKB/Swiss-Prot;Acc:Q9N2W7]
0.685046	3.04148	18.8412	0.000103675	0.000680449	WBGene00003720	T01G6.8.1	nhr-130	Nuclear hormone receptor family member nhr-130 [Source:UniProtKB/Swiss-Prot;Acc:O16963]
0.685029	4.1552	10.5201	0.00248455	0.0093931	WBGene00003767	B0213.4	nlp-29	Neuropeptide-like protein 29 QWGYGGY-amide GYGGYGGY-amide GMYGGY-amide GMYGGW-amide [Source:UniProtKB/Swiss-Prot;Acc:O44664]
0.685021	2.5011	31.6085	1.96067e-06	2.47084e-05	WBGene00012476	Y18D10A.3	Y18D10A.3	NAD(P)H-hydrate epimerase [Source:RefSeq peptide;Acc:NP_493241]
0.684951	0.266691	8.5413	0.00585553	0.0187293	WBGene00014200	ZK1053.5	scrm-2	Phospholipid scramblase [Source:UniProtKB/TrEMBL;Acc:G5EEQ3]
0.684656	5.47969	35.601	6.65062e-07	9.8845e-06	WBGene00009192	F27E5.1	asah-2	Probable acid ceramidase [Source:UniProtKB/Swiss-Prot;Acc:Q09551]
0.684391	1.26727	12.3128	0.00118808	0.00515991	WBGene00016504	C37C3.12	C37C3.12
0.684312	1.24522	12.635	0.00104421	0.0046429	WBGene00044544	F26F12.8	F26F12.8
0.684087	5.21657	8.68485	0.00551628	0.0178433	WBGene00009142	F26A3.4	F26A3.4
0.68395	2.14014	8.56456	0.00579513	0.0185834	WBGene00008352	cTel54X.1	fbxa-6	F-box A protein [Source:UniProtKB/TrEMBL;Acc:A4F303]
0.683754	2.18257	27.3505	6.69773e-06	6.91616e-05	WBGene00021532	Y42G9A.2	Y42G9A.2
0.68363	4.05689	9.30849	0.0041753	0.014304	WBGene00007772	C27C12.2	egrh-1	EGR (Early Growth factor Response factor) Homolog [Source:UniProtKB/TrEMBL;Acc:Q18250]
0.68315	8.42381	34.7888	8.24454e-07	1.18957e-05	WBGene00001503	H14A12.2a	fum-1	Probable fumarate hydratase, mitochondrial [Source:UniProtKB/Swiss-Prot;Acc:O17214]
0.683129	6.34396	7.43728	0.00973637	0.0282625	WBGene00001562	B0513.1a	lin-66
0.683091	1.49239	12.2465	0.00122018	0.00527615	WBGene00022008	Y59H11AM.4	Y59H11AM.4
0.682263	1.11991	10.8788	0.00213761	0.00830611	WBGene00013839	ZC47.6	fbxa-32	F-box A protein [Source:UniProtKB/TrEMBL;Acc:A4F329]
0.681686	7.62427	10.5663	0.00243665	0.00923723	WBGene00004804	T19E7.2a	skn-1	SKiNhead [Source:UniProtKB/TrEMBL;Acc:V6CLA3]
0.681523	5.08958	21.2619	4.55145e-05	0.000341717	WBGene00012759	Y41C4A.13	sup-1
0.681362	1.27324	10.4334	0.00257708	0.00969259	WBGene00007121	B0250.4	B0250.4
0.68132	2.0192	8.46935	0.00604665	0.0192339	WBGene00044680	F30A10.13a	F30A10.13
0.681207	2.54178	18.5868	0.000113305	0.000732273	WBGene00019488	K07D4.9	K07D4.9
0.680703	6.04817	31.7467	1.88661e-06	2.39716e-05	WBGene00016749	C48E7.1	C48E7.1
0.680635	4.57704	6.12099	0.0180833	0.0460554	WBGene00021487	Y40B10A.2a	comt-3	Catechol-O-MethylTransferase family [Source:UniProtKB/TrEMBL;Acc:Q965W3]
0.680578	1.6765	16.4137	0.000246601	0.0014141	WBGene00003634	T19A5.4	nhr-44	Nuclear hormone receptor family member nhr-44 [Source:UniProtKB/Swiss-Prot;Acc:Q22555]
0.680336	7.39283	29.2	3.88807e-06	4.36328e-05	WBGene00000181	F01G4.2a	ard-1	Alcohol/Ribitol Dehydrogenase family [Source:UniProtKB/TrEMBL;Acc:Q19102]
0.680262	1.29247	28.6862	4.51485e-06	4.95023e-05	WBGene00004346	C29H12.3a	rgs-3	Regulator of G-protein signaling rgs-3 [Source:UniProtKB/Swiss-Prot;Acc:Q18312]
0.679907	6.32765	25.2654	1.2619e-05	0.000116952	WBGene00020784	T24H7.5a	tat-4	Phospholipid-transporting ATPase [Source:UniProtKB/TrEMBL;Acc:Q7JPE3]
0.679663	1.14806	7.68886	0.00860756	0.025619	WBGene00015322	C02B8.3	C02B8.3
0.679277	4.79557	21.7702	3.84722e-05	0.000296403	WBGene00021564	Y45G12B.3a.1	Y45G12B.3	L-2-hydroxyglutarate dehydrogenase, mitochondrial [Source:UniProtKB/Swiss-Prot;Acc:Q9N4Z0]
0.678905	0.75891	6.97139	0.0120052	0.0333299	WBGene00003719	C50B6.14a	nhr-129	Nuclear Hormone Receptor family [Source:UniProtKB/TrEMBL;Acc:A5JYV3]
0.678338	0.801827	8.81265	0.00519074	0.0169998	WBGene00017741	F23C8.13a	F23C8.13
0.678267	3.29968	21.8447	3.75409e-05	0.000290197	WBGene00014259	ZK1320.11a	ZK1320.11
0.678005	2.38804	10.4391	0.00257088	0.00967191	WBGene00017865	F27D9.7	F27D9.7
0.677944	4.88951	16.2702	0.000259927	0.00147523	WBGene00009624	F41E7.8	cnc-8	CaeNaCin (Caenorhabditis bacteriocin) [Source:UniProtKB/TrEMBL;Acc:Q9XVW3]
0.6779	6.86889	14.453	0.000513428	0.00259471	WBGene00018951	F56C9.7	F56C9.7
0.677565	2.988	37.6269	3.93376e-07	6.29265e-06	WBGene00020852	T27B7.6a	nhr-228	Nuclear Hormone Receptor family [Source:UniProtKB/TrEMBL;Acc:H2L0M9]
0.677275	6.5389	26.7961	7.90925e-06	7.92471e-05	WBGene00018151	F37C12.3.1	F37C12.3	Acyl carrier protein [Source:UniProtKB/TrEMBL;Acc:Q20122]
0.676799	5.68228	32.1012	1.70974e-06	2.20894e-05	WBGene00012885	Y45F10D.4	Y45F10D.4
0.676613	3.60028	6.93031	0.0122392	0.0338301	WBGene00004004	C54D1.1	pgp-10	P-GlycoProtein related [Source:UniProtKB/TrEMBL;Acc:Q18824]
0.6759	2.44262	14.9628	0.000422989	0.00221198	WBGene00013923	ZK20.1	ghi-1	Glycoprotein Hormone (FLR-2) Interacting protein [Source:UniProtKB/TrEMBL;Acc:Q23448]
0.675884	5.45479	32.487	1.53703e-06	2.014e-05	WBGene00011392	T03D8.3	sbt-1	Seven B Two (Mammalian 7BT prohormone convertase chaperone) homolog [Source:UniProtKB/TrEMBL;Acc:Q9XTY3]
0.675785	2.46465	15.256	0.000378772	0.00201502	WBGene00006662	F22B7.7	twk-7	TWiK family of potassium channels protein 7 [Source:UniProtKB/Swiss-Prot;Acc:P34410]
0.6753	7.19869	28.291	5.06917e-06	5.45602e-05	WBGene00022199	Y71H10A.1a	pfk-1.1	ATP-dependent 6-phosphofructokinase 1 [Source:UniProtKB/Swiss-Prot;Acc:Q9TZL8]
0.674803	2.79925	13.4148	0.000767218	0.00361047	WBGene00007652	C17G1.5	C17G1.5
0.674607	5.69001	17.17	0.000187377	0.00112128	WBGene00043097	C02D5.4	C02D5.4
0.674232	3.7124	6.24332	0.0169916	0.0437825	WBGene00015865	C16E9.1	C16E9.1
0.674189	1.62637	12.0162	0.00133921	0.00570702	WBGene00010477	K01G5.3	enu-3.6	ENhancer of Uncoordination [Source:UniProtKB/TrEMBL;Acc:O17914]
0.673411	3.31057	20.5726	5.73152e-05	0.000416091	WBGene00016095	C25E10.5	C25E10.5
0.67293	2.05178	8.57938	0.00575699	0.0184825	WBGene00020850	T27B7.3	nhr-226	Nuclear Hormone Receptor family [Source:UniProtKB/TrEMBL;Acc:O16661]
0.672624	0.662942	11.9711	0.00136391	0.00579088	WBGene00003698	F35E8.12	nhr-108	Nuclear hormone receptor family member nhr-108 [Source:UniProtKB/Swiss-Prot;Acc:O45449]
0.672221	7.98295	17.2293	0.000183418	0.00110107	WBGene00019957	R08E3.1a	R08E3.1
0.671885	3.80318	22.9328	2.63477e-05	0.000218176	WBGene00077693	T04C12.11	T04C12.11
0.671817	4.91555	40.2775	2.02279e-07	3.59298e-06	WBGene00020842	T27A3.6	nmrk-1	Molybdopterin synthase catalytic subunit [Source:UniProtKB/TrEMBL;Acc:P91500]
0.671759	4.64491	20.0179	6.91502e-05	0.000488179	WBGene00010943	M176.4.1	M176.4
0.671415	10.0976	29.2042	3.8834e-06	4.36158e-05	WBGene00000833	T20G5.2	cts-1	Probable citrate synthase, mitochondrial [Source:UniProtKB/Swiss-Prot;Acc:P34575]
0.671342	1.32411	10.1857	0.00286228	0.0105586	WBGene00020416	T10E9.6	T10E9.6
0.671243	7.27918	15.4735	0.000349141	0.00188125	WBGene00000282	R01E6.3a	cah-4	Carbonic AnHydrase [Source:UniProtKB/TrEMBL;Acc:Q8WQD8]
0.670963	0.955895	13.563	0.000724035	0.00344774	WBGene00009468	F36D1.9	F36D1.9
0.670867	7.39546	41.6613	1.4428e-07	2.69056e-06	WBGene00020417	T10E9.7	nuo-2	NADH Ubiquinone Oxidoreductase [Source:UniProtKB/TrEMBL;Acc:Q86NC2]
0.670812	1.1695	7.51894	0.00930646	0.0272941	WBGene00020069	R13H7.2a	R13H7.2
0.67043	4.49746	18.2646	0.000126875	0.000805679	WBGene00019686	K12H6.6a	K12H6.6
0.670228	2.62181	7.76461	0.00831433	0.024907	WBGene00206522	F14D2.19	F14D2.19
0.670106	3.91716	12.6788	0.00102613	0.00458315	WBGene00008040	C40H1.5	ttr-5	Transthyretin-like protein 5 [Source:UniProtKB/Swiss-Prot;Acc:Q03575]
0.669295	1.07297	9.24974	0.00428369	0.0146102	WBGene00016207	C29E4.10	C29E4.10	Putative galactocerebrosidase [Source:UniProtKB/Swiss-Prot;Acc:Q95QT2]
0.668684	5.46721	16.3616	0.000251356	0.00143537	WBGene00022745	ZK470.2a	ZK470.2
0.668594	4.1017	6.74583	0.0133662	0.0362288	WBGene00219316	F21A3.11	F21A3.11	Purple acid phosphatase [Source:UniProtKB/TrEMBL;Acc:H2FLJ4]
0.6678	3.16806	7.5757	0.0090665	0.0267508	WBGene00020811	T25G12.3	T25G12.3
0.667631	4.65399	23.2053	2.41381e-05	0.000201934	WBGene00008284	C53D6.7	C53D6.7	Galectin [Source:UniProtKB/TrEMBL;Acc:Q18813]
0.667604	1.20005	10.1949	0.00285107	0.0105279	WBGene00003524	T23H4.3	nas-5	Zinc metalloproteinase nas-5 [Source:UniProtKB/Swiss-Prot;Acc:P91828]
0.667091	4.46406	61.843	1.89318e-09	7.02306e-08	WBGene00018996	F57B9.1.1	F57B9.1	Putative pyridoxamine 5'-phosphate oxidase [Source:UniProtKB/Swiss-Prot;Acc:Q20939]
0.666988	1.78671	7.06626	0.0114831	0.032184	WBGene00008593	F08H9.5	clec-227	C-type LECtin [Source:UniProtKB/TrEMBL;Acc:Q19231]
0.666875	3.86336	11.9987	0.00134872	0.00573342	WBGene00008333	C55A6.4	C55A6.4
0.666825	7.94474	14.7196	0.000463829	0.00238233	WBGene00000115	F01F1.6.1	alh-9	Putative aldehyde dehydrogenase family 7 member A1 homolog [Source:UniProtKB/Swiss-Prot;Acc:P46562]
0.666605	3.01468	20.498	5.87726e-05	0.000425333	WBGene00022475	Y119C1B.10a	Y119C1B.10
0.666113	2.39728	25.7132	1.09932e-05	0.000104963	WBGene00006696	Y39B6A.19a	twk-46	TWiK family of potassium channels [Source:UniProtKB/TrEMBL;Acc:B2FDA9]
0.666108	4.28196	8.24028	0.00670093	0.0209208	WBGene00008940	F18H3.4	F18H3.4
0.665878	4.48114	30.8821	2.40386e-06	2.93576e-05	WBGene00015460	C05C8.1a	C05C8.1
0.665785	4.92637	7.07218	0.0114989	0.0322215	WBGene00017336	F10D2.11	ugt-41	UDP-GlucuronosylTransferase [Source:UniProtKB/TrEMBL;Acc:O16922]
0.665722	0.661839	9.93101	0.00319081	0.0115247	WBGene00000819	Y48E1B.13a	csp-1	Caspase A Caspase A subunit p16 Caspase A subunit p14 [Source:UniProtKB/Swiss-Prot;Acc:G5EBM1]
0.665641	2.92738	8.92308	0.00494372	0.0163495	WBGene00016657	C44E12.1	C44E12.1
0.665415	0.068474	8.8704	0.00505996	0.0166543	WBGene00044513	Y58G8A.5	Y58G8A.5
0.665353	5.32331	6.59984	0.0144017	0.0384703	WBGene00016644	C44C1.5a.1	abhd-3.2	ABHydrolase Domain containing homolog [Source:UniProtKB/TrEMBL;Acc:G8JY22]
0.664974	3.89322	9.75013	0.00344843	0.0122506	WBGene00015693	C10H11.4	ugt-28	UDP-GlucuronosylTransferase [Source:UniProtKB/TrEMBL;Acc:P91038]
0.664651	5.57463	30.1435	2.96432e-06	3.51237e-05	WBGene00022491	Y119D3B.14	Y119D3B.14	Mitochondrial elongation factor G2 [Source:UniProtKB/TrEMBL;Acc:Q95Y73]
0.664337	3.922	12.9401	0.000924934	0.00421969	WBGene00006063	F08C6.4a	sto-1	Stomatin-1 [Source:UniProtKB/Swiss-Prot;Acc:Q19200]
0.664267	2.76204	8.97264	0.00483696	0.0160915	WBGene00010666	K08E4.2a	K08E4.2
0.663814	3.03561	10.8513	0.00216226	0.00839014	WBGene00012606	Y38F1A.2	Y38F1A.2
0.662907	4.69499	39.6362	2.37077e-07	4.12634e-06	WBGene00003584	C43E11.7	ndx-7	Putative nudix hydrolase 7 [Source:UniProtKB/Swiss-Prot;Acc:P91148]
0.662658	1.90233	22.1024	3.44996e-05	0.000270772	WBGene00044699	VC5.6	nhr-286	Nuclear Hormone Receptor family [Source:UniProtKB/TrEMBL;Acc:Q2V068]
0.662556	4.32076	10.2037	0.00284045	0.0104921	WBGene00018100	F36H5.1	math-26	MATH (Meprin-associated Traf homology) domain containing [Source:UniProtKB/TrEMBL;Acc:P91300]
0.662421	0.141586	6.749	0.0133318	0.036171	WBGene00014175	ZK971.1	ZK971.1
0.66204	7.33358	8.76886	0.00530782	0.0173095	WBGene00017675	F21F3.6	F21F3.6
0.661868	1.6941	20.8285	5.25942e-05	0.000387334	WBGene00015303	C01F4.2a	rga-6	Rho GTPase Activating protein [Source:UniProtKB/TrEMBL;Acc:O01443]
0.661614	0.8782	8.901	0.00499208	0.0164734	WBGene00014002	ZK593.2a	ZK593.2
0.661374	4.58019	32.4873	1.5369e-06	2.014e-05	WBGene00001452	C36H8.3	flp-9	FMRFamide-like neuropeptides 9 KPSFVRF-amide 1 KPSFVRF-amide 2 [Source:UniProtKB/Swiss-Prot;Acc:Q18502]
0.660521	6.3653	30.4674	2.70319e-06	3.25253e-05	WBGene00017852	F27C1.2a	F27C1.2
0.660293	3.09817	6.45456	0.0153362	0.040405	WBGene00012239	W04A8.4a.1	W04A8.4
0.660139	1.17379	12.1178	0.00128525	0.005511	WBGene00002084	F13B12.5	ins-1	INSulin related; Insulin-like peptide [Source:UniProtKB/TrEMBL;Acc:G5EFY8]
0.660047	4.69007	22.2659	3.27059e-05	0.000260987	WBGene00004037	Y75B12B.6.1	plc-2	Phosphoinositide phospholipase C [Source:UniProtKB/TrEMBL;Acc:Q9XWB7]
0.659926	6.52515	39.4897	2.4588e-07	4.24219e-06	WBGene00021839	Y54E10BL.5	nduf-5	NADH Ubiquinone oxidoreductase Fe-S protein [Source:UniProtKB/TrEMBL;Acc:Q9N3D9]
0.659862	3.26373	25.6389	1.1247e-05	0.000106441	WBGene00016768	C49C8.4.1	cyp-33E1	CYtochrome P450 family [Source:UniProtKB/TrEMBL;Acc:Q27482]
0.659806	0.283982	6.37159	0.015958	0.0417571	WBGene00009988	F53F4.4a	F53F4.4
[truncated: 3,544 more rows]

## Sheet: nuo-6;atfs-1
List of significantly modulated genes
logFC	logCPM	F	PValue	FDR	ens_gene	target_id	ext_gene	predicted_function
8.99246	-1.09546	61.9529	1.23939e-05	0.000246945	WBGene00008631	F10A3.1	F10A3.1
6.96765	0.897909	160.796	2.27286e-08	4.94092e-06	WBGene00015598	C08E3.6	fbxa-163	F-box A protein [Source:RefSeq peptide;Acc:NP_494010]
6.41208	0.101626	149.392	3.44803e-08	6.43853e-06	WBGene00044385	F59A6.10	F59A6.10
6.39519	0.467294	151.099	3.23349e-08	6.27944e-06	WBGene00043065	C55C3.7	C55C3.7
6.2272	-0.0106504	82.1077	9.33814e-07	4.5641e-05	WBGene00004275	W04G5.2c	rab-11.2	RAB family [Source:RefSeq peptide;Acc:NP_001251691]
5.93774	2.95379	182.758	1.09526e-08	3.12793e-06	WBGene00001477	K08C7.5	fmo-2	Dimethylaniline monooxygenase [Source:RefSeq peptide;Acc:NP_501972]
5.53651	1.51385	130.25	7.45487e-08	9.782e-06	WBGene00044212	Y68A4A.13	Y68A4A.13
5.48096	1.23484	207.102	5.34036e-09	2.22235e-06	WBGene00016063	C24G7.1	delm-2	DEgenerin Linked to Mechanosensation [Source:RefSeq peptide;Acc:NP_491296]
5.44743	-0.958608	27.7717	0.000189668	0.00166718	WBGene00044783	T26H5.10	T26H5.10
5.39576	1.03471	261.272	1.38919e-09	1.05307e-06	WBGene00007439	C08E8.3	C08E8.3
5.36634	6.37988	306.492	5.46566e-10	6.99969e-07	WBGene00006539	T04H1.9	tbb-6	TuBulin, Beta [Source:RefSeq peptide;Acc:NP_506075]
5.29623	-0.396311	41.7583	2.92483e-05	0.000447951	WBGene00010528	K03D3.2	K03D3.2
5.05517	6.16993	532.918	2.07919e-11	1.00944e-07	WBGene00006650	F09E10.11a	tts-1
5.00277	-0.9684	59.5787	5.00909e-06	0.000130536	WBGene00008891	F16H6.1	clec-42	C-type LECtin [Source:RefSeq peptide;Acc:NP_507557]
4.97388	4.58204	866.115	1.1413e-12	1.6623e-08	WBGene00001772	F37B1.1	gst-24	Glutathione S-Transferase [Source:RefSeq peptide;Acc:NP_496859]
4.70074	-0.573953	108.955	2.00884e-07	1.80436e-05	WBGene00010791	K12G11.4	sodh-2	Alcohol dehydrogenase 2 [Source:UniProtKB/Swiss-Prot;Acc:O45687]
4.69653	-1.1796	81.2953	9.84781e-07	4.71838e-05	WBGene00000272	F56A3.5	bro-1	BROther (Drosophila tx factor partner) homolog [Source:RefSeq peptide;Acc:NP_491542]
4.65679	-0.425409	40.5999	3.34644e-05	0.000495335	WBGene00006534	ZK899.4	tba-8	Tubulin alpha-8 chain [Source:UniProtKB/Swiss-Prot;Acc:P52274]
4.63623	1.94049	160.798	2.2727e-08	4.94092e-06	WBGene00014046	ZK666.6	clec-60	C-type LECtin [Source:RefSeq peptide;Acc:NP_496259]
4.56914	0.597183	159.64	2.3679e-08	4.99832e-06	WBGene00018997	F57B9.3	F57B9.3
4.5656	-1.48485	73.0789	1.7333e-06	6.85494e-05	WBGene00010027	F54B11.4	F54B11.4
4.55801	1.52678	355.867	2.27241e-10	4.72824e-07	WBGene00004236	Y80D3A.7b	ptr-22	PaTched Related family [Source:RefSeq peptide;Acc:NP_001256835]
4.40746	7.27651	497.338	3.13569e-11	1.14178e-07	WBGene00010790	K12G11.3	sodh-1	Alcohol dehydrogenase 1 [Source:UniProtKB/Swiss-Prot;Acc:Q17334]
4.40063	2.9756	77.3813	1.28072e-06	5.70684e-05	WBGene00000618	T10B10.1	col-41	COLlagen [Source:RefSeq peptide;Acc:NP_510522]
4.39074	0.693871	252.873	1.68022e-09	1.11238e-06	WBGene00009778	F46C5.1	F46C5.1
4.37267	-0.904194	63.6356	3.56939e-06	0.000106971	WBGene00010446	K01A6.4	K01A6.4
4.34941	3.76499	246.149	1.96526e-09	1.24452e-06	WBGene00008577	F08G2.5	F08G2.5
4.25308	-0.20643	111.228	1.79271e-07	1.7524e-05	WBGene00012603	Y38E10A.25	nspe-6	Nematode Specific Peptide family, group E [Source:RefSeq peptide;Acc:NP_001022425]
4.24778	0.047864	102.33	2.83527e-07	2.12865e-05	WBGene00015597	C08E3.5	fbxa-162
4.20308	0.15964	111.361	1.78085e-07	1.7524e-05	WBGene00001762	F37B1.3	gst-14	Glutathione S-Transferase [Source:RefSeq peptide;Acc:NP_496861]
4.12142	0.271188	74.6164	1.55294e-06	6.38943e-05	WBGene00021083	W08E12.2	W08E12.2
4.06424	1.61281	191.728	8.32218e-09	2.58664e-06	WBGene00005832	C25F9.1b	srw-85	Serpentine Receptor, class W [Source:RefSeq peptide;Acc:NP_507781]
4.02717	2.27866	127.186	8.51558e-08	1.06008e-05	WBGene00044206	T26H5.9b	T26H5.9
3.96813	-0.400155	52.6514	9.37096e-06	0.000202204	WBGene00022570	ZC239.12	sdz-35	SKN-1 Dependent Zygotic transcript [Source:RefSeq peptide;Acc:NP_494473]
3.96622	-0.844386	93.5615	4.6207e-07	2.86385e-05	WBGene00020141	T01C4.1	lmd-5	LysM Domain (peptidoglycan binding) protein [Source:RefSeq peptide;Acc:NP_504806]
3.88458	-0.452611	56.3805	6.63538e-06	0.000156636	WBGene00020357	T08E11.1	T08E11.1
3.85902	4.30683	39.9814	3.60038e-05	0.000520233	WBGene00000749	ZC373.7	col-176	COLlagen [Source:RefSeq peptide;Acc:NP_509692]
3.85502	2.80047	143.345	4.35351e-08	7.1246e-06	WBGene00012404	Y6G8.2b	Y6G8.2
3.8508	4.63059	702.778	3.99034e-12	2.90596e-08	WBGene00004002	T21E8.3	pgp-8	P-GlycoProtein related [Source:RefSeq peptide;Acc:NP_509811]
3.79293	0.215154	106.17	2.31651e-07	1.93521e-05	WBGene00005228	C05E4.14b	srh-2	Serpentine Receptor, class H [Source:RefSeq peptide;Acc:NP_001255988]
3.77694	-1.14937	121.659	1.06931e-07	1.25601e-05	WBGene00008625	F09E8.5	scl-14	SCP-Like extracellular protein [Source:RefSeq peptide;Acc:NP_502532]
3.7563	-0.141359	92.8717	4.80995e-07	2.94357e-05	WBGene00007328	C05C10.1	pho-10	Putative acid phosphatase 10 [Source:UniProtKB/Swiss-Prot;Acc:Q09448]
3.74754	0.495151	141.962	4.59779e-08	7.44076e-06	WBGene00044697	K05F6.11	poml-4	PON (paraoxonase) and MEC-6 Like [Source:RefSeq peptide;Acc:NP_001040790]
3.7065	0.268994	87.9401	6.46027e-07	3.55071e-05	WBGene00011046	R05H10.7	R05H10.7
3.68249	-0.276008	47.0396	1.63995e-05	0.000299322	WBGene00015602	C08E3.10b	fbxa-158	F-box A protein [Source:RefSeq peptide;Acc:NP_001040733]
3.61949	5.44914	279.122	9.44793e-10	8.09465e-07	WBGene00015052	B0218.8	clec-52	C-type LECtin [Source:RefSeq peptide;Acc:NP_501371]
3.6169	-0.6069	74.5267	1.56284e-06	6.41204e-05	WBGene00009805	F47B8.4a	F47B8.4
3.61256	4.07462	48.1103	1.46789e-05	0.000275513	WBGene00002018	Y46H3A.2	hsp-16.41	Heat shock protein Hsp-16.41 [Source:UniProtKB/Swiss-Prot;Acc:P06581]
3.58351	-0.380612	167.733	1.70752e-08	4.14501e-06	WBGene00018621	F48G7.10	F48G7.10
3.50917	1.29237	240.625	2.24217e-09	1.36072e-06	WBGene00021491	Y40B10A.6	comt-4	Catechol-O-MethylTransferase family [Source:RefSeq peptide;Acc:NP_503558]
3.50453	7.0274	169.999	1.65593e-08	4.14501e-06	WBGene00009221	F28F8.2	acs-2	fatty Acid CoA Synthetase family [Source:RefSeq peptide;Acc:NP_506869]
3.44113	-0.224401	64.2021	3.40943e-06	0.000103057	WBGene00184956	F49C5.12	F49C5.12
3.42262	0.462247	69.9031	2.18909e-06	7.79561e-05	WBGene00012921	Y46G5A.36	Y46G5A.36
3.41337	-0.465748	57.695	5.90185e-06	0.000143582	WBGene00019970	R08F11.7	R08F11.7
3.38125	-0.398537	54.5141	7.86739e-06	0.000177657	WBGene00007231	C01G10.4	C01G10.4
3.35504	1.88073	95.8622	4.04933e-07	2.59817e-05	WBGene00021529	Y41G9A.5a	Y41G9A.5
3.32867	2.14345	113.411	1.61013e-07	1.61734e-05	WBGene00014173	ZK970.7	ZK970.7
3.29455	-0.846146	77.3309	1.28517e-06	5.70684e-05	WBGene00016670	C45G7.3	ilys-3	Invertebrate LYSozyme [Source:RefSeq peptide;Acc:NP_500206]
3.27907	2.10991	102.718	2.77707e-07	2.10667e-05	WBGene00003473	K11G9.6	mtl-1	Metallothionein-1 [Source:UniProtKB/Swiss-Prot;Acc:P17511]
3.26346	-1.18569	59.0879	5.22557e-06	0.000133601	WBGene00017205	F07C4.12a	F07C4.12	Carboxylic ester hydrolase [Source:RefSeq peptide;Acc:NP_001033475]
3.2536	1.67817	213.57	4.47238e-09	2.03563e-06	WBGene00016052	C24B9.9	dod-3	Downstream Of DAF-16 (regulated by DAF-16) [Source:RefSeq peptide;Acc:NP_503742]
3.24191	0.746385	53.8134	8.39745e-06	0.000186446	WBGene00015152	B0348.2a	B0348.2
3.17336	0.597825	75.3838	1.47115e-06	6.13478e-05	WBGene00017466	F14F9.3	F14F9.3
3.1472	-1.50565	43.7293	2.34152e-05	0.00038449	WBGene00044238	C30H6.12b	C30H6.12
3.12009	2.38289	104.006	2.59372e-07	2.04203e-05	WBGene00008905	F17B5.1b	F17B5.1
3.11104	2.29521	146.121	3.90721e-08	6.85644e-06	WBGene00016273	C30G12.1	C30G12.1
3.0827	1.54564	231.35	2.81629e-09	1.46497e-06	WBGene00007454	C08F11.7	C08F11.7
3.06707	3.90775	42.328	2.7404e-05	0.000428721	WBGene00002016	Y46H3A.3a	hsp-16.2	Heat shock protein Hsp-16.2 [Source:UniProtKB/Swiss-Prot;Acc:P06582]
3.04334	1.47849	183.673	1.0644e-08	3.1006e-06	WBGene00011894	T21C9.8	ttr-23	TransThyretin-Related family domain [Source:RefSeq peptide;Acc:NP_505717]
3.03659	-1.24895	8.62709	0.0122902	0.0351466	WBGene00015758	C14C6.4	nhr-155	Nuclear Hormone Receptor family [Source:RefSeq peptide;Acc:NP_503239]
3.03609	0.862938	66.1551	2.91856e-06	9.28142e-05	WBGene00011042	R05H10.1	R05H10.1
3.00538	5.06465	31.5006	0.000108595	0.00111308	WBGene00022816	ZK783.1e	fbn-1	FiBrilliN homolog [Source:RefSeq peptide;Acc:NP_001263711]
2.98086	3.40038	147.343	3.72785e-08	6.70323e-06	WBGene00019597	K09H9.5	K09H9.5
2.96959	-0.761579	40.3217	3.45798e-05	0.000505602	WBGene00015605	C08E3.13	C08E3.13
2.96893	-0.399195	33.9048	7.77602e-05	0.000884826	WBGene00012572	Y37H2B.1	Y37H2B.1
2.96374	-0.768097	64.3139	3.37886e-06	0.000102956	WBGene00012329	W07G1.2	sre-44	Serpentine Receptor, class E (epsilon) [Source:RefSeq peptide;Acc:NP_496918]
2.96337	1.84269	97.767	3.63788e-07	2.39056e-05	WBGene00001500	C54F6.14	ftn-1	Ferritin [Source:RefSeq peptide;Acc:NP_504944]
2.94196	3.00836	75.3543	1.4742e-06	6.13478e-05	WBGene00022674	ZK177.9	ZK177.9
2.91818	1.13445	14.88	0.00222838	0.00982929	WBGene00016697	C45H4.17	cyp-33C2	CYtochrome P450 family [Source:RefSeq peptide;Acc:NP_503594]
2.90847	1.76168	20.9829	0.000611575	0.00384279	WBGene00021171	Y8A9A.2	Y8A9A.2
2.90812	3.11823	79.4448	1.11347e-06	5.08389e-05	WBGene00009311	F32A11.7	mltn-1	MLt-TeN (mlt-10) related [Source:RefSeq peptide;Acc:NP_001022132]
2.90473	-0.560515	24.2826	0.000336452	0.00248807	WBGene00013837	ZC47.4	fbxa-30	F-box A protein [Source:RefSeq peptide;Acc:NP_497367]
2.8978	-1.15045	63.153	3.71255e-06	0.000109478	WBGene00014732	F09F3.8	F09F3.8
2.88644	0.38909	26.0978	0.000248006	0.00200344	WBGene00016773	C49D10.4	oac-10	O-ACyltransferase homolog [Source:RefSeq peptide;Acc:NP_494678]
2.87263	2.30232	359.98	1.99369e-10	4.72824e-07	WBGene00021066	W06H8.2	W06H8.2
2.86778	-0.173302	27.0182	0.000213687	0.00180426	WBGene00021084	W08E12.3	W08E12.3
2.85401	0.669921	103.147	2.71437e-07	2.09179e-05	WBGene00194713	F19B10.13	F19B10.13
2.84619	-0.311737	57.094	6.22485e-06	0.000148598	WBGene00019314	K02E7.10	K02E7.10
2.79166	1.94949	108.442	2.06179e-07	1.80436e-05	WBGene00008519	F02C12.5a	cyp-13B1	Putative cytochrome P450 cyp-13B1 [Source:UniProtKB/Swiss-Prot;Acc:O17624]
2.77878	1.42803	91.4481	5.22981e-07	3.12181e-05	WBGene00008027	C39E9.2	scl-5	SCP-Like extracellular protein [Source:RefSeq peptide;Acc:NP_502506]
2.77463	1.17595	113.87	1.57461e-07	1.59265e-05	WBGene00008850	F15B9.6	F15B9.6
2.7656	-0.685062	25.2209	0.000286821	0.00222125	WBGene00003703	ZK1025.9	nhr-113	Nuclear Hormone Receptor family [Source:RefSeq peptide;Acc:NP_492931]
2.75275	-0.608215	86.087	7.2451e-07	3.87959e-05	WBGene00219950	F46A8.13	F46A8.13
2.74495	2.7246	25.9058	0.000255951	0.00203712	WBGene00019212	H19M22.3b	H19M22.3
2.74429	-0.743975	77.3595	1.28264e-06	5.70684e-05	WBGene00020700	T22F3.11b	T22F3.11
2.74061	0.51496	63.1593	3.71066e-06	0.000109478	WBGene00219308	W06G6.20.2	W06G6.20
2.7355	0.167513	33.1865	8.57552e-05	0.00094104	WBGene00021587	Y46C8AR.1.2	clec-76	C-type LECtin [Source:RefSeq peptide;Acc:NP_500449]
2.72226	-1.18791	33.9868	7.69035e-05	0.000878509	WBGene00194928	ZC513.14	ZC513.14
2.67358	1.09301	108.724	2.03251e-07	1.80436e-05	WBGene00016845	C50F7.5	C50F7.5
2.67178	7.19325	117.599	1.31718e-07	1.41355e-05	WBGene00000670	Y41C4A.16	col-95	COLlagen [Source:RefSeq peptide;Acc:NP_871702]
2.67139	-0.209789	41.4632	3.02605e-05	0.000460067	WBGene00016929	C54F6.12	C54F6.12
2.664	1.89769	154.759	2.82383e-08	5.55799e-06	WBGene00018803	F54D10.2	fbxa-24	F-box A protein [Source:RefSeq peptide;Acc:NP_494660]
2.66311	3.77016	233.287	2.68341e-09	1.46497e-06	WBGene00017303	F09F7.6	F09F7.6
2.65912	-0.481102	65.8528	2.98886e-06	9.43686e-05	WBGene00021338	Y34F4.3	Y34F4.3
2.65323	0.668141	21.7306	0.000531294	0.00345923	WBGene00017154	F01E11.1	ugt-57	UDP-GlucuronosylTransferase [Source:RefSeq peptide;Acc:NP_509182]
2.65047	0.118204	55.4731	7.20389e-06	0.000167344	WBGene00022142	Y71G12B.2	Y71G12B.2
2.6503	-0.192181	28.431	0.000171203	0.00154784	WBGene00014184	ZK1025.4a	ZK1025.4
2.635	-0.511485	12.8213	0.00370624	0.0144104	WBGene00009230	F28G4.5	oac-18
2.63146	-1.00483	23.8022	0.000365711	0.0026474	WBGene00220077	T21C12.12	T21C12.12
2.62944	0.0749572	39.7767	3.68934e-05	0.000531501	WBGene00015259	B0554.6	dod-20	Downstream Of DAF-16 (regulated by DAF-16) [Source:RefSeq peptide;Acc:NP_503196]
2.62573	5.69549	107.793	2.13102e-07	1.83658e-05	WBGene00008862	F15D4.5	F15D4.5
2.61707	-0.818077	59.6016	4.99924e-06	0.000130536	WBGene00010157	F56G4.1	oac-34	O-ACyltransferase homolog [Source:RefSeq peptide;Acc:NP_492908]
2.6073	2.16649	72.9265	1.75247e-06	6.85716e-05	WBGene00016064	C24G7.2	acd-1
2.59346	-0.184312	139.751	4.81649e-08	7.62524e-06	WBGene00021624	Y47D7A.12	Y47D7A.12
2.58961	-0.344447	42.4157	2.71322e-05	0.000427222	WBGene00007232	C01G10.5	C01G10.5
2.5847	-0.0767664	142.805	4.26271e-08	7.1246e-06	WBGene00045338	M01B2.13	M01B2.13
2.57255	0.943954	118.502	1.26245e-07	1.393e-05	WBGene00020276	T05H4.15b	T05H4.15
2.56774	7.49385	181.258	1.14818e-08	3.216e-06	WBGene00014454	MTCE.7	MTCE.7
2.55907	-0.321902	60.3899	4.67375e-06	0.00012542	WBGene00017586	F19B10.4	F19B10.4
2.53109	-0.41779	49.4709	1.27869e-05	0.000252702	WBGene00019782	M60.7	M60.7
2.52109	0.474016	101.527	2.96029e-07	2.13819e-05	WBGene00006666	F20A1.7b	twk-11	TWiK family of potassium channels [Source:RefSeq peptide;Acc:NP_504782]
2.51275	-1.13894	20.7676	0.000637263	0.00396655	WBGene00008102	C44H9.7b	C44H9.7
2.506	0.709956	54.802	7.66104e-06	0.000174348	WBGene00020016	R11G11.14	lipl-3	Lipase [Source:RefSeq peptide;Acc:NP_503233]
2.50151	2.00266	143.702	4.29291e-08	7.1246e-06	WBGene00009835	F47H4.2a.1	F47H4.2
2.49638	1.83093	55.0578	7.48287e-06	0.000172177	WBGene00003968	T14F9.4b	peb-1	Pharyngeal Enhancer Binding [Source:RefSeq peptide;Acc:NP_001024911]
2.49391	1.33336	34.0992	7.57483e-05	0.000870776	WBGene00044646	B0205.14	B0205.14
2.4919	-0.392594	39.3904	3.86426e-05	0.000548878	WBGene00019908	R05H11.2.2	R05H11.2
2.47708	-0.879046	19.6159	0.000798091	0.00468151	WBGene00235093	C54F6.18	C54F6.18
2.46162	-0.462531	85.4209	7.31727e-07	3.90357e-05	WBGene00021434	Y39A3A.3	Y39A3A.3
2.46096	0.165785	15.2634	0.00203641	0.00919987	WBGene00015963	C18B10.6	C18B10.6
2.45185	0.861936	64.5592	3.31289e-06	0.000101798	WBGene00011070	R06F6.7	R06F6.7
2.45166	1.05721	80.0062	1.07247e-06	4.99056e-05	WBGene00021978	Y58A7A.4	Y58A7A.4
2.45147	3.89818	79.5087	1.10871e-06	5.07944e-05	WBGene00001068	F16F9.2	dpy-6	DumPY: shorter than wild-type [Source:RefSeq peptide;Acc:NP_509435]
2.44948	0.308111	47.0011	1.64658e-05	0.000300153	WBGene00008680	F11A5.15	F11A5.15
2.44711	-0.740448	11.9939	0.00460728	0.0169886	WBGene00020465	T12E12.6	T12E12.6
2.44608	2.43142	34.1982	7.47471e-05	0.000863356	WBGene00017484	F15E6.3	F15E6.3	RNA binding protein; RRM-type RNA binding protein; Uncharacterized protein [Source:UniProtKB/TrEMBL;Acc:G5ECT2]
2.43911	9.10855	90.4706	5.5429e-07	3.22929e-05	WBGene00001564	C05E4.9b	icl-1	Bifunctional glyoxylate cycle protein Isocitrate lyase Malate synthase [Source:UniProtKB/Swiss-Prot;Acc:Q10663]
2.43735	-0.0431462	50.7773	1.12327e-05	0.000231406	WBGene00015788	C15B12.8	C15B12.8
2.42815	3.81356	303.698	5.76699e-10	6.99969e-07	WBGene00019300	K02D7.5	swt-1	Sugar transporter SWEET1 [Source:UniProtKB/Swiss-Prot;Acc:O45102]
2.4076	-1.30878	10.3188	0.00735119	0.0239887	WBGene00022214	Y73B3A.12	cal-6	CALmodulin related genes [Source:RefSeq peptide;Acc:NP_508066]
2.39721	5.69407	195.459	7.4504e-09	2.58664e-06	WBGene00012592	Y38E10A.14	Y38E10A.14
2.3751	5.4215	81.2948	9.84818e-07	4.71838e-05	WBGene00008677	F11A5.9	F11A5.9
2.37499	-0.479521	13.7699	0.0029157	0.0120066	WBGene00044043	Y46G5A.38	Y46G5A.38
2.37439	1.56591	30.1683	0.000131762	0.00128627	WBGene00004157	W03D2.1c	pqn-75	Prion-like-(Q/N-rich)-domain-bearing protein [Source:RefSeq peptide;Acc:NP_741365]
2.36567	-0.679439	28.1997	0.000177432	0.00158448	WBGene00022545	ZC196.1	ZC196.1
2.36264	1.07305	114.088	1.55803e-07	1.58691e-05	WBGene00021121	W09G12.7	W09G12.7
2.36065	1.85918	164.308	1.98241e-08	4.51154e-06	WBGene00018223	F40B1.1	bath-13	BTB and MATH domain containing [Source:RefSeq peptide;Acc:NP_494287]
2.35316	-0.700244	36.4871	5.5387e-05	0.000700107	WBGene00235114	ZK105.13	ZK105.13
2.3526	1.51141	61.7987	4.15154e-06	0.00011606	WBGene00020626	T20F5.4	T20F5.4
2.35104	0.363712	92.9859	4.77799e-07	2.93635e-05	WBGene00010971	R01E6.7	R01E6.7
2.34192	-0.486459	75.3633	1.47e-06	6.13478e-05	WBGene00018749	F53C3.5	F53C3.5
2.3398	0.0054987	31.2951	0.000111837	0.00113671	WBGene00044772	T23E7.6	T23E7.6
2.33847	1.06744	105.833	2.35729e-07	1.93977e-05	WBGene00000972	K10H10.3a	dhs-8	DeHydrogenases, Short chain [Source:RefSeq peptide;Acc:NP_001022250]
2.3306	1.53339	77.374	1.28137e-06	5.70684e-05	WBGene00016180	C28C12.4	C28C12.4
2.33047	-1.01163	41.2843	3.0894e-05	0.000465809	WBGene00008518	F02C12.4	irld-2	Insulin/EGF-Receptor L Domain protein [Source:RefSeq peptide;Acc:NP_510227]
2.32586	2.32703	33.6982	7.99666e-05	0.000898006	WBGene00012648	Y39A1A.9	Y39A1A.9
2.32238	1.27067	65.0194	3.19313e-06	9.91641e-05	WBGene00000013	C50F2.10	abf-2	Antibacterial factor-related peptide 2 [Source:UniProtKB/Swiss-Prot;Acc:G5EC68]
2.32204	0.552582	49.5909	1.26342e-05	0.000251046	WBGene00016221	C29F9.6.2	C29F9.6
2.31953	3.24008	68.7993	2.37923e-06	8.27053e-05	WBGene00001387	F15B9.1	far-3	Fatty Acid/Retinol binding protein [Source:RefSeq peptide;Acc:NP_506251]
2.31554	-0.850551	30.2314	0.000130542	0.00128138	WBGene00020364	T08E11.8	T08E11.8
2.31347	1.59413	128.368	8.08692e-08	1.02423e-05	WBGene00013215	Y54G11A.4	Y54G11A.4
2.30768	2.70856	65.9072	2.97606e-06	9.42313e-05	WBGene00007440	C08E8.4	C08E8.4
2.3062	0.570809	58.4125	5.54152e-06	0.000137734	WBGene00018851	F55A3.6	F55A3.6
2.30542	7.42947	169.947	1.65884e-08	4.14501e-06	WBGene00014472	MTCE.33	MTCE.33
2.28239	0.249951	55.0201	7.50886e-06	0.000172231	WBGene00194695	B0462.5	B0462.5
2.28189	-0.187072	34.3926	7.28252e-05	0.000844505	WBGene00015523	C06E1.8	ztf-30	Zinc finger transcription factor family protein 30 [Source:UniProtKB/Swiss-Prot;Acc:P34303]
2.27942	-0.191364	50.2937	1.17808e-05	0.00023898	WBGene00014759	F46A8.1	F46A8.1
2.27667	1.75342	109.14	1.99017e-07	1.80436e-05	WBGene00011699	T10H4.11	cyp-34A2	CYtochrome P450 family [Source:RefSeq peptide;Acc:NP_506788]
2.27302	1.04718	37.4172	4.92383e-05	0.000646086	WBGene00001063	M01E10.2b	dpy-1	DumPY: shorter than wild-type [Source:RefSeq peptide;Acc:NP_001254852]
2.2713	-0.290859	68.0614	2.51711e-06	8.52596e-05	WBGene00019818	R02C2.7	R02C2.7
2.26979	1.55215	88.6846	6.17315e-07	3.45815e-05	WBGene00015879	C17B7.5	C17B7.5
2.26015	2.68518	227.683	3.06613e-09	1.4886e-06	WBGene00189951	Y73B6BL.269b	linc-29
2.25543	2.91704	194.731	7.61185e-09	2.58664e-06	WBGene00013899	ZC443.4	ZC443.4
2.25517	1.75133	51.0852	1.08991e-05	0.000226308	WBGene00012593	Y38E10A.15	nspe-7	Nematode Specific Peptide family, group E [Source:RefSeq peptide;Acc:NP_496698]
2.25092	2.07544	76.8901	1.32474e-06	5.77691e-05	WBGene00010473	K01D12.14	hrg-2	Heme Responsive Gene [Source:RefSeq peptide;Acc:NP_001294663]
2.25066	5.60632	108.257	2.08124e-07	1.80436e-05	WBGene00018731	F53A9.8	F53A9.8
2.24544	5.29834	106.098	2.32517e-07	1.93521e-05	WBGene00007365	C06B3.6.1	C06B3.6
2.24136	0.057725	100.996	2.9412e-07	2.13819e-05	WBGene00194815	Y43F8B.23	Y43F8B.23
2.23654	1.73711	109.323	1.9719e-07	1.80436e-05	WBGene00020329	T07H3.6	bath-26	BTB and MATH domain containing [Source:RefSeq peptide;Acc:NP_494005]
2.23527	7.4565	169.294	1.69562e-08	4.14501e-06	WBGene00021043	W05G11.6a.2	pck-1	Phosphoenolypyruvate CarboxyKinase [Source:RefSeq peptide;Acc:NP_497134]
2.22957	2.24485	164.93	1.9675e-08	4.51154e-06	WBGene00021167	Y5H2B.5	cyp-32B1	CYtochrome P450 family [Source:RefSeq peptide;Acc:NP_503598]
2.22501	0.458441	40.7551	3.28604e-05	0.000488242	WBGene00008861	F15D4.4	F15D4.4
2.22087	-0.940881	20.1883	0.000712891	0.0043084	WBGene00008698	F11D11.3	F11D11.3
2.21257	2.21212	143.526	4.32264e-08	7.1246e-06	WBGene00007203	B0564.3.2	best-1	Bestrophin homolog 1 [Source:UniProtKB/Swiss-Prot;Acc:Q17528]
2.21206	4.60088	148.093	3.62244e-08	6.67859e-06	WBGene00010822	M01G12.9	M01G12.9
2.19911	-0.810153	35.7249	6.11005e-05	0.000748468	WBGene00015117	B0294.1	B0294.1
2.18966	1.66488	139.079	5.16043e-08	7.88498e-06	WBGene00012491	Y20C6A.1b	Y20C6A.1
2.18614	4.17419	192.627	8.10181e-09	2.58664e-06	WBGene00009895	F49E11.10b	scl-2	SCP-Like extracellular protein [Source:RefSeq peptide;Acc:NP_001263803]
2.17654	3.98267	306.715	5.24625e-10	6.99969e-07	WBGene00003620	F21D12.1a.1	nhr-21	Nuclear Hormone Receptor family [Source:RefSeq peptide;Acc:NP_001022100]
2.17467	0.821619	100.054	3.20651e-07	2.22394e-05	WBGene00019858	R03H10.6	R03H10.6
2.17207	-0.786341	14.2961	0.00256295	0.0108964	WBGene00006429	M176.1b	arrd-3	ARRestin Domain protein [Source:RefSeq peptide;Acc:NP_496010]
2.1645	0.566421	41.9442	2.86312e-05	0.00044222	WBGene00219918	F27C1.18	F27C1.18
2.15822	-0.453715	58.6992	5.40474e-06	0.000135814	WBGene00012745	Y40H7A.7	Y40H7A.7
2.15687	0.0964384	30.8417	0.0001194	0.00119441	WBGene00013450	Y67A10A.1	oac-56	O-ACyltransferase homolog [Source:RefSeq peptide;Acc:NP_502742]
2.15126	3.94644	194.311	7.70677e-09	2.58664e-06	WBGene00044728	Y53F4B.45	Y53F4B.45
2.14427	4.8774	51.2539	1.07212e-05	0.000224729	WBGene00016781	C49G7.3	C49G7.3
2.13955	2.55789	280.315	8.70198e-10	7.92152e-07	WBGene00011486	T05E12.3	T05E12.3
2.13593	-0.788544	30.6404	0.000122948	0.00122151	WBGene00012027	T25E12.12	fbxa-127	F-box A protein [Source:RefSeq peptide;Acc:NP_001024155]
2.13474	0.289864	32.2648	9.74605e-05	0.00102863	WBGene00007660	C17H1.7	C17H1.7
2.13238	0.140313	46.5758	1.72173e-05	0.000309975	WBGene00086565	W06G6.17	W06G6.17
2.12466	-0.0182538	45.6178	1.90613e-05	0.000334089	WBGene00044349	Y71G12B.32	Y71G12B.32
2.12417	3.46528	197.626	6.99295e-09	2.58664e-06	WBGene00022643	ZK6.8	ZK6.8
2.11747	0.280775	50.1459	1.19546e-05	0.000241162	WBGene00022572	ZC239.14	ZC239.14
2.11438	2.90417	61.3907	4.29546e-06	0.000118716	WBGene00015046	B0213.17	nlp-34	Neuropeptide-Like Protein [Source:RefSeq peptide;Acc:NP_741520]
2.11341	2.71452	191.619	8.34686e-09	2.58664e-06	WBGene00022076	Y69A2AR.5	daao-1	D-amino-acid oxidase [Source:UniProtKB/Swiss-Prot;Acc:Q95XG9]
2.11132	0.425076	72.9223	1.753e-06	6.85716e-05	WBGene00015322	C02B8.3	C02B8.3
2.11119	-0.430607	42.0178	2.83907e-05	0.000440606	WBGene00010684	K08F9.1b	K08F9.1
2.11082	3.48312	129.464	7.71144e-08	9.93957e-06	WBGene00014836	T09F5.12a	T09F5.12
2.10531	4.66923	13.8573	0.00285337	0.0118121	WBGene00001070	C31H2.2	dpy-8	DumPY: shorter than wild-type [Source:RefSeq peptide;Acc:NP_508873]
2.10283	2.81599	22.19	0.000488066	0.00325937	WBGene00022274	Y73E7A.8	Y73E7A.8
2.10183	0.44132	61.4306	4.28112e-06	0.000118545	WBGene00005657	C13D9.1	srr-6	Serpentine Receptor, class R [Source:RefSeq peptide;Acc:NP_504346]
2.10176	0.254525	52.4658	9.53841e-06	0.000204907	WBGene00021002	W03F9.4b	W03F9.4
2.09826	-0.943349	9.99162	0.00809067	0.0257228	WBGene00008676	F11A5.8	oac-15	O-ACyltransferase homolog [Source:RefSeq peptide;Acc:NP_507088]
2.09114	-0.157169	46.722	1.69545e-05	0.000306381	WBGene00022479	Y119D3A.4	fbxa-36	F-box A protein [Source:RefSeq peptide;Acc:NP_497373]
2.08306	1.5135	27.0015	0.000214259	0.00180595	WBGene00019855	R03H10.2	R03H10.2
2.08085	0.332833	72.0785	1.84977e-06	7.02303e-05	WBGene00000556	R09B5.3a	cnc-2	CaeNaCin (Caenorhabditis bacteriocin) [Source:RefSeq peptide;Acc:NP_503418]
2.07945	-0.960384	17.085	0.00135126	0.0068444	WBGene00017529	F16G10.15	F16G10.15
2.07357	2.48636	10.3834	0.00721475	0.0236726	WBGene00004224	F55F8.1.2	ptr-10	PaTched Related family [Source:RefSeq peptide;Acc:NP_491658]
2.07203	2.02131	157.452	2.49312e-08	5.18747e-06	WBGene00006464	T07H3.1	bath-47	BTB and MATH domain-containing protein 47 [Source:UniProtKB/Swiss-Prot;Acc:O76612]
2.06488	-0.791967	10.0058	0.00805679	0.0256665	WBGene00011539	T06E6.5	fbxa-135	F-box A protein [Source:RefSeq peptide;Acc:NP_506829]
2.06261	-0.563224	42.0878	2.81646e-05	0.000438735	WBGene00021011	W03G1.5	W03G1.5
2.06039	3.8193	136.373	5.76274e-08	8.20176e-06	WBGene00008841	F15A4.6	F15A4.6
2.0548	-0.56623	47.9455	1.49295e-05	0.000278613	WBGene00018750	F53C3.6a	F53C3.6
2.05425	1.11128	71.9995	1.87455e-06	7.03493e-05	WBGene00016645	C44C1.6	C44C1.6
2.0404	1.3932	41.2966	3.08501e-05	0.000465628	WBGene00011328	T01D3.3b.1	T01D3.3
2.04037	1.04579	54.2285	8.07861e-06	0.000181023	WBGene00014254	ZK1320.4	cyp-13A10	Putative cytochrome P450 CYP13A10 [Source:UniProtKB/Swiss-Prot;Acc:Q09653]
2.03927	1.15694	66.3652	2.87084e-06	9.21009e-05	WBGene00008111	C46C2.3	C46C2.3
2.03909	4.54443	173.609	1.46895e-08	3.89003e-06	WBGene00018303	F41G3.10	F41G3.10
2.03686	0.920208	77.0642	1.30895e-06	5.74986e-05	WBGene00001820	F53B2.6	ham-1
2.03642	1.96744	48.3256	1.43588e-05	0.000272313	WBGene00044249	F55B11.6.2	F55B11.6
2.03599	1.32522	16.5859	0.00150777	0.00738671	WBGene00007177	B0399.2	oac-1	O-ACyltransferase homolog [Source:RefSeq peptide;Acc:NP_507799]
2.03199	-0.210845	31.3645	0.000110731	0.00112625	WBGene00007758	C27A7.8a	C27A7.8
2.02971	2.38643	37.388	4.94188e-05	0.000646707	WBGene00019090	F59A7.2	F59A7.2
2.02853	0.319056	120.799	1.09155e-07	1.27187e-05	WBGene00016738	C47D2.1	C47D2.1
2.02701	3.32204	101.512	2.96259e-07	2.13819e-05	WBGene00012825	Y43F8C.3	Y43F8C.3
2.01118	0.264095	34.9682	6.74639e-05	0.000801478	WBGene00017334	F10D2.8	F10D2.8
2.00107	-0.194865	58.745	5.3651e-06	0.000135664	WBGene00011168	R09D1.12	R09D1.12
1.99603	3.39295	17.0992	0.0013471	0.00683405	WBGene00002282	C44H4.2	let-4	Leucine-rich repeat-containing protein let-4 [Source:UniProtKB/Swiss-Prot;Acc:Q93373]
1.98762	2.09461	185.037	9.72453e-09	2.95079e-06	WBGene00001859	T05E8.2	hil-8	HIstone H1 Like [Source:RefSeq peptide;Acc:NP_491603]
1.98673	3.79641	18.1623	0.00107378	0.00580532	WBGene00000402	C45G7.5	cdh-10	CaDHerin family [Source:RefSeq peptide;Acc:NP_500204]
1.97619	3.54611	147.494	3.70637e-08	6.70323e-06	WBGene00016097	C25E10.8	C25E10.8
1.96617	1.07613	70.0751	2.16108e-06	7.73371e-05	WBGene00015268	BE0003N10.3b	BE0003N10.3
1.96413	6.28908	318.646	4.31195e-10	6.97818e-07	WBGene00011737	T12G3.1a.1	sqst-1	SeQueSTosome related [Source:RefSeq peptide;Acc:NP_001255608]
1.96071	3.52558	289.518	7.19925e-10	7.92152e-07	WBGene00013898	ZC443.3	ZC443.3
1.95988	4.56884	259.479	1.44603e-09	1.05307e-06	WBGene00022144	Y71G12B.4	pghm-1	Probable peptidylglycine alpha-hydroxylating monooxygenase 1 [Source:UniProtKB/Swiss-Prot;Acc:Q95XM2]
1.95866	4.38395	18.311	0.00104096	0.00567423	WBGene00007479	C09F9.2	C09F9.2
1.95834	0.377569	69.4466	2.26549e-06	7.97027e-05	WBGene00008357	D1025.6	nspc-16	Nematode Specific Peptide family, group C [Source:RefSeq peptide;Acc:NP_510416]
1.95752	-0.725988	13.449	0.00315876	0.0127409	WBGene00194658	R09E10.13	R09E10.13
1.94667	0.976582	9.80012	0.00856402	0.0268362	WBGene00018630	F49D11.6	F49D11.6
1.94549	-0.0350868	58.0073	5.74178e-06	0.000140553	WBGene00044289	Y37F4.8	Y37F4.8
1.94485	1.21927	79.6887	1.09543e-06	5.06507e-05	WBGene00019113	F59E11.7b	F59E11.7
1.94341	1.89877	100.643	3.10534e-07	2.2063e-05	WBGene00009226	F28G4.1	cyp-37B1	CYtochrome P450 family [Source:RefSeq peptide;Acc:NP_507109]
1.94228	-0.650796	43.7949	2.32455e-05	0.000382483	WBGene00017616	F20A1.4	F20A1.4
1.94165	0.0660402	29.1686	0.000152976	0.00142747	WBGene00013844	ZC47.13b	fbxa-50	F-box A protein [Source:RefSeq peptide;Acc:NP_001076654]
1.93963	1.63762	82.2598	9.2462e-07	4.54969e-05	WBGene00004114	D1044.3	pqn-25	Prion-like-(Q/N-rich) domain-bearing protein 25 [Source:UniProtKB/Swiss-Prot;Acc:P41951]
1.93809	5.28439	9.77622	0.00862533	0.0269975	WBGene00012261	W04G3.8	lpr-3	LiPocalin-Related protein [Source:RefSeq peptide;Acc:NP_509849]
1.93749	-0.504015	21.7868	0.000525776	0.00343713	WBGene00045401	T26F2.3.1	eol-1	Enhanced Olfactory Learning [Source:RefSeq peptide;Acc:NP_001123023]
1.936	4.35085	339.598	2.81358e-10	5.12248e-07	WBGene00000111	T08B1.3	alh-5	Aldehyde dehydrogenase [Source:RefSeq peptide;Acc:NP_503545]
1.93444	1.17514	53.8387	8.37758e-06	0.000186289	WBGene00019968	R08F11.4	R08F11.4
1.93305	4.61092	254.198	1.62132e-09	1.11238e-06	WBGene00011964	T23G5.6	saeg-2	Suppressor of Activated EGL-4 [Source:RefSeq peptide;Acc:NP_499042]
1.92985	1.48314	75.0765	1.50328e-06	6.23798e-05	WBGene00044640	B0432.14b	B0432.14
1.92429	1.91054	108.962	2.00811e-07	1.80436e-05	WBGene00016782	C49G7.4.2	phat-3	PHAryngeal gland Toxin-related [Source:RefSeq peptide;Acc:NP_504129]
1.91948	1.21258	81.8135	9.51908e-07	4.62151e-05	WBGene00020613	T20D4.7	T20D4.7
1.91879	0.168523	13.732	0.00294325	0.0120927	WBGene00002118	K02E2.4	ins-35	INSulin related [Source:RefSeq peptide;Acc:NP_507926]
1.91868	2.39292	108.595	2.0458e-07	1.80436e-05	WBGene00002012	F38E11.1	hsp-12.3	Heat Shock Protein [Source:RefSeq peptide;Acc:NP_501667]
1.91454	-1.38182	19.769	0.000774197	0.00457111	WBGene00020062	R13D11.8b	nhr-270	Nuclear Hormone Receptor family [Source:RefSeq peptide;Acc:NP_503328]
1.9117	0.955549	46.3327	1.76647e-05	0.000316855	WBGene00020325	T07H3.2	bath-46	BTB and MATH domain containing [Source:RefSeq peptide;Acc:NP_494004]
1.9099	5.03878	192.813	8.05702e-09	2.58664e-06	WBGene00003408	F57C12.4	mrp-2	Multidrug resistance related protein 2 [Source:UniProtKB/TrEMBL;Acc:Q94137]
1.8959	0.722477	62.5806	3.89114e-06	0.000110964	WBGene00006665	K04A8.4b	twk-10	TWiK family of potassium channels [Source:RefSeq peptide;Acc:NP_504667]
1.89043	-1.46401	13.3225	0.00326102	0.0130704	WBGene00011950	T23F6.2	T23F6.2
1.88916	2.51143	108.545	2.05098e-07	1.80436e-05	WBGene00011060	R06C1.6	R06C1.6
1.88698	0.276656	60.7873	4.51906e-06	0.000121889	WBGene00014089	ZK822.1	ZK822.1
1.88279	1.76584	222.992	3.30796e-09	1.55421e-06	WBGene00045297	C16A11.9	fbxc-43	F-box C protein [Source:RefSeq peptide;Acc:NP_001122587]
1.8792	1.10756	130.136	7.19528e-08	9.58719e-06	WBGene00007899	C33D9.5	C33D9.5
1.87913	-0.58331	34.481	7.19698e-05	0.000839632	WBGene00012808	Y43F8A.1	Y43F8A.1
1.87876	-0.478098	22.036	0.000502085	0.0033195	WBGene00012398	Y6E2A.4	Y6E2A.4
1.87751	5.47439	114.422	1.53305e-07	1.57245e-05	WBGene00009724	F45D3.4a.1	F45D3.4
1.87599	0.327575	88.3881	6.08469e-07	3.43502e-05	WBGene00014672	C08F11.6	C08F11.6
1.87226	0.623927	9.30164	0.00995701	0.030007	WBGene00008640	F10B5.3	F10B5.3
1.86689	0.471179	88.9005	5.89718e-07	3.36833e-05	WBGene00022370	Y92H12BR.4	Y92H12BR.4
1.862	5.6377	17.0578	0.0013593	0.00687678	WBGene00018418	F44E2.4	F44E2.4
1.86066	1.29976	58.0891	5.70067e-06	0.000140254	WBGene00012898	Y46G5A.6	Y46G5A.6
1.85975	2.87451	102.861	2.756e-07	2.10667e-05	WBGene00009383	F35B12.3	F35B12.3
1.85919	1.62957	51.0627	1.09231e-05	0.000226308	WBGene00000562	F14H8.6c	cng-1	Cyclic Nucleotide Gated channel [Source:RefSeq peptide;Acc:NP_001122918]
1.85768	2.68898	63.4526	3.6229e-06	0.00010813	WBGene00018353	F42G2.4	fbxa-182	F-box A protein [Source:RefSeq peptide;Acc:NP_001040778]
1.85221	0.074049	48.8012	1.36802e-05	0.000264115	WBGene00021480	Y39H10A.4	Y39H10A.4
1.85213	4.12067	44.1138	2.24418e-05	0.000374415	WBGene00021239	Y20F4.4a	Y20F4.4
1.85135	0.226825	68.0452	2.49898e-06	8.51667e-05	WBGene00022445	Y110A2AL.9	Y110A2AL.9
1.84988	1.23114	132.317	6.55373e-08	9.0052e-06	WBGene00002087	ZK75.1	ins-4	Probable insulin-like peptide beta-type 1 [Source:UniProtKB/Swiss-Prot;Acc:Q09626]
1.84962	3.53498	9.29203	0.00998637	0.0300768	WBGene00001065	EGAP7.1	dpy-3	DumPY: shorter than wild-type [Source:RefSeq peptide;Acc:NP_508395]
1.84878	1.00802	101.827	2.8239e-07	2.12865e-05	WBGene00017741	F23C8.13b	F23C8.13
1.84681	1.1832	53.6261	8.5461e-06	0.000188597	WBGene00016840	C50F2.7	C50F2.7
1.84673	0.0823744	39.9838	3.59936e-05	0.000520233	WBGene00017421	F13B9.6	cutl-29	CUTiclin-Like [Source:RefSeq peptide;Acc:NP_509395]
1.84523	0.681318	36.5705	5.48007e-05	0.000698925	WBGene00003664	C27C7.3	nhr-74	Nuclear Hormone Receptor family [Source:RefSeq peptide;Acc:NP_492919]
1.84358	1.43655	60.2594	4.72588e-06	0.000126067	WBGene00006981	C09C7.1	zig-4	2 (Zwei) IG domain protein [Source:RefSeq peptide;Acc:NP_509335]
1.84321	3.6946	141.475	4.68775e-08	7.50297e-06	WBGene00004509	M01G12.12	rrf-2	RNA-dependent RNA polymerase Family [Source:RefSeq peptide;Acc:NP_493057]
1.84242	0.332161	88.259	6.13301e-07	3.44893e-05	WBGene00001666	T07A9.7	gpa-4	Guanine nucleotide-binding protein alpha-4 subunit [Source:UniProtKB/Swiss-Prot;Acc:Q9BIG5]
1.83785	1.10303	71.8702	1.89236e-06	7.06723e-05	WBGene00007140	B0331.1	cyp-29A4	CYtochrome P450 family [Source:RefSeq peptide;Acc:NP_505490]
1.83444	0.510546	44.8632	2.06769e-05	0.000353473	WBGene00017060	D2063.1	D2063.1
1.8332	4.99732	8.45895	0.0129685	0.0365846	WBGene00012256	W04G3.2	lpr-5	LiPocalin-Related protein [Source:RefSeq peptide;Acc:NP_509851]
1.83306	1.3295	63.3704	3.64724e-06	0.000108507	WBGene00020774	T24E12.5	T24E12.5
1.8323	2.00334	58.8779	5.32152e-06	0.000135267	WBGene00011672	T10B9.2	cyp-13A5	Putative cytochrome P450 CYP13A5 [Source:UniProtKB/Swiss-Prot;Acc:Q27514]
1.83068	5.3007	52.8335	9.21007e-06	0.000199323	WBGene00000373	F08F3.7	cyp-14A5	CYtochrome P450 family [Source:RefSeq peptide;Acc:NP_504435]
1.82962	1.35081	65.4111	3.09517e-06	9.69488e-05	WBGene00045132	ZK643.9	ZK643.9
1.82361	2.893	130.931	7.24058e-08	9.58719e-06	WBGene00009803	F47B8.2	F47B8.2
1.8225	1.06414	28.7289	0.000163552	0.00150768	WBGene00009865	F49B2.6	F49B2.6
1.8201	-0.837719	13.8649	0.00284804	0.0118013	WBGene00021463	Y39G10AR.5	zeel-1
1.81761	3.42064	97.8233	3.62648e-07	2.39056e-05	WBGene00020343	T08B1.6	acs-3	fatty Acid CoA Synthetase family [Source:RefSeq peptide;Acc:NP_503540]
1.81723	-0.112802	14.9977	0.00216727	0.00963857	WBGene00009710	F44G3.10	F44G3.10
1.81554	-0.203391	35.64	6.1779e-05	0.00075298	WBGene00044660	F44G3.13	fbxa-87
1.8105	-0.481739	18.2217	0.00106052	0.00574715	WBGene00018624	F48G7.13	F48G7.13
1.80994	4.04877	136.356	5.76685e-08	8.20176e-06	WBGene00012783	Y43C5A.3	Y43C5A.3
1.80857	-0.0870848	25.943	0.000254388	0.00203469	WBGene00012622	Y38H6C.9d	Y38H6C.9
1.80253	1.04797	58.4541	5.52145e-06	0.00013747	WBGene00017471	F14H12.3	F14H12.3
1.80237	-0.589493	27.2452	0.000206098	0.00176347	WBGene00138721	C54D10.14a	C54D10.14
1.80191	2.38807	115.725	1.43983e-07	1.49286e-05	WBGene00009503	F37A8.5	F37A8.5	Protein yippee-like F37A8.5 [Source:UniProtKB/Swiss-Prot;Acc:Q9U3G6]
1.80063	-0.719861	18.7342	0.000953786	0.00533278	WBGene00044382	Y14H12A.2	Y14H12A.2
1.79803	1.92848	99.8274	3.24652e-07	2.23045e-05	WBGene00017785	F25E5.4	F25E5.4
1.79621	1.08414	33.6177	8.08467e-05	0.000906491	WBGene00019652	K11G9.1	K11G9.1	Carboxylic ester hydrolase [Source:RefSeq peptide;Acc:NP_504693]
1.79153	0.88396	25.935	0.000254726	0.0020351	WBGene00020741	T23F4.3	dlhd-1	DieneLactone Hydrolase Domain containing protein [Source:RefSeq peptide;Acc:NP_493925]
1.77814	3.15881	95.0116	4.25042e-07	2.69162e-05	WBGene00012239	W04A8.4b	W04A8.4
1.77664	-0.541104	36.4649	5.5545e-05	0.000700107	WBGene00010936	M163.2	ztf-14	Zinc finger putative Transcription Factor family [Source:RefSeq peptide;Acc:NP_510411]
1.77435	5.15599	56.2391	6.7204e-06	0.000158386	WBGene00019644	K11D12.4	cpt-4	Carnitine Palmitoyl Transferase [Source:RefSeq peptide;Acc:NP_504348]
1.76914	0.939788	100.845	2.96542e-07	2.13819e-05	WBGene00019525	K08D9.4	K08D9.4
1.76303	-0.708716	20.7232	0.000642717	0.00399197	WBGene00008967	F20B10.3.2	F20B10.3
1.76263	-0.0283984	43.8189	2.31841e-05	0.000382419	WBGene00022161	Y71G12B.26a	Y71G12B.26
1.76226	0.0951527	28.3398	0.000173627	0.00156244	WBGene00012070	T26H5.8.1	T26H5.8
1.75949	0.0425289	24.8802	0.000303786	0.00231172	WBGene00011077	R07B1.5	R07B1.5
1.75886	3.51041	29.9673	0.000135736	0.00130568	WBGene00002827	C29E6.1a.1	let-653	Let-653 protein; Uncharacterized protein [Source:UniProtKB/TrEMBL;Acc:G5ECH8]
1.75766	1.36407	85.6737	7.43499e-07	3.92527e-05	WBGene00010931	M162.5	M162.5
1.75738	6.54125	9.86808	0.0083924	0.0264121	WBGene00016422	C34G6.6b	noah-1	NOmpA Homolog (Drosophila nompA: no mechanoreceptor potential A) [Source:RefSeq peptide;Acc:NP_740858]
1.75666	1.57559	36.5375	5.50317e-05	0.000699585	WBGene00019772	M04G7.1	M04G7.1
1.75665	1.81684	19.7248	0.000781001	0.0046031	WBGene00001432	B0511.1	fkb-7	FK506-Binding protein family [Source:RefSeq peptide;Acc:NP_492792]
1.75498	4.6823	282.31	8.34746e-10	7.92152e-07	WBGene00020854	T27C4.1.2	T27C4.1
1.75421	0.297461	20.6436	0.000652628	0.00403632	WBGene00010411	H25K10.1	H25K10.1	Purple acid phosphatase [Source:RefSeq peptide;Acc:NP_502920]
1.75269	-0.537727	10.9137	0.0062001	0.0211549	WBGene00010893	M28.1	cutl-9	CUTiclin-Like [Source:RefSeq peptide;Acc:NP_496293]
1.74917	3.91916	98.2508	3.54126e-07	2.36599e-05	WBGene00008681	F11A6.2	scrm-4	SCRaMblase (phospholipid scramblase) [Source:RefSeq peptide;Acc:NP_492975]
1.74555	5.69382	235.528	2.53874e-09	1.46497e-06	WBGene00017789	F25E5.8a.2	F25E5.8
1.74487	0.97994	34.571	7.11119e-05	0.000832593	WBGene00016281	C31B8.4	C31B8.4
1.74328	3.8856	41.8434	2.8964e-05	0.000445	WBGene00007283	C03E10.6	clec-222	C-type LECtin [Source:RefSeq peptide;Acc:NP_505862]
1.7426	6.548	9.07704	0.0106708	0.0315983	WBGene00012186	W01F3.3e	mlt-11
1.74253	2.44631	136.506	5.66919e-08	8.20176e-06	WBGene00010722	K09E4.4.1	K09E4.4
1.74188	2.06982	33.8778	7.80444e-05	0.000884964	WBGene00017247	F08D12.3	F08D12.3
1.74052	1.07574	37.8916	4.64102e-05	0.000621863	WBGene00001781	C02A12.1	gst-33	Glutathione S-Transferase [Source:RefSeq peptide;Acc:NP_503968]
1.74018	0.930542	32.1017	9.97199e-05	0.00104266	WBGene00004129	F53G2.4c	pqn-42	Prion-like-(Q/N-rich)-domain-bearing protein [Source:RefSeq peptide;Acc:NP_001122613]
1.73813	-0.239183	20.2641	0.000702413	0.00426277	WBGene00022478	Y119D3A.3	fbxa-35	F-box A protein [Source:RefSeq peptide;Acc:NP_497375]
1.73499	1.01916	12.479	0.00405138	0.015423	WBGene00021963	Y57E12B.3	lipl-6	LIPase Like [Source:RefSeq peptide;Acc:NP_504755]
1.73172	1.04895	118.764	1.20005e-07	1.37628e-05	WBGene00015790	C15C7.4	C15C7.4
1.72828	1.35874	135.529	5.72615e-08	8.20176e-06	WBGene00011424	T04B2.6	dhs-31	DeHydrogenases, Short chain [Source:RefSeq peptide;Acc:NP_001255457]
1.72824	-0.0964651	66.5923	2.74467e-06	8.98033e-05	WBGene00015139	B0310.3	B0310.3
1.72217	1.87573	58.5979	5.45264e-06	0.000136383	WBGene00012322	W07A12.4	W07A12.4
1.72161	1.73669	63.0605	3.74076e-06	0.000109847	WBGene00003605	C48D5.1a	nhr-6	Nuclear hormone receptor family member nhr-6 [Source:UniProtKB/Swiss-Prot;Acc:P41829]
1.72106	-0.660209	17.5436	0.00122399	0.00636237	WBGene00013187	Y54E2A.1	npr-34	NeuroPeptide Receptor family [Source:RefSeq peptide;Acc:NP_497057]
1.71936	5.43987	48.1819	1.45716e-05	0.00027456	WBGene00015660	C09H5.2b	catp-3	Cation transporting ATPase [Source:RefSeq peptide;Acc:NP_505083]
1.71627	4.02757	28.2512	0.000176023	0.0015742	WBGene00008602	F09B9.1a	oac-14	O-ACyltransferase homolog [Source:RefSeq peptide;Acc:NP_001300338]
1.71216	1.99574	43.9237	2.2917e-05	0.000380167	WBGene00000903	B0412.2	daf-7	Dauer larva development regulatory growth factor daf-7 [Source:UniProtKB/Swiss-Prot;Acc:P92172]
1.71159	2.41371	111.971	1.72797e-07	1.7121e-05	WBGene00019732	M02D8.6	M02D8.6
1.70987	-0.677681	32.1137	9.871e-05	0.00103507	WBGene00008017	C38D9.9	fbxa-176	F-box A protein [Source:RefSeq peptide;Acc:NP_507445]
1.70853	0.944176	66.9752	2.73733e-06	8.97956e-05	WBGene00010799	M01B2.6	chil-12	CHItinase-Like [Source:RefSeq peptide;Acc:NP_506770]
1.70368	0.0191509	45.4838	1.93371e-05	0.000337533	WBGene00000048	C40C9.2	acr-9	AcetylCholine Receptor [Source:RefSeq peptide;Acc:NP_510285]
1.70298	4.35897	11.5529	0.00519149	0.018548	WBGene00014183	ZK1025.3.2	ZK1025.3
1.70145	4.4339	206.636	5.27297e-09	2.22235e-06	WBGene00000832	Y23H5A.5d.1	ctn-1	alpha-CaTuliN (catenin/vinculin related) [Source:RefSeq peptide;Acc:NP_491008]
1.70017	3.36458	37.1592	5.08606e-05	0.000662007	WBGene00013079	Y51A2D.11.1	ttr-26	TransThyretin-Related family domain [Source:RefSeq peptide;Acc:NP_507630]
1.69789	-0.00756858	46.0184	1.82635e-05	0.000324796	WBGene00044536	F14F9.8	F14F9.8
1.69696	0.642689	84.5967	7.70975e-07	4.02482e-05	WBGene00021197	Y17G9A.4	Y17G9A.4
1.69678	0.849084	97.1241	3.64369e-07	2.39056e-05	WBGene00010365	H04D03.4	H04D03.4
1.69672	2.43351	66.7028	2.79603e-06	9.00979e-05	WBGene00235306	W03D2.13b	W03D2.13
1.69328	2.09818	51.6525	1.03142e-05	0.00021772	WBGene00001119	C04C3.5a	dyf-3	Clusterin-associated protein 1 homolog [Source:UniProtKB/Swiss-Prot;Acc:Q6I6D4]
1.69034	1.26863	12.508	0.00402073	0.0153325	WBGene00000631	F33D11.3	col-54	COLlagen [Source:RefSeq peptide;Acc:NP_491694]
1.68608	1.18333	38.757	4.1724e-05	0.000579876	WBGene00044402	Y82E9BL.18	Y82E9BL.18
1.68508	0.993883	58.0394	5.72563e-06	0.000140394	WBGene00017983	F32D1.3	F32D1.3
1.68456	0.296578	24.0061	0.000352944	0.00257547	WBGene00019376	K04A8.5b	lipl-4	Lipase [Source:RefSeq peptide;Acc:NP_504662]
1.68432	-0.815275	18.2656	0.00105085	0.00570679	WBGene00011596	T07G12.5c	T07G12.5
1.68264	2.05629	202.629	5.76082e-09	2.23184e-06	WBGene00023415	F16C3.3	F16C3.3
1.68214	3.19176	51.7547	1.02128e-05	0.000216206	WBGene00016762	C49A9.8.2	ugt-24	UDP-glucuronosyltransferase [Source:RefSeq peptide;Acc:NP_500931]
1.68012	0.776655	14.3976	0.00250077	0.0106911	WBGene00020702	T22F7.3	T22F7.3
1.67976	2.81665	162.257	2.06388e-08	4.62467e-06	WBGene00016417	C34F11.8	C34F11.8
1.67308	3.98787	129.24	7.78658e-08	9.94838e-06	WBGene00022847	ZK1055.6c	ZK1055.6
1.67221	0.322583	33.1383	8.63245e-05	0.000944641	WBGene00019859	R03H10.7	R03H10.7
1.67001	-0.0555342	32.4404	9.50927e-05	0.00101171	WBGene00001541	ZC239.7	gcy-15	Receptor-type guanylate cyclase gcy-15 [Source:UniProtKB/Swiss-Prot;Acc:P91550]
1.66888	3.39783	113.012	1.64181e-07	1.63788e-05	WBGene00003752	D1009.4a	nlp-14	Neuropeptide-Like Protein [Source:RefSeq peptide;Acc:NP_001257068]
1.66749	1.65928	33.2119	8.54557e-05	0.000940742	WBGene00006870	F14F3.1c	vab-3	Uncharacterized protein; Variable abnormal-3 [Source:UniProtKB/TrEMBL;Acc:G5EDS1]
1.66659	-0.0300027	73.4365	1.64104e-06	6.58451e-05	WBGene00002141	T16H5.1a	inx-19	Innexin-19 [Source:UniProtKB/Swiss-Prot;Acc:O61715]
1.66578	0.543743	35.489	6.30066e-05	0.00076157	WBGene00019718	M01H9.2	M01H9.2
1.66372	2.09995	120.279	1.12346e-07	1.29867e-05	WBGene00004168	Y71G12B.21	pqn-88	Prion-like-(Q/N-rich)-domain-bearing protein [Source:RefSeq peptide;Acc:NP_490877]
1.661	1.25032	67.864	2.55554e-06	8.59619e-05	WBGene00000016	T22H6.5	abf-5	AntiBacterial Factor related [Source:RefSeq peptide;Acc:NP_510136]
1.6561	1.09649	67.3304	2.66294e-06	8.84104e-05	WBGene00050945	C45B11.7	C45B11.7
1.65411	1.9642	10.5443	0.00688765	0.0228881	WBGene00020550	T17H7.1.1	T17H7.1
1.65361	2.34518	74.7729	1.53583e-06	6.33695e-05	WBGene00077636	Y46G5A.43	Y46G5A.43
1.65151	0.352152	46.7287	1.69424e-05	0.000306381	WBGene00003740	T24D8.5	nlp-2	Neuropeptide-Like Protein [Source:RefSeq peptide;Acc:NP_508426]
1.6513	-0.299028	32.2011	9.83359e-05	0.00103263	WBGene00003856	C53B7.5	odr-10	Serpentine receptor class r-10 [Source:UniProtKB/Swiss-Prot;Acc:Q18807]
1.64856	5.49533	193.97	7.78493e-09	2.58664e-06	WBGene00012585	Y38E10A.7	lips-15	LIPaSe related [Source:RefSeq peptide;Acc:NP_496690]
1.64671	1.38012	70.1507	2.1489e-06	7.72864e-05	WBGene00043994	C07A9.12	C07A9.12
1.64228	-0.22259	31.1439	0.000114296	0.00115605	WBGene00021586	Y46C8AL.9d	clec-75	C-type LECtin [Source:RefSeq peptide;Acc:NP_001023474]
1.64124	5.48457	9.27509	0.0100384	0.0301773	WBGene00006366	C44H4.3	sym-1	SYM-1 protein; Uncharacterized protein [Source:UniProtKB/TrEMBL;Acc:G5EFP4]
1.64097	-0.590667	38.0076	4.57477e-05	0.000617769	WBGene00018725	F53A9.2	kreg-1	Kgb-1(KGB-1) REgulated Genes [Source:RefSeq peptide;Acc:NP_509473]
1.64018	-0.445422	28.3436	0.000173525	0.00156244	WBGene00006623	K07B1.1.3	try-5	TRYpsin-like protease [Source:RefSeq peptide;Acc:NP_505421]
1.64006	-0.672104	38.2456	4.39427e-05	0.000603137	WBGene00021919	Y55D5A.6	cutl-25	CUTiclin-Like [Source:RefSeq peptide;Acc:NP_497651]
1.63797	2.48569	30.0939	0.000133216	0.00129094	WBGene00045457	F33H12.7	F33H12.7
1.63698	-0.201143	25.9196	0.000255369	0.00203583	WBGene00015560	C07A12.2	C07A12.2
1.63075	-0.432215	33.0821	8.69949e-05	0.000949124	WBGene00018748	F53C3.4	F53C3.4
1.63038	1.44474	114.95	1.43908e-07	1.49286e-05	WBGene00235353	Y67D8C.23	Y67D8C.23
1.63019	0.567373	26.9112	0.000217379	0.00182275	WBGene00001723	T03D8.4a	grl-14	GRound-Like (grd related) [Source:RefSeq peptide;Acc:NP_001256955]
1.62955	5.97629	11.2354	0.00566632	0.0198056	WBGene00009926	F52B11.3	noah-2	NOmpA Homolog (Drosophila nompA: no mechanoreceptor potential A) [Source:RefSeq peptide;Acc:NP_502699]
1.62538	0.429692	21.7092	0.000533412	0.00346837	WBGene00045142	Y53F4B.48	Y53F4B.48
1.62404	0.959205	45.8322	1.86292e-05	0.000329218	WBGene00043995	F40F12.9a.1	F40F12.9
1.62269	2.94624	99.7173	3.26615e-07	2.23263e-05	WBGene00006705	Y94H6A.6	ubc-8	UBiquitin Conjugating enzyme [Source:RefSeq peptide;Acc:NP_500245]
1.62245	1.92692	117.903	1.24969e-07	1.39015e-05	WBGene00003643	K06B4.11	nhr-53	Nuclear hormone receptor family member nhr-53 [Source:UniProtKB/Swiss-Prot;Acc:O17933]
1.62132	-1.02961	24.9521	0.000300111	0.00229144	WBGene00013401	Y62H9A.13	Y62H9A.13
1.62047	-0.408224	19.4325	0.000827869	0.00480395	WBGene00009838	F47H4.7a	fbxa-187
1.61976	2.57544	62.8226	3.81445e-06	0.000110571	WBGene00011979	T24B8.5	T24B8.5
1.6197	0.716216	37.9039	4.63391e-05	0.000621552	WBGene00001546	F22E5.3	gcy-21	Receptor-type guanylate cyclase gcy-21 [Source:UniProtKB/Swiss-Prot;Acc:O16715]
1.61664	-0.311661	12.764	0.00376153	0.0145826	WBGene00018829	F54E7.6	F54E7.6
1.61443	3.10089	48.5681	1.40081e-05	0.000268811	WBGene00009518	F38A1.5	clec-166	C-type LECtin [Source:RefSeq peptide;Acc:NP_741307]
1.60987	2.30662	76.4068	1.36979e-06	5.90267e-05	WBGene00011683	T10B10.6	phat-6	PHAryngeal gland Toxin-related [Source:RefSeq peptide;Acc:NP_510525]
1.60828	-0.352181	23.3517	0.000395879	0.0028031	WBGene00021693	Y48G8AR.2	Y48G8AR.2
1.60451	3.74899	33.3192	8.42086e-05	0.00093199	WBGene00006983	T03G11.8	zig-6	2 (Zwei) IG domain protein [Source:RefSeq peptide;Acc:NP_508882]
1.60394	2.18976	43.7867	2.32667e-05	0.000382483	WBGene00000558	R09B5.9	cnc-4	CaeNaCin (Caenorhabditis bacteriocin) [Source:RefSeq peptide;Acc:NP_503416]
1.60257	2.99132	83.3262	8.63017e-07	4.34167e-05	WBGene00015067	B0238.1	B0238.1	Carboxylic ester hydrolase [Source:RefSeq peptide;Acc:NP_504400]
1.60205	0.378603	40.8183	3.26179e-05	0.000486762	WBGene00017315	F09G2.6	ugt-36	UDP-GlucuronosylTransferase [Source:RefSeq peptide;Acc:NP_504820]
1.59957	1.98735	38.3781	4.37044e-05	0.00060109	WBGene00004144	R11G11.7	pqn-60	Prion-like-(Q/N-rich)-domain-bearing protein [Source:RefSeq peptide;Acc:NP_503225]
1.59944	-0.502198	12.0177	0.00457804	0.0169007	WBGene00022224	Y73B3B.2	set-28	SET (trithorax/polycomb) domain containing [Source:RefSeq peptide;Acc:NP_508049]
1.59942	3.3958	95.1256	4.2228e-07	2.68581e-05	WBGene00004004	C54D1.1	pgp-10	P-GlycoProtein related [Source:RefSeq peptide;Acc:NP_509205]
1.59793	6.14737	53.3954	8.73345e-06	0.000191634	WBGene00010470	K01D12.11	cdr-4	CaDmium Responsive [Source:RefSeq peptide;Acc:NP_506110]
1.59763	-0.471975	19.8024	0.000769085	0.00454672	WBGene00077490	M03A1.8	M03A1.8
1.59683	1.40824	66.8219	2.7702e-06	8.98033e-05	WBGene00012750	Y41C4A.2	faah-6	Fatty Acid Amide Hydrolase homolog [Source:RefSeq peptide;Acc:NP_499508]
1.59605	3.31426	83.2066	8.69683e-07	4.34167e-05	WBGene00017329	F10D2.2a	ugt-39	UDP-GlucuronosylTransferase [Source:RefSeq peptide;Acc:NP_504816]
1.59554	3.77639	81.2187	9.89756e-07	4.72649e-05	WBGene00001461	Y48D7A.2.2	flp-18	FMRFamide-like neuropeptide 18 EMPGVLRF-amide SVPGVLRF-amide 1 SVPGVLRF-amide 2 EIPGVLRF-amide SEVPGVLRF-amide DVPGVLRF-amide SVPGVLRF-amide 3 [Source:UniProtKB/Swiss-Prot;Acc:Q9N4V0]
1.59391	3.69477	82.9184	8.85993e-07	4.40426e-05	WBGene00021979	Y58A7A.5	Y58A7A.5
1.59382	-0.854425	15.1715	0.00208064	0.00934746	WBGene00020677	T22B11.3	T22B11.3
1.59329	2.33101	76.2733	1.38254e-06	5.9189e-05	WBGene00019488	K07D4.9.2	K07D4.9
1.59124	1.00651	58.7248	5.39273e-06	0.000135814	WBGene00022487	Y119D3B.9	fbxa-21	F-box A protein [Source:RefSeq peptide;Acc:NP_497352]
1.59105	0.00742633	27.2669	0.000205386	0.00176071	WBGene00018614	F48G7.2a	F48G7.2
1.59062	-0.230355	32.6821	9.19431e-05	0.00098467	WBGene00019055	F58F9.1b	F58F9.1
1.58647	1.96955	22.9536	0.00042497	0.00293211	WBGene00012604	Y38E10A.26	nspe-2	Nematode Specific Peptide family, group E [Source:RefSeq peptide;Acc:NP_001022426]
1.5857	-0.0916078	33.8644	7.81855e-05	0.000884964	WBGene00044224	F17C8.8	F17C8.8
1.58478	3.74485	24.6095	0.000318105	0.00239005	WBGene00009572	F40D4.13b	F40D4.13
1.58435	0.451109	48.0786	1.47267e-05	0.000276055	WBGene00044034	Y38E10A.28	Y38E10A.28
1.58385	1.76142	62.4636	3.92886e-06	0.00011175	WBGene00020855	T27C4.2	hpo-36
1.58354	-0.482213	27.4117	0.000200728	0.00173199	WBGene00013126	Y52B11A.7	mltn-2	MLt-TeN (mlt-10) related [Source:RefSeq peptide;Acc:NP_492858]
1.58183	3.93531	76.712	1.34114e-06	5.79637e-05	WBGene00001591	F11A5.10	glc-1	Glutamate-gated chloride channel alpha [Source:UniProtKB/Swiss-Prot;Acc:G5EBR3]
1.57922	0.61857	28.2859	0.000175081	0.0015712	WBGene00019751	M03D4.4b	M03D4.4
1.57801	-0.780747	13.0155	0.00352578	0.0138904	WBGene00005269	T03F7.3	srh-46	Serpentine Receptor, class H [Source:RefSeq peptide;Acc:NP_505871]
1.57795	-0.0921192	38.0895	4.52865e-05	0.000614736	WBGene00194742	F37C12.21	F37C12.21
1.57574	-0.670975	36.5378	5.44565e-05	0.000695754	WBGene00003544	F46C5.3	nas-25	Zinc metalloproteinase nas-25 [Source:UniProtKB/Swiss-Prot;Acc:Q20459]
1.57441	-0.2075	38.6648	4.21964e-05	0.000585011	WBGene00009148	F26D2.3a	F26D2.3
1.5742	-0.670488	28.986	0.000157268	0.00146035	WBGene00001388	F15B9.2	far-4	Fatty Acid/Retinol binding protein [Source:RefSeq peptide;Acc:NP_506252]
1.57247	5.23086	11.8035	0.00484952	0.0176561	WBGene00022103	Y71D11A.1	cdh-12	CaDHerin family [Source:RefSeq peptide;Acc:NP_497340]
1.57167	1.18056	38.5716	4.268e-05	0.000590346	WBGene00015427	C04E6.13	C04E6.13
1.56796	5.09968	37.7126	4.74547e-05	0.000629488	WBGene00011869	T20G5.7	dod-6	Downstream Of DAF-16 (regulated by DAF-16) [Source:RefSeq peptide;Acc:NP_499257]
1.56749	0.590189	20.8672	0.000625229	0.00391003	WBGene00007994	C37E2.2b	C37E2.2
1.56714	-0.487367	15.3429	0.00199911	0.00907636	WBGene00013900	ZC443.5	ugt-18	UDP-glucuronosyltransferase [Source:RefSeq peptide;Acc:NP_506209]
1.56692	0.760283	12.3445	0.0041973	0.0158547	WBGene00018547	F47C12.2	clec-78	C-type LECtin [Source:RefSeq peptide;Acc:NP_500454]
1.56625	0.464761	54.7315	7.68205e-06	0.000174554	WBGene00002088	ZK84.3	ins-5	Putative insulin-like peptide beta-type 6 [Source:UniProtKB/Swiss-Prot;Acc:P56173]
1.56619	2.89159	66.8689	2.76007e-06	8.98033e-05	WBGene00007957	C35C5.8a	C35C5.8
1.56515	-0.553889	61.5234	4.14001e-06	0.00011596	WBGene00014248	ZK1307.7a	ZK1307.7
1.56349	-0.360665	25.2642	0.000284748	0.00220957	WBGene00022440	Y110A2AL.3	Y110A2AL.3
1.55955	-0.131078	40.9918	3.15978e-05	0.000473967	WBGene00013535	Y73F8A.31	gyg-3
1.55805	1.59145	8.10229	0.014559	0.0398444	WBGene00050875	ZK1025.7	bah-1	Biofilm Absent on Head (after Yersinia exposure) [Source:RefSeq peptide;Acc:NP_492929]
1.55742	1.60208	104.987	2.37667e-07	1.94473e-05	WBGene00001445	W07E11.3b	flp-2	FMRF-Like Peptide [Source:RefSeq peptide;Acc:NP_001024946]
1.55681	2.09102	54.3946	7.95495e-06	0.000179079	WBGene00017504	F16B4.2a.1	F16B4.2
1.55655	0.872368	36.4106	5.59319e-05	0.000702843	WBGene00045062	Y38H8A.8	Y38H8A.8
1.55013	-0.0800081	9.48265	0.00942238	0.0287979	WBGene00000979	C10F3.2	dhs-16	3 beta-hydroxysteroid dehydrogenase dhs-16 [Source:UniProtKB/Swiss-Prot;Acc:O16881]
1.54666	-0.523679	48.4781	1.38335e-05	0.000266515	WBGene00219683	F29G9.18	anr-32
1.54528	1.97698	68.8822	2.3643e-06	8.23828e-05	WBGene00010262	F58E10.7	droe-4	dietary restriction over expressed [Source:RefSeq peptide;Acc:NP_506477]
1.54451	0.459198	60.9597	4.34129e-06	0.000118891	WBGene00017389	F11H8.2	lgc-38	Ligand-Gated ion Channel [Source:RefSeq peptide;Acc:NP_498532]
1.54339	-0.777694	21.243	0.000582138	0.00369932	WBGene00011179	R09H10.1	R09H10.1
1.54006	2.99716	17.9777	0.00111622	0.00595956	WBGene00000557	R09B5.8	cnc-3	CaeNaCin (Caenorhabditis bacteriocin) [Source:RefSeq peptide;Acc:NP_503417]
1.53968	3.12444	61.2624	4.34188e-06	0.000118891	WBGene00009722	F45D3.2b	F45D3.2
1.53947	0.843008	45.0921	2.01707e-05	0.000347675	WBGene00010746	K10D11.2	K10D11.2
1.53331	1.343	89.2484	5.77373e-07	3.3108e-05	WBGene00011452	T04H1.7	ugt-55	Putative UDP-glucuronosyltransferase ugt-55 [Source:UniProtKB/Swiss-Prot;Acc:Q22180]
1.53188	2.71866	38.2962	4.41467e-05	0.00060432	WBGene00009653	F43D9.1	F43D9.1
1.53184	-0.459073	10.9573	0.00612441	0.0209444	WBGene00020704	T22F7.5	T22F7.5
1.52951	1.289	78.0846	1.18878e-06	5.39396e-05	WBGene00015559	C06G4.5	npr-17	Probable G-protein coupled receptor C06G4.5 [Source:UniProtKB/Swiss-Prot;Acc:P34311]
1.52766	-0.759892	20.1137	0.000723372	0.00435009	WBGene00219686	F32A5.10	linc-125
1.52495	-0.628928	26.9395	0.000216396	0.00181765	WBGene00017009	D1007.13b	D1007.13
1.52428	1.73802	117.134	1.29606e-07	1.41355e-05	WBGene00044901	Y41G9A.10	Y41G9A.10
1.52359	3.08643	11.7533	0.00491589	0.0178242	WBGene00008963	F19H8.2	F19H8.2
1.52347	6.31356	164.861	1.97217e-08	4.51154e-06	WBGene00001172	C51E3.7c.1	egl-3	Prohormone convertase 2; Uncharacterized protein [Source:UniProtKB/TrEMBL;Acc:G5ECN9]
1.52345	-0.307236	16.3776	0.00157928	0.00764195	WBGene00022523	ZC132.4	ZC132.4
1.52252	6.62537	45.0386	2.02877e-05	0.000348471	WBGene00000739	T07H6.3.3	col-166	COLlagen [Source:RefSeq peptide;Acc:NP_001024894]
1.52119	3.76139	130.978	7.2261e-08	9.58719e-06	WBGene00017980	F32B5.7a.1	F32B5.7
1.52098	2.00029	101.154	2.91607e-07	2.13819e-05	WBGene00008522	F02D8.5	F02D8.5
1.52073	-0.163719	43.8794	2.27581e-05	0.000378824	WBGene00017032	D1044.7	D1044.7
1.52059	-0.338288	33.9937	7.68321e-05	0.000878382	WBGene00011321	T01C3.4	fil-1	Fasting Induced Lipase [Source:RefSeq peptide;Acc:NP_506688]
1.51943	0.0604173	14.3975	0.00250083	0.0106911	WBGene00020670	T22B2.6	T22B2.6
1.51532	4.48306	109.898	1.91571e-07	1.80436e-05	WBGene00012100	T27F2.2b	sipa-1	SIPA (vertebrate Signal-Induced Proliferation-Associated) homolog [Source:RefSeq peptide;Acc:NP_001256344]
1.51415	5.06037	138.904	5.1971e-08	7.88498e-06	WBGene00021876	Y54G2A.11b	Y54G2A.11
1.50962	0.299844	50.4497	1.14415e-05	0.000234053	WBGene00005718	T22B7.5	srv-7	Serpentine Receptor, class V [Source:RefSeq peptide;Acc:NP_508950]
1.50826	3.43701	54.6493	7.76966e-06	0.00017627	WBGene00004145	T03G11.1a	pqn-62	Prion-like-(Q/N-rich)-domain-bearing protein [Source:RefSeq peptide;Acc:NP_001300373]
1.50757	-0.383957	27.5894	0.000193235	0.00168632	WBGene00018345	F42C5.3b	F42C5.3
1.50721	0.834551	51.7691	1.01986e-05	0.000216206	WBGene00001731	W03A5.3	grl-22	GRound-Like (grd related) [Source:RefSeq peptide;Acc:NP_498154]
1.50719	0.846862	32.2477	9.76937e-05	0.00102877	WBGene00016795	C49H3.12a	C49H3.12
1.50688	1.81834	20.5539	0.000664012	0.00409455	WBGene00015857	C16D9.1	C16D9.1
1.50653	0.573373	57.1836	6.035e-06	0.000146256	WBGene00013842	ZC47.10	fbxa-34
1.5061	6.25094	50.635	1.13908e-05	0.000233343	WBGene00013969	ZK337.1a.2	tep-1	TEP (ThiolEster containing Protein) [Source:RefSeq peptide;Acc:NP_493613]
1.505	6.04748	109.678	1.93692e-07	1.80436e-05	WBGene00001955	F58A4.7b.1	hlh-11	Helix-loop-helix protein 11 [Source:UniProtKB/Swiss-Prot;Acc:P34474]
1.49969	1.11781	66.5661	2.75946e-06	8.98033e-05	WBGene00017341	F10D7.4	F10D7.4
1.49928	4.78436	81.9881	9.41123e-07	4.58444e-05	WBGene00007460	C08F11.13b	C08F11.13
1.49574	2.15008	51.0731	1.0912e-05	0.000226308	WBGene00194651	C33D9.13	C33D9.13
1.49283	-0.515073	18.2684	0.00105025	0.00570564	WBGene00020833	T26C12.3a	T26C12.3
1.49095	1.99901	115.039	1.43289e-07	1.49286e-05	WBGene00012819	Y43F8B.9	Y43F8B.9
1.49059	2.54844	7.48669	0.0178805	0.0466385	WBGene00008449	E01G6.1	E01G6.1
1.48972	5.9201	225.963	3.06319e-09	1.4886e-06	WBGene00010759	K10H10.2.1	cysl-2	Bifunctional L-3-cyanoalanine synthase/cysteine synthase [Source:UniProtKB/Swiss-Prot;Acc:O45679]
1.4896	2.46834	74.3316	1.58463e-06	6.43772e-05	WBGene00009804	F47B8.3	F47B8.3
1.48936	-0.788713	19.8408	0.000763262	0.00452275	WBGene00017976	F32B5.2	F32B5.2
1.48831	-0.350919	22.26	0.000481849	0.0032278	WBGene00013950	ZK262.3	ZK262.3	Lipase ZK262.3 [Source:UniProtKB/Swiss-Prot;Acc:Q9XTR8]
1.48684	2.68954	36.5032	5.52737e-05	0.000700107	WBGene00001159	C26D10.5d	eff-1	Epithelial Fusion Failure [Source:RefSeq peptide;Acc:NP_001021988]
1.48481	0.134774	26.1003	0.000247904	0.00200344	WBGene00014175	ZK971.1	ZK971.1
1.48465	0.0474434	33.773	7.91591e-05	0.000893069	WBGene00020368	T08H4.3	ast-1	Axon STeering defect [Source:RefSeq peptide;Acc:NP_001022326]
1.48429	2.84748	73.8818	1.63624e-06	6.58337e-05	WBGene00001446	W07E11.2	flp-3	FMRFamide-like neuropeptides 3 SPLGTMRF-amide TPLGTMRF-amide SAEPFGTMRF-amide NPENDTPFGTMRF-amide ASEDALFGTMRF-amide EAEEPLGTMRF-amide SADDSAPFGTMRF-amide NPLGTMRF-amide [Source:UniProtKB/Swiss-Prot;Acc:Q23212]
1.48228	0.202004	10.5855	0.00680658	0.0226756	WBGene00017755	F23F12.9a	zip-8	bZIP transcription factor 8 [Source:UniProtKB/Swiss-Prot;Acc:P46505]
1.48035	0.164373	27.7541	0.000190193	0.00166977	WBGene00044618	K08D12.5b	bus-2	BUS-2 [Source:UniProtKB/TrEMBL;Acc:D6QX34]
1.47744	1.12442	35.0623	6.66323e-05	0.000796529	WBGene00006987	EGAP1.3	zmp-1	Zinc MetalloProtease [Source:RefSeq peptide;Acc:NP_741156]
1.47701	1.12175	58.6917	5.4083e-06	0.000135814	WBGene00015729	C13A10.2	C13A10.2
1.47634	-0.0550065	27.055	0.000212437	0.001799	WBGene00017194	F07C3.3	F07C3.3
1.47384	1.06762	61.4266	4.27202e-06	0.000118518	WBGene00021915	Y55D5A.1a	Y55D5A.1
1.47361	0.647634	60.9969	4.32767e-06	0.000118891	WBGene00019734	M02E1.2	M02E1.2
1.47283	3.84683	16.3435	0.00159137	0.00768525	WBGene00011880	T21B6.3	T21B6.3
1.47275	3.26602	43.5075	2.3999e-05	0.000389683	WBGene00001707	Y48G8AR.1c	grh-1	GRainyHead (Drosophila transcription factor) homolog [Source:RefSeq peptide;Acc:NP_001293411]
1.46932	1.63248	90.5169	5.34834e-07	3.15379e-05	WBGene00020152	T01G6.5	nhr-211	Nuclear Hormone Receptor family [Source:RefSeq peptide;Acc:NP_503218]
1.46841	4.7281	202.254	5.82287e-09	2.23184e-06	WBGene00022131	Y71F9B.13c	Y71F9B.13
1.4652	0.461003	43.5557	2.38706e-05	0.000388031	WBGene00011345	T01G9.3	dma-1
1.46519	1.81308	61.108	4.39856e-06	0.000119524	WBGene00016628	C44B7.6a.2	slc-36.5	SLC (SoLute Carrier) homolog [Source:RefSeq peptide;Acc:NP_001022026]
1.46516	-0.613074	14.8298	0.00225505	0.009893	WBGene00010934	M162.8	fbxa-118	F-box A protein [Source:RefSeq peptide;Acc:NP_507832]
1.46475	2.47072	72.2106	1.8459e-06	7.02303e-05	WBGene00011069	R06F6.6	ceh-62	Homeobox protein ceh-62 [Source:UniProtKB/Swiss-Prot;Acc:Q09602]
1.4645	2.4993	30.7337	0.000121289	0.00120586	WBGene00006683	Y47D3B.5b	twk-31	TWiK family of potassium channels [Source:RefSeq peptide;Acc:NP_001022883]
1.46394	4.22166	74.327	1.58515e-06	6.43772e-05	WBGene00019160	H05L03.3.1	H05L03.3
1.4625	1.57887	38.1039	4.52059e-05	0.000614736	WBGene00009466	F36D1.7	F36D1.7
1.46194	1.12075	27.8986	0.000185939	0.00163935	WBGene00015076	B0238.12	B0238.12
1.46009	1.69039	73.2345	1.7066e-06	6.77292e-05	WBGene00017618	F20A1.6b	F20A1.6
1.4588	5.86678	43.1834	2.48829e-05	0.000400021	WBGene00021036	W05F2.4c	W05F2.4
1.45858	1.77131	69.5356	2.20233e-06	7.81867e-05	WBGene00018850	F55A3.5	gpx-8	Glutathione PeroXidase [Source:RefSeq peptide;Acc:NP_492818]
1.45791	0.937814	30.5181	0.000125163	0.0012393	WBGene00020363	T08E11.7	fbxa-3	F-box A protein [Source:RefSeq peptide;Acc:NP_494084]
1.45646	2.70736	63.151	3.71315e-06	0.000109478	WBGene00003726	C13C4.3	nhr-136	Nuclear hormone receptor family member nhr-136 [Source:UniProtKB/Swiss-Prot;Acc:O01930]
1.45553	3.16771	74.3126	1.58678e-06	6.43772e-05	WBGene00003746	D2005.2	nlp-8	Neuropeptide-Like Protein [Source:RefSeq peptide;Acc:NP_492158]
1.45535	2.06871	75.5144	1.45773e-06	6.11869e-05	WBGene00019284	K01A2.10b.2	K01A2.10
1.45442	2.38231	94.3296	4.37445e-07	2.72281e-05	WBGene00012444	Y15E3A.5.1	Y15E3A.5
1.45332	3.05725	81.7446	9.56209e-07	4.62697e-05	WBGene00009100	F25B3.3a	rgef-1	Rap Guanine nucleotide Exchange Factor homolog [Source:RefSeq peptide;Acc:NP_505469]
1.4531	-0.718412	36.2702	5.59735e-05	0.000702843	WBGene00009529	F38B2.2	F38B2.2
1.45243	3.26176	36.1414	5.78975e-05	0.000718906	WBGene00014006	ZK596.1	ZK596.1
1.45191	1.23289	41.7394	2.93119e-05	0.000448053	WBGene00011394	T03D8.7	T03D8.7
1.45022	3.57869	23.661	0.000374868	0.00269361	WBGene00045416	Y37H2A.14	Y37H2A.14
1.44946	0.223228	17.5788	0.00121479	0.00632587	WBGene00008970	F20C5.5.2	F20C5.5
1.44945	-0.403983	31.8765	0.000102077	0.00106008	WBGene00007288	C04A11.5	C04A11.5
1.44941	2.95113	54.5425	7.84677e-06	0.000177466	WBGene00000006	C55C2.5d	aat-5	Amino Acid Transporter [Source:RefSeq peptide;Acc:NP_491002]
1.4492	0.245925	25.22	0.000286864	0.00222125	WBGene00044603	F26A1.15	acbp-7	Acyl-Coenzyme A Binding Protein [Source:RefSeq peptide;Acc:NP_001033359]
1.44655	2.18145	47.9787	1.48786e-05	0.000278187	WBGene00020981	W03D2.6	W03D2.6
1.44651	1.3093	71.0489	1.96862e-06	7.22802e-05	WBGene00006982	Y48A6A.1	zig-5	2 (Zwei) IG domain protein [Source:RefSeq peptide;Acc:NP_499405]
1.44579	0.478444	23.9204	0.000358244	0.00260111	WBGene00021873	Y54G2A.8b	clec-82	C-type LECtin [Source:RefSeq peptide;Acc:NP_001023507]
1.44544	0.0929209	20.6175	0.000655927	0.004055	WBGene00050899	T10C6.15b	T10C6.15
1.44469	0.696577	13.0781	0.00346983	0.0137145	WBGene00044541	K09H11.11	K09H11.11
1.44407	1.06164	66.4746	2.77015e-06	8.98033e-05	WBGene00001253	F52C12.5.2	elt-6	Erythroid-Like Transcription factor family [Source:RefSeq peptide;Acc:NP_500144]
1.44159	2.38226	61.0589	4.41678e-06	0.000119796	WBGene00001537	C30G4.3	gcy-11	Receptor-type guanylate cyclase gcy-11 [Source:UniProtKB/Swiss-Prot;Acc:Q18331]
1.43813	1.21993	35.4593	6.32511e-05	0.000763891	WBGene00007881	C33A12.2	nlp-35	Neuropeptide-Like Protein [Source:RefSeq peptide;Acc:NP_501687]
1.43631	0.356227	13.2733	0.00330189	0.0132048	WBGene00009371	F33H2.8a	F33H2.8
1.43545	0.913658	28.6237	0.000166208	0.001522	WBGene00044433	W10C8.6	W10C8.6
1.43532	0.335455	34.8886	6.81772e-05	0.000807318	WBGene00194717	ZC239.22	ZC239.22
1.4348	-0.784377	22.0661	0.000493855	0.00328597	WBGene00020458	T12B5.12	fbxa-70
1.43392	1.43607	40.0888	3.55473e-05	0.000515684	WBGene00006309	D1014.1	sul-2	SULfatase domain protein [Source:RefSeq peptide;Acc:NP_505102]
1.43328	1.3807	37.0051	5.1859e-05	0.000671401	WBGene00021339	Y34F4.4	Y34F4.4
1.43228	-0.643207	7.83043	0.0159272	0.0426041	WBGene00022223	Y73B3B.1	Y73B3B.1
1.43048	-0.0119087	16.9035	0.00140588	0.00703421	WBGene00044663	F26G1.10	F26G1.10
1.4302	-0.561953	12.0868	0.00449424	0.0166774	WBGene00014978	ZC47.8	ZC47.8
1.42998	0.70507	25.5468	0.000271623	0.00213272	WBGene00017711	F22E5.13.1	F22E5.13
1.42973	-0.589031	29.0725	0.000153818	0.00143245	WBGene00012372	W09H1.1a	W09H1.1
1.42779	3.65326	117.477	1.32477e-07	1.41355e-05	WBGene00012850	Y44A6C.1	Y44A6C.1
1.4264	-0.688136	21.7143	0.000532902	0.00346752	WBGene00044643	H17B01.5	H17B01.5
1.42569	-0.520961	8.48943	0.0128424	0.0363131	WBGene00235133	T26H5.14	T26H5.14
1.42559	0.810993	18.9385	0.000914759	0.00518625	WBGene00012396	Y6D1A.2	Y6D1A.2
1.42354	4.40013	52.0694	9.90768e-06	0.000210973	WBGene00003995	K08E7.9	pgp-1	Multidrug resistance protein pgp-1 [Source:UniProtKB/Swiss-Prot;Acc:P34712]
1.42326	1.70322	17.452	0.00124824	0.00646535	WBGene00017246	F08D12.2	F08D12.2
1.42301	5.75649	57.5205	5.99359e-06	0.000145494	WBGene00022139	Y71G12A.3a	tub-2	TUBby-related [Source:RefSeq peptide;Acc:NP_001293352]
1.4228	-0.127194	29.3367	0.000149145	0.00140191	WBGene00194921	ZK742.7.1	ZK742.7
1.42232	0.473098	46.0269	1.79555e-05	0.0003201	WBGene00017489	F15E6.9b	F15E6.9
1.42008	1.31537	20.2156	0.000709091	0.00429257	WBGene00018931	F56B3.7	ugt-52	UDP-GlucuronosylTransferase [Source:RefSeq peptide;Acc:NP_499988]
1.41936	0.477079	33.9376	7.7416e-05	0.000882634	WBGene00044504	R13A1.10	R13A1.10
1.41895	1.87273	72.2688	1.83809e-06	7.02303e-05	WBGene00001821	C07A12.1c	ham-2
1.41824	-0.443794	27.3292	0.000202714	0.00174499	WBGene00020532	T16A1.1a	math-42	MATH (meprin-associated Traf homology) domain containing [Source:RefSeq peptide;Acc:NP_001040808]
1.41742	-0.828239	30.7137	0.000119836	0.00119707	WBGene00007247	C01G12.7	C01G12.7
1.4174	-0.40304	32.8718	8.81468e-05	0.000953664	WBGene00010589	K05D4.4	cyp-33D1	CYtochrome P450 family [Source:RefSeq peptide;Acc:NP_507076]
1.41602	1.65183	62.6847	3.85793e-06	0.00011083	WBGene00018540	F47C10.2	btb-21
1.41584	3.48489	155.501	2.62961e-08	5.3089e-06	WBGene00015647	C09F5.1	C09F5.1	BRICHOS domain-containing protein C09F5.1 [Source:UniProtKB/Swiss-Prot;Acc:Q09231]
1.41476	0.723384	18.4847	0.00100409	0.00554171	WBGene00194708	Y36E3A.2	Y36E3A.2
1.41404	1.89235	42.9943	2.5416e-05	0.000406795	WBGene00017653	F21C10.3a	F21C10.3
1.41356	0.0750161	18.0701	0.00109474	0.00587722	WBGene00001557	C54E4.3	gcy-37	Soluble guanylate cyclase gcy-37 [Source:UniProtKB/Swiss-Prot;Acc:Q6DNF3]
1.41288	-0.949065	14.2379	0.00259939	0.0110187	WBGene00020385	T09D3.4	nhr-216	Nuclear Hormone Receptor family [Source:RefSeq peptide;Acc:NP_504427]
1.41191	3.25888	89.1956	5.98467e-07	3.39347e-05	WBGene00001454	K02G10.4a	flp-11	FMRFamide-like neuropeptides 11 AMRNALVRF-amide ASGGMRNALVRF-amide SPLDEEDFAPESPLQ-amide NGAPQPFVRF-amide [Source:UniProtKB/Swiss-Prot;Acc:Q21156]
1.41177	0.686682	20.1081	0.000724164	0.00435117	WBGene00001109	F15B9.9	dsl-7	Delta-like protein [Source:RefSeq peptide;Acc:NP_001023803]
1.40936	6.71433	88.3506	6.30008e-07	3.50113e-05	WBGene00017834	F26F12.3a	F26F12.3
1.40905	1.91699	32.3436	9.63897e-05	0.00102177	WBGene00013180	Y53H1B.1	cutl-10	CUTiclin-Like [Source:RefSeq peptide;Acc:NP_492900]
1.4076	1.59869	28.2694	0.000175527	0.00157248	WBGene00013588	Y80D3A.10	nlp-42	Neuropeptide-Like Protein [Source:RefSeq peptide;Acc:NP_507687]
1.4075	1.59393	34.5135	7.16591e-05	0.00083698	WBGene00015402	C03G6.17	C03G6.17
1.40663	0.02751	30.799	0.000120143	0.00119855	WBGene00022648	ZK54.3	ZK54.3
1.4046	2.98637	98.3343	3.52489e-07	2.3659e-05	WBGene00003749	ZK1320.10	nlp-11	Neuropeptide-like peptide 11 [Source:UniProtKB/Swiss-Prot;Acc:Q09367]
1.40356	0.185192	21.3333	0.000572305	0.00364957	WBGene00012062	T26G10.5	T26G10.5
1.40169	4.2611	68.1157	2.50665e-06	8.51667e-05	WBGene00016953	C55C3.3	C55C3.3
1.40096	4.71119	19.9585	0.000745747	0.00444064	WBGene00000742	T10E10.5	col-169	COLlagen [Source:RefSeq peptide;Acc:NP_872255]
1.39989	3.14656	72.5739	1.79779e-06	6.92719e-05	WBGene00009512	F37H8.3a	F37H8.3
1.39878	4.2776	139.237	5.00005e-08	7.74742e-06	WBGene00011003	R04B5.5	R04B5.5
1.39864	6.19745	61.3158	4.32251e-06	0.000118891	WBGene00001752	K08F4.7	gst-4	Glutathione S-transferase 4 [Source:UniProtKB/Swiss-Prot;Acc:Q21355]
1.39485	0.670751	48.3049	1.42769e-05	0.000272313	WBGene00016012	C23G10.5	C23G10.5
1.39374	-0.661924	33.2963	8.31275e-05	0.000921424	WBGene00043992	F58A4.14a	bbs-4	Bardet-Biedl syndrome 4 protein homolog [Source:UniProtKB/Swiss-Prot;Acc:Q5CZ52]
1.39346	1.78903	31.5773	0.000107413	0.00110329	WBGene00018607	F48E3.8c	F48E3.8
1.39057	1.59786	35.8795	5.98885e-05	0.000737342	WBGene00001076	F54D8.1	dpy-17	DumPY: shorter than wild-type [Source:RefSeq peptide;Acc:NP_498086]
1.3905	3.87283	100.284	3.16659e-07	2.22394e-05	WBGene00219316	F21A3.11	F21A3.11	Purple acid phosphatase [Source:RefSeq peptide;Acc:NP_001256672]
1.38987	1.59333	52.0124	9.96216e-06	0.000211514	WBGene00009360	F33E2.4.1	F33E2.4
1.38849	1.17334	41.3797	3.05545e-05	0.000462124	WBGene00044514	R09E12.9	R09E12.9
1.38808	2.4521	79.6331	1.09951e-06	5.06785e-05	WBGene00003617	F44C8.3	nhr-18	Nuclear hormone receptor family member nhr-18 [Source:UniProtKB/Swiss-Prot;Acc:O16360]
1.38739	-0.498394	36.2258	5.6294e-05	0.000703796	WBGene00011644	T09B9.3	T09B9.3
1.3859	0.887204	17.4228	0.0012561	0.00648992	WBGene00020873	T28A11.6	T28A11.6
1.38469	2.78277	82.6509	9.0145e-07	4.46586e-05	WBGene00013008	Y48E1B.9b	clec-146	C-type LECtin [Source:RefSeq peptide;Acc:NP_001254401]
1.38335	2.68885	63.3597	3.65042e-06	0.000108507	WBGene00018579	F47G6.2	acs-16	fatty Acid CoA Synthetase family [Source:RefSeq peptide;Acc:NP_490859]
1.38316	1.27232	33.5663	8.14145e-05	0.000911433	WBGene00016671	C45G7.4	C45G7.4
1.3776	3.07626	86.7384	6.95718e-07	3.79077e-05	WBGene00011868	T20G5.4b	best-18	Bestrophin homolog 18 [Source:UniProtKB/Swiss-Prot;Acc:P34577]
1.37758	1.31473	47.1301	1.62453e-05	0.000297252	WBGene00019156	H04M03.12b	H04M03.12
1.37724	2.08678	12.3496	0.00419163	0.015841	WBGene00007938	C34F6.1	C34F6.1
1.37665	1.10076	38.9525	4.07436e-05	0.00056951	WBGene00008152	C47E12.9	C47E12.9
1.37607	0.883992	26.6947	0.000225078	0.00186902	WBGene00001052	F15A8.5a	dop-1	DOPamine receptor [Source:RefSeq peptide;Acc:NP_001024577]
1.37528	-0.0202624	10.7553	0.00648452	0.0218711	WBGene00009586	F40F9.10	F40F9.10
1.37519	3.37092	53.9804	8.26746e-06	0.000184686	WBGene00010453	K01B6.1	fozi-1	Formin-homology and zinc finger domains protein 1 [Source:UniProtKB/Swiss-Prot;Acc:P34489]
1.37342	2.80298	29.7904	0.00013935	0.00133178	WBGene00018730	F53A9.7	F53A9.7
1.37153	6.44295	106.682	2.25597e-07	1.91036e-05	WBGene00012144	T28H10.3	T28H10.3
1.37143	3.22821	103.365	2.66947e-07	2.09025e-05	WBGene00003747	E03D2.2a	nlp-9	Neuropeptide-Like Protein [Source:RefSeq peptide;Acc:NP_504168]
1.37124	0.843496	35.0536	6.67087e-05	0.000796529	WBGene00023501	F11E6.11a	F11E6.11
1.37108	-0.837452	23.4497	0.000384565	0.0027403	WBGene00014769	F53B2.7	F53B2.7
1.3691	2.85923	68.4571	2.44205e-06	8.39573e-05	WBGene00021157	Y4C6B.3b	Y4C6B.3
1.36897	2.52648	32.7293	9.13435e-05	0.000980412	WBGene00018590	F48B9.4	nlp-37	Neuropeptide-Like Protein [Source:RefSeq peptide;Acc:NP_508397]
1.36858	-0.783415	12.8558	0.00367338	0.0143171	WBGene00010403	H19J13.1	otpl-8	OToPetrin-Like [Source:RefSeq peptide;Acc:NP_510045]
1.36811	1.84923	21.7613	0.000528273	0.00344726	WBGene00001391	K01A2.2c	far-7	Fatty Acid/Retinol binding protein [Source:RefSeq peptide;Acc:NP_871991]
1.3667	0.599867	24.6687	0.000314906	0.00237279	WBGene00001671	F56H9.4a	gpa-9	Guanine nucleotide-binding protein alpha-9 subunit [Source:RefSeq peptide;Acc:NP_001256444]
1.36604	1.98961	43.0004	2.53987e-05	0.000406795	WBGene00002113	ZC334.2	ins-30	INSulin related [Source:RefSeq peptide;Acc:NP_493444]
1.36554	-0.215717	36.1994	5.64859e-05	0.000704479	WBGene00003757	K09C8.6	nlp-19	Neuropeptide-Like Protein [Source:RefSeq peptide;Acc:NP_741898]
1.36443	2.41277	15.6578	0.00185885	0.00861138	WBGene00011844	T19C9.8	T19C9.8
1.36404	5.1323	92.0587	5.0447e-07	3.0448e-05	WBGene00007058	F13G11.1c.2	dmd-6	DM (Doublesex/MAB-3) Domain family [Source:RefSeq peptide;Acc:NP_502771]
1.36349	3.98638	94.6887	4.32978e-07	2.70658e-05	WBGene00003597	F54G8.4	nhl-1	RING finger protein nhl-1 [Source:UniProtKB/Swiss-Prot;Acc:Q03601]
1.36266	0.469472	25.9364	0.000254668	0.0020351	WBGene00001544	C17F4.6	gcy-19	Receptor-type guanylate cyclase gcy-19 [Source:UniProtKB/Swiss-Prot;Acc:O16544]
1.36229	0.18677	19.7102	0.000783276	0.00461133	WBGene00007452	C08F11.3	C08F11.3
1.36223	2.2284	50.2185	1.18689e-05	0.000240323	WBGene00011763	T14B1.1.3	T14B1.1
1.36177	3.94195	48.1573	1.46084e-05	0.000274898	WBGene00006784	T21C12.1l	unc-49	Ionotropic GABA receptor subunit UNC-49A; Uncharacterized protein [Source:UniProtKB/TrEMBL;Acc:G5EBQ0]
1.36169	-0.279773	40.3895	3.36637e-05	0.00049677	WBGene00010310	F59B2.8	F59B2.8
1.36146	0.606854	14.4608	0.00246294	0.0105601	WBGene00006627	C02F5.8	tsp-1	Tetraspanin-1 [Source:UniProtKB/Swiss-Prot;Acc:P34285]
1.36094	1.8553	56.498	6.56564e-06	0.000155661	WBGene00021894	Y54G2A.32.3	Y54G2A.32
1.36034	0.117543	25.0739	0.000294005	0.00226331	WBGene00020708	T22H9.4	dmd-8	DM (Doublesex/MAB-3) Domain family [Source:RefSeq peptide;Acc:NP_503176]
1.36012	-0.781866	16.7505	0.00145391	0.00720277	WBGene00219587	F29G6.5	anr-16
1.35992	-0.776707	13.4875	0.00312842	0.012645	WBGene00011104	R07E3.3a	cut-5	CUTiclin [Source:RefSeq peptide;Acc:NP_001257100]
1.35915	0.628494	46.8683	1.63467e-05	0.000298732	WBGene00019885	R05D8.7	R05D8.7
1.35838	2.58509	25.6208	0.000268304	0.00211349	WBGene00010019	F54B8.4b	F54B8.4
1.35833	1.32324	49.1444	1.32136e-05	0.00025833	WBGene00022254	Y73B6BL.35a	Y73B6BL.35
1.35803	-0.0304808	11.9388	0.00467591	0.0171938	WBGene00009395	F35C5.7	clec-64	C-type LECtin [Source:RefSeq peptide;Acc:NP_496744]
1.35766	2.83538	63.4711	3.61745e-06	0.00010813	WBGene00008538	F02H6.5e	sqrd-1	Sulfide Quinone oxidoReDuctase [Source:RefSeq peptide;Acc:NP_001255798]
1.35596	-0.092139	36.8242	5.22531e-05	0.000675303	WBGene00017180	F02E11.2a	F02E11.2
1.3558	1.28715	17.4372	0.00125222	0.0064791	WBGene00021353	Y37E3.13b	iglr-3	IG(immunoglobulin) and LRR(Leucine Rich Repeat) domains [Source:RefSeq peptide;Acc:NP_001293349]
1.35455	3.50924	127.047	8.23301e-08	1.03374e-05	WBGene00003751	E03D2.1	nlp-13	Neuropeptide-Like Protein [Source:RefSeq peptide;Acc:NP_504170]
1.35256	0.370432	32.3867	9.58094e-05	0.0010171	WBGene00000478	F27E11.3	cfz-2	Caenorhabditis FriZzled homolog [Source:RefSeq peptide;Acc:NP_503965]
1.35187	6.42538	81.3673	9.80138e-07	4.71838e-05	WBGene00012538	Y37A1B.5c	Y37A1B.5
1.35126	1.92593	13.2302	0.00333808	0.013313	WBGene00000220	K08F8.2	atf-2	ATF (cAMP-dependent transcription factor) family [Source:RefSeq peptide;Acc:NP_495861]
1.35066	3.98518	90.4892	5.53675e-07	3.22929e-05	WBGene00003528	C37H5.9c.1	nas-9	Zinc metalloproteinase nas-9 [Source:UniProtKB/Swiss-Prot;Acc:P91137]
1.34959	0.0781223	14.8182	0.00226128	0.00990841	WBGene00005833	C25F9.7	srw-86	Serpentine Receptor, class W [Source:RefSeq peptide;Acc:NP_507775]
1.34911	-0.0373625	17.8662	0.00114281	0.00606461	WBGene00003657	C08F8.8	nhr-67	Nuclear hormone receptor family member nhr-67 [Source:UniProtKB/Swiss-Prot;Acc:Q9XVV3]
1.34901	5.79002	14.0272	0.00273659	0.0114569	WBGene00018572	F47F6.1c	lin-42	Period protein homolog lin-42 [Source:UniProtKB/Swiss-Prot;Acc:Q65ZG8]
1.34661	0.926302	43.6663	2.35792e-05	0.000386312	WBGene00003653	C06C6.4	nhr-63	Nuclear Hormone Receptor family [Source:RefSeq peptide;Acc:NP_741645]
1.3464	-0.404822	29.7644	0.000138117	0.00132347	WBGene00020817	T25G12.11	T25G12.11
1.3457	1.02224	16.765	0.00144929	0.00718233	WBGene00000731	D2023.7	col-158	COLlagen [Source:RefSeq peptide;Acc:NP_505981]
1.34493	-0.330839	10.525	0.00692595	0.0229766	WBGene00021111	W09C3.3	W09C3.3
1.34453	4.68096	40.331	3.4542e-05	0.000505602	WBGene00018744	F53B3.6	F53B3.6
1.34443	0.417232	30.1001	0.000133095	0.00129094	WBGene00017076	D2096.9	D2096.9
1.34346	0.985771	40.4744	3.39623e-05	0.000500669	WBGene00004764	K04G11.2	sel-7	Suppressor/Enhancer of Lin-12 [Source:RefSeq peptide;Acc:NP_510392]
1.34301	2.49794	116.597	1.3296e-07	1.41355e-05	WBGene00007900	C33D9.6b	C33D9.6
1.34261	-0.244932	10.3468	0.00729167	0.0238552	WBGene00045412	C25F9.12	C25F9.12
1.34231	-0.179421	50.5008	1.12869e-05	0.00023196	WBGene00050927	B0250.12	B0250.12
1.34178	0.94566	40.3797	3.43438e-05	0.000504823	WBGene00017762	F23H11.7	F23H11.7
1.34146	-0.0539412	27.877	0.000186569	0.0016439	WBGene00195143	C16D2.2	C16D2.2
1.34104	4.0403	37.6578	4.77794e-05	0.000632642	WBGene00006367	ZK1067.6a	sym-2	RNA-binding protein sym-2 [Source:UniProtKB/Swiss-Prot;Acc:Q22708]
1.33948	1.90525	75.8672	1.38575e-06	5.9189e-05	WBGene00010320	F59B10.4a	F59B10.4
1.33939	0.208907	23.7987	0.000365931	0.00264769	WBGene00016639	C44B12.6b	C44B12.6
1.3358	0.588091	28.2681	0.000175563	0.00157248	WBGene00044332	T20B3.16	clec-36	C-type LECtin [Source:RefSeq peptide;Acc:NP_001024150]
1.33441	2.20671	64.2157	3.40568e-06	0.000103057	WBGene00013484	Y69H2.9	Y69H2.9
1.33439	1.23276	31.5077	0.000108485	0.00111276	WBGene00004092	F44C4.5	ppt-1	Palmitoyl-protein thioesterase 1 [Source:UniProtKB/Swiss-Prot;Acc:Q20390]
1.33407	1.52068	59.6429	4.90637e-06	0.000129225	WBGene00021492	Y40B10A.7	comt-5	Catechol-O-MethylTransferase family [Source:RefSeq peptide;Acc:NP_503559]
1.33224	3.93948	50.8824	1.11175e-05	0.000229358	WBGene00001439	F26D12.1g	fkh-7	ForKHead transcription factor family [Source:RefSeq peptide;Acc:NP_001293720]
1.33096	0.377939	17.7404	0.00117368	0.0061803	WBGene00006522	C56E6.1	abcx-1	ABC transporter, eXtended [Source:RefSeq peptide;Acc:NP_495321]
1.32909	2.25397	40.7834	3.27517e-05	0.000487531	WBGene00003778	C15H9.1	nnt-1	Nicotinamide Nucleotide Transhydrogenase [Source:RefSeq peptide;Acc:NP_509028]
1.32736	1.7322	71.7779	1.85159e-06	7.02303e-05	WBGene00013970	ZK337.2	klu-1	KLUmpfuss related [Source:RefSeq peptide;Acc:NP_493611]
1.3273	3.12706	70.7414	2.05646e-06	7.48809e-05	WBGene00022271	Y73E7A.4	cpx-1	Putative complexin-1 [Source:UniProtKB/Swiss-Prot;Acc:Q9GUM7]
1.32584	-0.0319996	20.1701	0.000715426	0.00431819	WBGene00015948	C18A11.2	C18A11.2
1.32469	1.00719	27.0425	0.000212859	0.0018004	WBGene00017507	F16B4.5a	F16B4.5
1.32456	2.049	60.0471	4.81218e-06	0.000127435	WBGene00003112	F35G12.6	mab-21	Protein male abnormal 21 [Source:UniProtKB/Swiss-Prot;Acc:Q20054]
1.32357	0.213576	27.6826	0.000192338	0.00168391	WBGene00021461	Y39G10AR.3d	nekl-1	NEK (NEver in mitosis Kinase) Like [Source:RefSeq peptide;Acc:NP_001293320]
1.32208	0.622368	12.2007	0.00436008	0.0163125	WBGene00004811	F47H4.10	skr-5	SKp1 Related (ubiquitin ligase complex component) [Source:RefSeq peptide;Acc:NP_507393]
1.3208	2.29061	16.2248	0.00163426	0.00782994	WBGene00011362	T02B5.1	T02B5.1	Carboxylic ester hydrolase [Source:RefSeq peptide;Acc:NP_506506]
1.32062	1.27716	32.0334	0.000100684	0.00104972	WBGene00000284	T28F2.3	cah-6	Carbonic AnHydrase [Source:RefSeq peptide;Acc:NP_491189]
1.32037	3.72729	82.1838	9.29202e-07	4.55685e-05	WBGene00003759	Y47D3B.2b	nlp-21	Neuropeptide-Like Protein [Source:RefSeq peptide;Acc:NP_499466]
1.31997	5.60729	144.309	4.17502e-08	7.1246e-06	WBGene00002048	B0244.2	ida-1	related to Islet cell Diabetes Autoantigen [Source:RefSeq peptide;Acc:NP_498245]
1.3199	2.17233	23.4194	0.000391162	0.00277391	WBGene00045392	F26D11.12	F26D11.12
1.31898	0.980994	33.8633	7.81976e-05	0.000884964	WBGene00021008	W03F11.5	W03F11.5
1.31849	1.31661	53.1456	8.73637e-06	0.000191634	WBGene00023172	Y23H5A.8a.1	Y23H5A.8
1.31789	1.23656	65.4941	2.99336e-06	9.43686e-05	WBGene00013802	Y116A8C.25f.1	Y116A8C.25
1.31702	4.96819	36.5357	5.50446e-05	0.000699585	WBGene00022146	Y71G12B.6b.2	Y71G12B.6
1.31601	1.97437	45.7127	1.88687e-05	0.000332714	WBGene00007604	C15C8.1	xbx-9	X-BoX promoter element regulated [Source:RefSeq peptide;Acc:NP_506183]
1.31568	1.0163	43.7917	2.3213e-05	0.000382463	WBGene00002188	ZC416.4	kgb-2	Mitogen-activated protein kinase [Source:RefSeq peptide;Acc:NP_500384]
1.31421	2.05948	33.868	7.81481e-05	0.000884964	WBGene00044698	K09F5.6	K09F5.6
1.31255	1.35018	19.0439	0.000895365	0.00511102	WBGene00008762	F13G3.1	ztf-2	Zinc finger putative Transcription Factor family [Source:RefSeq peptide;Acc:NP_492060]
1.31061	2.70978	71.3214	1.97015e-06	7.22802e-05	WBGene00016657	C44E12.1	C44E12.1
1.31006	2.56269	107.694	2.06526e-07	1.80436e-05	WBGene00019187	H11E01.2	H11E01.2
1.30923	0.732911	11.7641	0.00490146	0.0177808	WBGene00044631	F55A11.5	bus-18
1.30753	2.5739	101.551	2.85406e-07	2.13176e-05	WBGene00022130	Y71F9B.9a	Y71F9B.9
1.3068	5.54277	155.667	2.64406e-08	5.3089e-06	WBGene00021469	Y39G10AR.11.3	Y39G10AR.11
1.30499	-0.391614	25.5077	0.000273396	0.00214202	WBGene00021274	Y23H5B.3	Y23H5B.3
1.30483	2.91373	37.957	4.60356e-05	0.000620267	WBGene00003756	F33A8.2.2	nlp-18	Neuropeptide-Like Protein [Source:RefSeq peptide;Acc:NP_496365]
1.30433	1.79762	43.3214	2.4502e-05	0.000396965	WBGene00017838	F26G1.2b	F26G1.2
1.30408	4.26009	67.6567	2.59665e-06	8.69431e-05	WBGene00021464	Y39G10AR.6	ugt-31	UDP-GlucuronosylTransferase [Source:RefSeq peptide;Acc:NP_001021756]
1.30339	-0.428424	15.8855	0.00176459	0.00828365	WBGene00010711	K09B11.4	K09B11.4
1.3018	7.18101	118.866	1.24114e-07	1.39015e-05	WBGene00010681	K08F8.1c.1	mak-1	MAP kinase Activated protein Kinase [Source:RefSeq peptide;Acc:NP_001022239]
1.30041	3.84923	89.187	5.98778e-07	3.39347e-05	WBGene00018286	F41E6.5a	F41E6.5
1.30002	1.79184	90.8164	5.25332e-07	3.12305e-05	WBGene00000553	K07A9.2	cmk-1	Calcium/calmodulin-dependent protein kinase type 1 [Source:UniProtKB/Swiss-Prot;Acc:Q9TXJ0]
1.29844	4.52298	66.8017	2.77456e-06	8.98033e-05	WBGene00020317	T07E3.6a	pdf-1	PDF (arthropod Pigment Dispersing Factor) homolog [Source:RefSeq peptide;Acc:NP_741206]
1.29841	3.5893	105.435	2.35488e-07	1.93977e-05	WBGene00021247	Y22D7AL.9	Y22D7AL.9
1.2973	0.953826	17.3204	0.00128409	0.00661109	WBGene00006628	C02F5.11	tsp-2	TetraSPanin family [Source:RefSeq peptide;Acc:NP_498803]
1.29485	3.43649	28.7807	0.000162264	0.00149865	WBGene00018702	F52E4.5	F52E4.5
1.29454	5.55982	84.6896	7.91093e-07	4.10045e-05	WBGene00016407	C34D10.2b.1	C34D10.2
1.29451	-0.925823	23.1752	0.000403798	0.00283301	WBGene00008068	C43D7.5	sdz-6	SKN-1 Dependent Zygotic transcript [Source:RefSeq peptide;Acc:NP_507764]
1.2938	-0.458459	12.9948	0.0035445	0.0139265	WBGene00009382	F34H10.5	F34H10.5
1.29353	7.71461	203.662	5.59397e-09	2.23184e-06	WBGene00023209	ZC513.7	ZC513.7
1.29179	2.3708	53.9341	8.30324e-06	0.00018504	WBGene00016114	C25H3.5	flp-27	FMRFamide-like neuropeptides 27 EASAFGDIIGELKGKGLGGRMRF-amide [Source:UniProtKB/Swiss-Prot;Acc:Q18184]
1.29079	2.7232	38.0393	4.55686e-05	0.000617401	WBGene00020566	T19C3.9	ttr-7	TransThyretin-Related family domain [Source:RefSeq peptide;Acc:NP_001022770]
1.29045	0.241136	28.6218	0.000166255	0.001522	WBGene00017432	F13H6.4	F13H6.4
1.28806	2.79032	23.9638	0.000355551	0.0025906	WBGene00001458	ZK525.1	flp-15	FMRF-Like Peptide [Source:RefSeq peptide;Acc:NP_499820]
1.28749	1.01254	19.1799	0.000871038	0.00500263	WBGene00007894	C33D3.3	C33D3.3
1.28733	1.10211	49.8107	1.22205e-05	0.000244159	WBGene00022154	Y71G12B.16	drag-1	DRAGon (zebra fish) homolog [Source:RefSeq peptide;Acc:NP_490881]
1.28541	0.162143	29.9883	0.000135314	0.00130434	WBGene00021304	Y32G9A.6h	nphp-2	NePHronoPhthisis (human kidney disease) homolog [Source:RefSeq peptide;Acc:NP_503525]
1.28262	1.83503	91.4559	5.05687e-07	3.0448e-05	WBGene00017961	F31F4.12	nhr-180	Nuclear Hormone Receptor family [Source:RefSeq peptide;Acc:NP_503286]
1.28198	1.55504	78.7232	1.13404e-06	5.16164e-05	WBGene00018266	F41B5.10	nhr-183	Nuclear Hormone Receptor family [Source:RefSeq peptide;Acc:NP_503621]
1.28099	1.86597	13.24	0.00332981	0.0132873	WBGene00011838	T19C4.1	T19C4.1
1.28015	5.99502	38.1638	4.48731e-05	0.000611963	WBGene00006495	F31D5.3a	cpna-1	CoPiNe domain protein, Atypical [Source:RefSeq peptide;Acc:NP_494737]
1.27619	0.76539	41.9872	2.83209e-05	0.000440228	WBGene00010504	K02D3.1	K02D3.1
1.27554	2.14085	104.022	2.50061e-07	1.99024e-05	WBGene00009637	F42F12.6	nspc-13	Nematode Specific Peptide family, group C [Source:RefSeq peptide;Acc:NP_510073]
1.27538	0.131233	30.8122	0.000119913	0.00119707	WBGene00003889	B0212.5	osm-9	Olfactory channel; Uncharacterized protein [Source:UniProtKB/TrEMBL;Acc:G5EBV8]
1.2751	-0.805263	9.37305	0.00972279	0.0294596	WBGene00022432	Y108F1.4	math-43
1.27499	3.32163	76.1312	1.39627e-06	5.94639e-05	WBGene00016003	C18H9.5	C18H9.5
1.27442	0.024193	23.5539	0.00038199	0.00272596	WBGene00044338	C03G5.10	nspc-3	Nematode Specific Peptide family, group C [Source:RefSeq peptide;Acc:NP_001024347]
1.27416	3.98043	64.8863	3.22724e-06	9.97979e-05	WBGene00004023	T16D1.2	pho-4	intestinal acid PHOsphatase [Source:RefSeq peptide;Acc:NP_494984]
1.274	1.56566	11.95	0.00466186	0.0171521	WBGene00017660	F21C10.11b	F21C10.11
1.27355	3.37769	45.8229	1.86478e-05	0.000329218	WBGene00022569	ZC239.6.3	ZC239.6
1.27331	3.72907	58.9508	5.28798e-06	0.000134885	WBGene00010945	M176.8	chil-13	CHItinase-Like [Source:RefSeq peptide;Acc:NP_496018]
1.27198	0.295666	16.4874	0.00154109	0.00750953	WBGene00003573	C13D9.7	ncx-8	Na/Ca eXchangers [Source:RefSeq peptide;Acc:NP_504341]
1.27104	3.71698	137.618	5.25327e-08	7.88802e-06	WBGene00004135	K07D4.8	pqn-48	Prion-like-(Q/N-rich)-domain-bearing protein [Source:RefSeq peptide;Acc:NP_494711]
1.27041	3.93999	122.683	1.00118e-07	1.21518e-05	WBGene00010935	M163.1	M163.1
1.26991	7.94529	7.64145	0.016968	0.0448202	WBGene00006820	C09D1.1d	unc-89	Muscle M-line assembly protein unc-89 [Source:UniProtKB/Swiss-Prot;Acc:O01761]
1.26978	-0.550174	16.714	0.00146566	0.00724867	WBGene00195184	F19G12.8	F19G12.8
1.26953	0.951484	51.9336	9.8114e-06	0.000209535	WBGene00010585	K05C4.9	K05C4.9
1.26915	4.34447	53.7819	8.42224e-06	0.000186712	WBGene00013847	ZC84.3	cls-3
1.26768	0.910722	29.3217	0.000149482	0.00140284	WBGene00010865	M04D8.7	M04D8.7
1.26612	3.18003	49.3116	1.29931e-05	0.00025635	WBGene00001448	C03G5.7.2	flp-5	FMRFamide-like neuropeptides 5 APKPKFIRF-amide AGAKFIRF-amide GAKFIRF-amide [Source:UniProtKB/Swiss-Prot;Acc:O61466]
1.26486	0.736893	39.2124	3.91165e-05	0.000552287	WBGene00002270	R07B1.2.1	lec-7	Probable galaptin lec-7 [Source:UniProtKB/Swiss-Prot;Acc:Q09605]
1.2644	2.69061	39.7602	3.69661e-05	0.000531501	WBGene00044068	ZK867.1a	syd-9
1.26438	3.45001	66.4802	2.84509e-06	9.14764e-05	WBGene00014206	ZK1058.6	nit-1	NITrilase [Source:RefSeq peptide;Acc:NP_497791]
1.26264	0.512637	37.9316	4.57654e-05	0.000617769	WBGene00003743	F35C11.1.2	nlp-5	Neuropeptide-Like Protein [Source:RefSeq peptide;Acc:NP_495735]
1.26033	3.41877	19.7172	0.000782184	0.00460676	WBGene00003554	F57C12.1	nas-38	Zinc metalloproteinase nas-38 [Source:UniProtKB/Swiss-Prot;Acc:Q20942]
1.26027	4.6286	50.9736	1.10186e-05	0.000227732	WBGene00015356	C02F12.7	tag-278	Putative protein tag-278 [Source:UniProtKB/Swiss-Prot;Acc:Q11102]
1.25948	2.56097	62.4181	3.94366e-06	0.00011175	WBGene00001760	F37B1.2	gst-12	Glutathione S-Transferase [Source:RefSeq peptide;Acc:NP_496862]
1.25936	3.93345	32.2444	9.77389e-05	0.00102877	WBGene00045387	K09H9.8	K09H9.8
1.25782	1.36569	72.2405	1.78984e-06	6.92719e-05	WBGene00003718	F44C8.5c	nhr-128	Nuclear Hormone Receptor family [Source:RefSeq peptide;Acc:NP_001023923]
1.25703	3.09802	43.8778	2.30335e-05	0.000381533	WBGene00008914	F17C11.2	F17C11.2
1.25664	-0.0690712	10.1847	0.00764425	0.0247254	WBGene00018295	F41E6.14	oac-29	O-ACyltransferase homolog [Source:RefSeq peptide;Acc:NP_505228]
1.25622	0.230855	35.658	6.05949e-05	0.000742899	WBGene00009839	F47H4.8	fbxa-188	F-box A protein [Source:RefSeq peptide;Acc:NP_507391]
1.25582	2.21397	27.5263	0.000197127	0.001708	WBGene00021158	Y4C6B.4a	Y4C6B.4
1.25547	1.63962	34.8081	6.89075e-05	0.000810038	WBGene00219423	C23H5.15	C23H5.15
1.25396	3.34036	57.31	6.10646e-06	0.000147253	WBGene00017184	F02G3.1a	ncam-1	NCAM (neural cell adhesion molecule) homolog [Source:RefSeq peptide;Acc:NP_741707]
1.25376	6.00459	22.6896	0.000445648	0.00304022	WBGene00000599	B0222.8	col-10	Cuticle collagen 10 [Source:UniProtKB/Swiss-Prot;Acc:Q17460]
1.25371	1.14444	53.1116	8.76461e-06	0.000191677	WBGene00021272	Y23H5B.1	Y23H5B.1
1.25308	1.79241	38.3868	4.36581e-05	0.000601021	WBGene00007404	C07A9.8	best-5	Bestrophin homolog 5 [Source:UniProtKB/Swiss-Prot;Acc:P34319]
1.25245	3.30569	47.5306	1.55829e-05	0.000289128	WBGene00001433	Y18D10A.25	fkb-8	Peptidyl-prolyl cis-trans isomerase [Source:RefSeq peptide;Acc:NP_001021725]
1.25165	3.12136	42.22	2.7743e-05	0.000433094	WBGene00003750	M01D7.5	nlp-12	Neuropeptide-Like Protein [Source:RefSeq peptide;Acc:NP_490908]
1.25135	3.63028	42.8763	2.57556e-05	0.000410876	WBGene00004226	K07A3.2b	ptr-12	PaTched Related family [Source:RefSeq peptide;Acc:NP_001021559]
1.25098	-0.48521	20.9732	0.000609264	0.00383158	WBGene00019233	H23N18.2	ugt-14	UDP-GlucuronosylTransferase [Source:RefSeq peptide;Acc:NP_504316]
1.25081	2.34155	87.7653	6.32198e-07	3.50113e-05	WBGene00020153	T01G6.6b	nhr-212	Nuclear Hormone Receptor family [Source:RefSeq peptide;Acc:NP_503217]
1.2494	3.47748	19.2955	0.000850973	0.0049048	WBGene00206522	F14D2.19	F14D2.19
1.24933	1.81063	52.2507	9.73673e-06	0.000208246	WBGene00021509	Y41D4A.7b	Y41D4A.7
1.24831	2.17034	73.6548	1.61546e-06	6.51776e-05	WBGene00015359	C02G6.1	C02G6.1
1.24796	-0.115947	15.4537	0.00194838	0.00890713	WBGene00044009	ZK822.6	ZK822.6
1.24634	5.6258	61.238	4.35078e-06	0.000118891	WBGene00022848	ZK1055.7	ZK1055.7
1.24632	3.14341	107.551	2.08045e-07	1.80436e-05	WBGene00018852	F55A3.7	F55A3.7
1.24605	3.04609	46.3329	1.76644e-05	0.000316855	WBGene00016119	C25H3.10a	C25H3.10
1.24588	3.79315	49.235	1.30935e-05	0.000256771	WBGene00009640	F42F12.9	nspc-10	Nematode Specific Peptide family, group C [Source:RefSeq peptide;Acc:NP_872250]
1.24391	1.77109	42.6601	2.63912e-05	0.000417813	WBGene00006756	ZC416.8a	unc-17	Vesicular acetylcholine transporter unc-17 [Source:UniProtKB/Swiss-Prot;Acc:P34711]
1.24381	2.27156	21.9338	0.000511646	0.00337048	WBGene00001456	F33D4.3	flp-13	FMRFamide-like neuropeptides 13 SDRPTRAMDSPLIRF-amide AMDSPLIRF-amide AADGAPLIRF-amide 1 APEASPFIRF-amide 1 AADGAPLIRF-amide 2 APEASPFIRF-amide 2 ASPSAPLIRF-amide SPSAVPLIRF-amide SAAAPLIRF-amide ASSAPLIRF-amide [Source:UniProtKB/Swiss-Prot;Acc:O44185]
1.24376	1.98661	71.0083	1.95987e-06	7.22802e-05	WBGene00009840	F47H4.9	fbxa-189	F-box A protein [Source:RefSeq peptide;Acc:NP_507392]
1.24341	0.155572	26.3896	0.000236475	0.00193954	WBGene00021075	W07E6.3c.2	W07E6.3	Sphingomyelin synthase-related 2 [Source:UniProtKB/Swiss-Prot;Acc:Q9TYV2]
1.24331	1.07913	13.7614	0.00292189	0.0120218	WBGene00014245	ZK1307.2	ZK1307.2
1.24295	-0.194366	29.0681	0.00015339	0.00142939	WBGene00012442	Y15E3A.3	Y15E3A.3
1.24211	5.79846	11.2076	0.00571022	0.019897	WBGene00006436	W06H8.8g	ttn-1	TiTiN family [Source:RefSeq peptide;Acc:NP_001024198]
1.24191	2.61366	104.538	2.43334e-07	1.97394e-05	WBGene00002100	F56F3.6	ins-17	INSulin related [Source:RefSeq peptide;Acc:NP_497911]
1.24156	1.40981	32.5371	9.38179e-05	0.00100034	WBGene00003031	R186.4	lin-46	LIN-46; Uncharacterized protein [Source:UniProtKB/TrEMBL;Acc:G5EF06]
1.24008	0.0107552	8.5103	0.0127568	0.0361273	WBGene00045379	C45B11.6	C45B11.6
1.23911	2.69959	47.2678	1.60139e-05	0.000294146	WBGene00006372	F48F7.2.2	syx-2	Putative syntaxin-2 [Source:UniProtKB/Swiss-Prot;Acc:Q20574]
1.23888	3.65499	69.0528	2.33393e-06	8.15196e-05	WBGene00018260	F41B5.2	cyp-33C7	CYtochrome P450 family [Source:RefSeq peptide;Acc:NP_503618]
1.23879	-0.470504	25.2711	0.000281684	0.00219163	WBGene00015531	C06E4.2b	C06E4.2
1.23816	-0.643852	17.7413	0.00117346	0.0061803	WBGene00012626	Y38H6C.14	Y38H6C.14
1.23756	-0.333724	17.267	0.001299	0.00666193	WBGene00014902	Y49E10.5	Y49E10.5
1.23712	-0.337445	20.2178	0.000708797	0.00429257	WBGene00000449	F46F3.1b	ceh-27	C. Elegans Homeobox [Source:RefSeq peptide;Acc:NP_001256348]
1.23643	0.355055	20.384	0.000686229	0.00419426	WBGene00007397	C07A4.2	C07A4.2
1.23617	1.45401	33.4709	8.248e-05	0.000917039	WBGene00011752	T13F3.5	fbxa-2	F-box A protein [Source:RefSeq peptide;Acc:NP_507106]
1.23604	5.4247	46.9626	1.65321e-05	0.000300237	WBGene00009723	F45D3.3	F45D3.3
1.2354	3.04649	55.8988	6.93039e-06	0.000162546	WBGene00004173	ZC15.8	pqn-94	Prion-like-(Q/N-rich)-domain-bearing protein [Source:RefSeq peptide;Acc:NP_507911]
1.2343	2.07042	84.9362	7.54517e-07	3.95307e-05	WBGene00003677	Y41D4B.7	nhr-87	Nuclear Hormone Receptor family [Source:RefSeq peptide;Acc:NP_500112]
1.234	2.09086	79.6911	1.06235e-06	4.98556e-05	WBGene00010976	R02D5.1	R02D5.1
1.23247	3.4076	41.7659	2.92228e-05	0.000447951	WBGene00001455	C05E11.8a	flp-12	FMRF-Like Peptide [Source:RefSeq peptide;Acc:NP_508789]
1.23241	0.341876	14.8844	0.00222603	0.00982331	WBGene00011712	T11F9.10	T11F9.10
1.23146	-0.0793555	10.0488	0.00795537	0.025438	WBGene00020714	T23B3.6	T23B3.6
1.23128	1.65759	24.6569	0.00031554	0.00237634	WBGene00016914	C54D1.7	C54D1.7
1.23087	6.83492	54.8362	7.63689e-06	0.000174344	WBGene00021005	W03F11.1a	W03F11.1
1.23037	4.3312	124.195	9.34923e-08	1.154e-05	WBGene00021909	Y55B1BL.1b.2	Y55B1BL.1
1.23008	-0.525128	21.9473	0.000510369	0.00336359	WBGene00016919	C54E4.4	C54E4.4
1.22945	1.55642	59.1036	5.08937e-06	0.000131664	WBGene00011692	T10G3.1	T10G3.1
1.22877	-0.470572	16.1398	0.0016658	0.00794708	WBGene00000446	ZK652.5	ceh-23	Homeobox protein ceh-23 [Source:UniProtKB/Swiss-Prot;Acc:P34663]
1.22832	1.70675	24.8322	0.000306267	0.00232575	WBGene00019975	R09A1.5b	flp-34	FMRF-Like Peptide [Source:RefSeq peptide;Acc:NP_503365]
1.22782	3.53843	77.5467	1.26629e-06	5.69243e-05	WBGene00006063	F08C6.4b	sto-1	Stomatin-1 [Source:UniProtKB/Swiss-Prot;Acc:Q19200]
1.2273	3.34802	96.0004	3.88292e-07	2.511e-05	WBGene00010018	F54B8.3	fbxa-69	F-box A protein [Source:RefSeq peptide;Acc:NP_506948]
1.22685	0.278827	18.1233	0.0010826	0.00583137	WBGene00007482	C09F12.2	C09F12.2
1.22613	2.96454	45.0382	2.02886e-05	0.000348471	WBGene00009533	F38B7.2a	F38B7.2
1.22528	3.23347	42.6245	2.64977e-05	0.000418135	WBGene00022060	Y67D8A.3	dmd-9	DM (Doublesex/MAB-3) Domain family [Source:RefSeq peptide;Acc:NP_500305]
1.22516	2.55828	27.7583	0.000190066	0.00166967	WBGene00016355	C33F10.7a	lact-5	beta-LACTamase domain containing [Source:RefSeq peptide;Acc:NP_001022015]
1.22486	1.79016	18.451	0.00101113	0.00556831	WBGene00019868	R04B3.3	R04B3.3
1.22409	1.14283	20.1318	0.000720809	0.00433647	WBGene00021268	Y23B4A.2	capa-1	CAPA (insect neuropeptide) related [Source:RefSeq peptide;Acc:NP_508991]
1.22071	2.5533	36.3921	5.60646e-05	0.000702843	WBGene00010972	R01H10.4	R01H10.4
1.2198	-0.0735927	26.3646	0.000236486	0.00193954	WBGene00000244	T25F10.5	bbs-8	Tetratricopeptide repeat protein 8 [Source:UniProtKB/Swiss-Prot;Acc:Q23049]
1.21876	0.858907	23.2115	0.000405852	0.00284194	WBGene00011097	R07B7.13b	nhr-206	Nuclear Hormone Receptor family [Source:RefSeq peptide;Acc:NP_506033]
1.21814	1.692	47.7235	1.5275e-05	0.000284139	WBGene00008051	C41C4.3	lron-4	eLRR (extracellular Leucine-Rich Repeat) ONly [Source:RefSeq peptide;Acc:NP_495700]
1.21762	2.42942	34.1288	7.54467e-05	0.000870057	WBGene00044256	Y45F10C.6	Y45F10C.6
1.21703	4.04924	71.4637	1.94963e-06	7.22802e-05	WBGene00021237	Y20F4.2	crtc-1	CREB-regulated transcription coactivator 1 homolog [Source:UniProtKB/Swiss-Prot;Acc:Q95XA8]
1.21475	0.148088	26.074	0.000248976	0.00200572	WBGene00012084	T27D1.3	npr-15	Neuropeptide receptor 15 [Source:UniProtKB/Swiss-Prot;Acc:Q09638]
1.2147	3.5606	121.789	1.04295e-07	1.23501e-05	WBGene00003618	E02H1.7	nhr-19	Nuclear hormone receptor family member nhr-19 [Source:UniProtKB/Swiss-Prot;Acc:Q09528]
1.21456	1.55104	10.1668	0.00768438	0.0248276	WBGene00018738	F53B1.6	swip-10	SWimming Induced Paralysis [Source:RefSeq peptide;Acc:NP_508392]
1.21398	3.5074	86.3436	7.09397e-07	3.84103e-05	WBGene00000368	T28F2.5	ccb-1	Calcium Channel, Beta subunit [Source:RefSeq peptide;Acc:NP_491193]
1.21303	1.12859	23.0612	0.000416872	0.00289268	WBGene00000920	Y116F11B.1	daf-28
1.21236	2.49787	18.6779	0.000964864	0.00538026	WBGene00011707	T11B7.2a	T11B7.2
1.21177	2.48	56.4848	6.57344e-06	0.000155661	WBGene00001462	M79.4	flp-19	FMRFamide-like neuropeptides 19 WANQVRF-amide [Source:UniProtKB/Swiss-Prot;Acc:Q9XVX1]
1.2115	0.746786	36.6523	5.39843e-05	0.000693179	WBGene00006318	F34D6.3	sup-9	Two pore potassium channel protein sup-9 [Source:UniProtKB/Swiss-Prot;Acc:O17185]
1.21084	2.4762	12.4389	0.0040943	0.0155539	WBGene00017807	F26A1.9	F26A1.9
1.20991	4.89256	103.326	2.68883e-07	2.09025e-05	WBGene00077701	E01A2.10	poml-3	PON (paraoxonase) and MEC-6 Like [Source:RefSeq peptide;Acc:NP_001122440]
1.20941	1.30079	31.7068	0.00010545	0.0010862	WBGene00000491	B0024.8b	che-12
1.20934	2.60769	37.0663	5.14598e-05	0.000668116	WBGene00001854	F22F1.1	hil-3	Histone H1.3 [Source:UniProtKB/Swiss-Prot;Acc:Q19743]
1.20884	0.232485	29.366	0.000147206	0.00138774	WBGene00017787	F25E5.6	nhr-141	Nuclear Hormone Receptor family [Source:RefSeq peptide;Acc:NP_001023845]
1.20839	3.25818	104.46	2.44339e-07	1.97394e-05	WBGene00010251	F58E6.1	sta-2	Signal transducer and activator of transcription b [Source:UniProtKB/Swiss-Prot;Acc:Q20977]
1.20835	2.06525	71.4032	1.90342e-06	7.09035e-05	WBGene00003675	W05B5.3b	nhr-85	Nuclear hormone receptor family member nhr-85 [Source:UniProtKB/Swiss-Prot;Acc:Q9XUK7]
1.20826	-0.786087	22.0368	0.000497204	0.00329621	WBGene00000062	F59B1.9	acr-23	Betaine receptor acr-23 [Source:UniProtKB/Swiss-Prot;Acc:G5EG88]
1.20798	-0.548709	27.6178	0.000191682	0.00167981	WBGene00012833	Y43F8C.11	Y43F8C.11
1.20748	1.07696	40.2097	3.50409e-05	0.000510064	WBGene00016734	C46H11.10b.2	C46H11.10
1.20682	1.77393	89.6905	5.62116e-07	3.2569e-05	WBGene00019047	F58E2.3	F58E2.3
1.20657	1.27636	15.177	0.00207792	0.0093392	WBGene00022324	Y82E9BL.7	fbxa-26	F-box A protein [Source:RefSeq peptide;Acc:NP_497386]
1.20434	4.23152	95.2695	4.18825e-07	2.67552e-05	WBGene00009957	F53B2.8	F53B2.8
1.20386	0.729109	38.9822	4.01459e-05	0.000563319	WBGene00016976	C56E10.3a	C56E10.3
1.20347	-0.55532	20.9583	0.000613077	0.00384973	WBGene00219673	F08F3.17	linc-96
1.20336	2.567	60.0554	4.80876e-06	0.000127435	WBGene00001115	F47G6.1a	dyb-1	Dystrobrevin-1 [Source:UniProtKB/Swiss-Prot;Acc:Q9Y048]
1.20301	1.28219	23.0856	0.000415053	0.00288281	WBGene00011817	T16H12.9	T16H12.9
1.20165	-0.510147	14.3866	0.00250739	0.0107156	WBGene00010031	F54B11.8	F54B11.8
1.20131	-0.351623	16.6069	0.00150078	0.00736981	WBGene00022040	Y65B4BR.1	Y65B4BR.1
1.20099	1.5096	36.6901	5.39719e-05	0.000693179	WBGene00017850	F27B10.1	F27B10.1
1.20087	0.260062	22.9854	0.000422561	0.00292088	WBGene00019840	R02F11.2	R02F11.2
1.20041	1.52248	28.76	0.000162776	0.00150147	WBGene00003623	F11C1.6a	nhr-25	Nuclear hormone receptor family member nhr-25 [Source:UniProtKB/Swiss-Prot;Acc:Q19345]
1.20023	-0.481185	9.28351	0.0100125	0.0301305	WBGene00003862	C08H9.5	old-1	Tyrosine-protein kinase receptor old-1 [Source:UniProtKB/Swiss-Prot;Acc:Q17833]
1.19976	-0.126147	20.0276	0.00073569	0.00439655	WBGene00015053	B0222.1	B0222.1
1.19934	-0.909527	14.9144	0.00221032	0.00977628	WBGene00044679	K02B12.9	K02B12.9
1.19917	1.04552	22.6501	0.000448839	0.00305626	WBGene00013548	Y75B8A.11b	Y75B8A.11
1.19606	5.44838	28.2258	0.000176715	0.00157905	WBGene00007282	C03E10.5	clec-223	C-type LECtin [Source:RefSeq peptide;Acc:NP_505863]
1.19535	0.306392	20.0382	0.000734154	0.00439598	WBGene00235164	K09F6.13	K09F6.13
1.19456	1.52847	47.8818	1.49588e-05	0.000278613	WBGene00021275	Y23H5B.4	dmsr-2	DroMyoSuppressin Receptor related [Source:RefSeq peptide;Acc:NP_490992]
1.19319	4.45513	12.9792	0.00355877	0.0139634	WBGene00018031	F35B3.4	F35B3.4
1.19019	4.54747	25.0062	0.000297381	0.00227846	WBGene00015298	C01F1.3a	C01F1.3
1.18915	0.585263	19.9809	0.000742466	0.00443127	WBGene00194692	T02C12.5	T02C12.5
1.18866	2.41908	90.2976	5.4192e-07	3.18269e-05	WBGene00020324	T07F12.4	T07F12.4
1.18661	3.42882	38.785	4.15822e-05	0.000578457	WBGene00006561	Y38C1AA.4a	tcl-2	T-cell defective protein 2 [Source:UniProtKB/Swiss-Prot;Acc:Q9N428]
1.1866	0.149514	17.876	0.00114043	0.00605639	WBGene00021279	Y23H5B.8	Y23H5B.8
1.18638	1.35689	48.096	1.44435e-05	0.000273562	WBGene00013418	Y65A5A.1a	Y65A5A.1
1.18629	5.58304	45.0079	2.03551e-05	0.00034879	WBGene00003915	M88.6b	pan-1	P-granule-associated novel protein 1 [Source:UniProtKB/Swiss-Prot;Acc:Q9U3A0]
1.18597	4.38803	49.9296	1.22142e-05	0.000244159	WBGene00001452	C36H8.3	flp-9	FMRFamide-like neuropeptides 9 KPSFVRF-amide 1 KPSFVRF-amide 2 [Source:UniProtKB/Swiss-Prot;Acc:Q18502]
1.18532	-0.27475	20.3382	0.000692362	0.00421605	WBGene00015441	C04E12.12	arrd-21	ARRestin Domain protein [Source:RefSeq peptide;Acc:NP_503944]
1.1852	-0.243947	16.923	0.00139988	0.00700903	WBGene00006629	Y39E4B.4	tsp-3	TetraSPanin family [Source:RefSeq peptide;Acc:NP_499724]
1.18467	-0.11844	16.8654	0.00141766	0.00707371	WBGene00000043	K11G12.7	acr-3	Acetylcholine receptor subunit beta-type acr-3 [Source:UniProtKB/Swiss-Prot;Acc:Q93149]
1.18418	1.2979	19.5647	0.000806284	0.00471249	WBGene00007229	C01G6.9	C01G6.9
1.18148	2.10679	32.1204	9.94583e-05	0.00104067	WBGene00006615	R06B10.4a	trp-2	TRP (transient receptor potential) channel family [Source:RefSeq peptide;Acc:NP_497311]
1.18088	0.0235357	23.3575	0.000395467	0.00280154	WBGene00020912	W01A11.7.1	W01A11.7
1.18046	5.30361	62.915	3.78562e-06	0.000110398	WBGene00006602	ZK54.2a.1	tps-1	Alpha,alpha-trehalose-phosphate synthase [UDP-forming] 1 [Source:UniProtKB/Swiss-Prot;Acc:Q7YZT6]
1.1803	-0.664198	15.7322	0.0018274	0.00850354	WBGene00021349	Y37E3.5b	arl-13	ADP-ribosylation factor-like protein 13B [Source:UniProtKB/Swiss-Prot;Acc:H2L0N8]
1.1779	1.71276	26.2048	0.000243703	0.00197856	WBGene00006611	C23H3.7	tre-5	Trehalase [Source:RefSeq peptide;Acc:NP_493649]
1.17782	3.70068	149.078	3.34165e-08	6.40409e-06	WBGene00003651	W01D2.2b.3	nhr-61	Nuclear hormone receptor family member nhr-61 [Source:UniProtKB/Swiss-Prot;Acc:O62389]
1.17772	0.695621	11.4739	0.00530514	0.0188768	WBGene00003547	F58A6.4	nas-29	Zinc metalloproteinase nas-29 [Source:UniProtKB/Swiss-Prot;Acc:Q20958]
1.17763	2.21582	44.3115	2.19597e-05	0.000368058	WBGene00004045	K10F12.3a	pll-1	Phosphoinositide phospholipase C [Source:RefSeq peptide;Acc:NP_741068]
1.17672	0.40355	29.9411	0.000136115	0.00130687	WBGene00014101	ZK849.2b	gopc-1	GOlgi-associated PDZ and Coiled-coil motif protein [Source:RefSeq peptide;Acc:NP_001021877]
1.17582	-0.591224	11.7536	0.00491544	0.0178242	WBGene00017353	F10E9.1	F10E9.1
1.17413	1.37977	30.6024	0.000123632	0.00122663	WBGene00006970	F28F9.1	zag-1	Zinc finger E-box-binding homeobox protein zag-1 [Source:UniProtKB/Swiss-Prot;Acc:G5EBU4]
1.17343	1.76881	62.31	3.87704e-06	0.000110964	WBGene00003646	F44C8.6b	nhr-56	Nuclear Hormone Receptor family [Source:RefSeq peptide;Acc:NP_001033487]
1.17326	3.23721	19.0311	0.000897702	0.00511943	WBGene00015756	C14C6.2a	C14C6.2
1.17325	0.0205049	27.634	0.000191195	0.00167677	WBGene00017510	F16B4.9	nhr-178	Nuclear Hormone Receptor family [Source:RefSeq peptide;Acc:NP_503454]
1.17298	1.65774	17.6409	0.0011988	0.00626272	WBGene00007316	C04H5.8b	nlp-41	Neuropeptide-Like Protein [Source:RefSeq peptide;Acc:NP_001021917]
1.17211	1.77154	33.8034	7.88345e-05	0.000890097	WBGene00009056	F22D6.15	F22D6.15
1.17181	4.1009	32.1574	9.89411e-05	0.001036	WBGene00001444	F23B2.5a	flp-1	FMRFamide-like neuropeptides 1 PNFMRY-amide AGSDPNFLRF-amide SQPNFLRF-amide ASGDPNFLRF-amide SDPNFLRF-amide AAADPNFLRF-amide SADPNFLRF-amide PNFLRF-amide [Source:UniProtKB/Swiss-Prot;Acc:P41855]
1.17125	-0.541108	14.9392	0.00219739	0.00974675	WBGene00009742	F45H10.5.2	F45H10.5
1.17039	1.00568	32.7463	9.11276e-05	0.000978815	WBGene00010200	F57C7.4	F57C7.4
1.17034	-0.432022	12.996	0.00354342	0.013926	WBGene00013995	ZK550.1	mboa-5
1.16946	0.667299	7.74244	0.0164021	0.0436341	WBGene00015601	C08E3.9	fbxa-166	F-box A protein [Source:RefSeq peptide;Acc:NP_494014]
1.16927	-0.242737	16.1221	0.00167248	0.0079659	WBGene00020045	R13A1.8	glb-23	GLoBin related [Source:RefSeq peptide;Acc:NP_501142]
1.16859	4.5801	81.0138	1.0032e-06	4.75946e-05	WBGene00015332	C02C2.1	tyr-1	Putative tyrosinase-like protein tyr-1 [Source:UniProtKB/Swiss-Prot;Acc:P34269]
1.16727	0.643125	23.7531	0.000368864	0.00266329	WBGene00021445	Y39A3CR.5	Y39A3CR.5
1.16708	4.25176	60.3011	4.70917e-06	0.000125851	WBGene00020229	T05A8.3	T05A8.3
1.16649	1.4239	39.0251	4.03861e-05	0.0005656	WBGene00018025	F35A5.2	F35A5.2
1.16488	1.53818	29.8071	0.000139004	0.00132935	WBGene00043702	Y54G2A.7	Y54G2A.7
1.16481	-0.114704	20.3379	0.0006924	0.00421605	WBGene00015080	B0244.5	B0244.5	Putative G-protein coupled receptor B0244.5 [Source:UniProtKB/Swiss-Prot;Acc:Q10909]
1.16452	0.617422	34.6916	6.88271e-05	0.000810038	WBGene00044586	Y61A9LA.12	Y61A9LA.12
1.16329	3.19408	14.5927	0.00238615	0.0103251	WBGene00020678	T22B11.4b	T22B11.4
1.16312	-0.416044	16.359	0.00158585	0.0076661	WBGene00044435	Y20F4.8	Y20F4.8
1.16283	2.54724	21.8862	0.000516174	0.0033876	WBGene00010062	F54F3.3	lipl-1	Lipase [Source:RefSeq peptide;Acc:NP_506229]
1.1614	2.05231	9.55276	0.00922443	0.0283769	WBGene00018706	F52F10.2	F52F10.2
1.16119	-0.464527	16.5801	0.00150942	0.0073923	WBGene00016785	C49G7.7	C49G7.7
1.16068	2.19648	33.1088	8.66762e-05	0.000946468	WBGene00003681	Y15E3A.1a.3	nhr-91	Nuclear hormone receptor family member nhr-91 [Source:UniProtKB/Swiss-Prot;Acc:Q9U2R6]
1.15999	0.292469	18.8237	0.000936449	0.00526617	WBGene00044421	D1007.18	D1007.18
1.15996	4.59014	66.309	2.88352e-06	9.23043e-05	WBGene00004172	Y75B8A.27	pqn-92	Prion-like-(Q/N-rich)-domain-bearing protein [Source:RefSeq peptide;Acc:NP_499599]
1.15944	3.69971	49.4891	1.27636e-05	0.000252583	WBGene00007765	C27B7.9	C27B7.9
1.15619	2.66937	65.2342	3.12106e-06	9.75498e-05	WBGene00019185	H10E21.5	H10E21.5
1.15615	-0.831937	7.75558	0.0163301	0.0434903	WBGene00012518	Y32B12A.3	comt-2	Catechol-O-MethylTransferase family [Source:RefSeq peptide;Acc:NP_507175]
1.15584	2.98696	59.6648	4.97217e-06	0.000130486	WBGene00006570	F39G3.8	tig-2	TransformIng Growth factor beta family [Source:RefSeq peptide;Acc:NP_504271]
1.15574	3.61466	58.5844	5.45907e-06	0.000136383	WBGene00013905	ZC455.5b	ugt-4	UDP-glucuronosyltransferase [Source:RefSeq peptide;Acc:NP_001041203]
1.15556	6.14561	66.2336	2.90062e-06	9.26482e-05	WBGene00008975	F20D1.3	F20D1.3
1.15404	5.66518	99.3134	3.33935e-07	2.26221e-05	WBGene00010700	K09A9.1	nipi-3
1.1536	1.00267	42.168	2.7369e-05	0.000428634	WBGene00003702	Y70C5C.6a	nhr-112	Nuclear Hormone Receptor family [Source:RefSeq peptide;Acc:NP_001024286]
1.15325	0.0451666	21.402	0.000564958	0.00361221	WBGene00020224	T05A7.7	T05A7.7
1.15173	3.3338	26.1651	0.000245288	0.00198921	WBGene00017028	D1044.2c	dex-1	Dendrite extension defective protein 1 [Source:RefSeq peptide;Acc:NP_498182]
1.15132	-0.439822	15.4154	0.00196575	0.00896966	WBGene00009029	F21H7.3	F21H7.3
1.15108	0.786143	40.2335	3.42925e-05	0.000504823	WBGene00003387	Y54E10BR.7	mod-5	Transporter [Source:RefSeq peptide;Acc:NP_491095]
1.15107	6.10417	46.88	1.66757e-05	0.000302468	WBGene00009306	F32A7.5d	maph-1.1	Microtubule-Associated Protein Homolog [Source:RefSeq peptide;Acc:NP_001021436]
1.15045	1.20733	26.5484	0.00023046	0.00190502	WBGene00013124	Y52B11A.4.1	Y52B11A.4
1.15036	-0.368643	10.1335	0.00775977	0.0249936	WBGene00004001	T21E8.2	pgp-7	P-GlycoProtein related [Source:RefSeq peptide;Acc:NP_509812]
1.15033	1.71952	23.0873	0.000414932	0.00288281	WBGene00012101	T27F2.4	zip-10	bZIP transcription factor family [Source:RefSeq peptide;Acc:NP_505951]
1.15025	1.91122	8.20677	0.0140704	0.0388725	WBGene00015370	C03A7.12	C03A7.12
1.15008	0.600158	17.781	0.00116362	0.00613838	WBGene00010765	K10H10.10b	K10H10.10
1.14995	0.816452	20.0306	0.00073525	0.00439655	WBGene00012374	W09H1.4	W09H1.4
1.14977	5.49245	109.095	1.98769e-07	1.80436e-05	WBGene00009142	F26A3.4	F26A3.4
1.14971	2.72617	65.5604	3.03717e-06	9.53371e-05	WBGene00007931	C34D1.4c.2	C34D1.4
1.14916	0.180184	8.90036	0.0112748	0.0328829	WBGene00004041	F44E2.11	plg-1
1.14772	2.76779	59.2134	5.16918e-06	0.000132785	WBGene00003998	F42E11.1b	pgp-4	P-GlycoProtein related [Source:RefSeq peptide;Acc:NP_001257142]
1.14662	1.44162	19.8176	0.000766773	0.00453967	WBGene00004123	F39D8.1b	pqn-36	Prion-like-(Q/N-rich)-domain-bearing protein [Source:RefSeq peptide;Acc:NP_510545]
1.14645	3.11993	44.4916	2.15311e-05	0.000363497	WBGene00004854	F40E10.4	slt-1	Slit homolog 1 protein [Source:UniProtKB/Swiss-Prot;Acc:G5EFX6]
1.1464	2.86756	34.3744	7.30027e-05	0.000845891	WBGene00010290	F58H1.7a	F58H1.7
1.14599	5.02172	83.7498	8.39882e-07	4.27723e-05	WBGene00015350	C02F5.7a.2	fbxl-1	Uncharacterized F-box/LRR-repeat protein C02F5.7 [Source:UniProtKB/Swiss-Prot;Acc:P34284]
1.14588	0.079099	14.0295	0.00273505	0.0114537	WBGene00008579	F08G2.8	F08G2.8
1.14499	-0.762647	11.8025	0.00485088	0.0176561	WBGene00000862	K11D12.1	cwp-4	Coexpressed With Polycystins [Source:RefSeq peptide;Acc:NP_504356]
1.14481	5.29461	36.0003	5.89606e-05	0.000727646	WBGene00006331	R10E4.2b.1	sup-26	SUPpressor [Source:RefSeq peptide;Acc:NP_001254903]
1.1441	0.352526	25.8357	0.000258926	0.00205406	WBGene00007511	C10C5.7	C10C5.7
1.14311	1.09832	33.8807	7.80137e-05	0.000884964	WBGene00021439	Y39A3B.5d	ckr-2	CholecystoKinin Receptor homolog [Source:RefSeq peptide;Acc:NP_001022842]
1.14212	3.33614	32.9813	8.82119e-05	0.000953664	WBGene00015354	C02F12.3.1	snet-1
1.14125	-0.440398	18.3154	0.00104001	0.00567333	WBGene00008300	C54D10.5	C54D10.5
1.1412	2.69237	42.0132	2.84057e-05	0.000440606	WBGene00020341	T08B1.4c	T08B1.4
1.14032	5.03326	108.162	2.04576e-07	1.80436e-05	WBGene00017304	F09F7.7b	F09F7.7	DNA N6-methyl adenine demethylase [Source:UniProtKB/Swiss-Prot;Acc:Q8MNT9]
1.13964	3.26033	39.3157	3.89916e-05	0.000551678	WBGene00004856	ZK370.2	sma-2	Dwarfin sma-2 [Source:UniProtKB/Swiss-Prot;Acc:Q02330]
1.13955	0.232365	11.1655	0.00577762	0.0200742	WBGene00014099	ZK836.3	ZK836.3
1.13919	-0.163129	11.6887	0.0050028	0.0180629	WBGene00003237	Y73B6BL.13	mif-4	MIF (Macrophage migration Inhibitory Factor) related [Source:RefSeq peptide;Acc:NP_500968]
1.13912	2.08434	62.6132	3.78089e-06	0.000110398	WBGene00006306	F07A5.5	sue-1	SUppressor of Elongation defect [Source:RefSeq peptide;Acc:NP_492083]
1.13907	-0.488191	11.7157	0.00496624	0.0179621	WBGene00019290	K02A2.5	K02A2.5
1.13881	4.75523	132.078	6.62074e-08	9.01224e-06	WBGene00004096	F40F8.7.1	pqm-1	ParaQuat (Methylviologen) responsive [Source:RefSeq peptide;Acc:NP_496391]
1.13761	2.19694	41.4237	3.03993e-05	0.000461695	WBGene00007919	C34C6.7a	C34C6.7
1.13656	3.1978	77.3464	1.2505e-06	5.63887e-05	WBGene00003124	K10B3.9.2	mai-1	ATPase inhibitor mai-1, mitochondrial [Source:UniProtKB/Swiss-Prot;Acc:P37209]
1.13607	1.43034	23.6452	0.000375907	0.00269708	WBGene00001464	C26F1.10	flp-21	FMRF-Like Peptide [Source:RefSeq peptide;Acc:NP_505011]
1.13547	-0.0461693	23.0086	0.000420233	0.00291046	WBGene00009727	F45E6.4	lips-1	LIPaSe related [Source:RefSeq peptide;Acc:NP_510096]
1.1345	-0.551869	11.3761	0.00544996	0.0192336	WBGene00007804	C29F3.3	C29F3.3
1.13448	2.52088	35.1783	6.56228e-05	0.000787312	WBGene00022158	Y71G12B.23b	Y71G12B.23
1.13397	1.67449	47.1172	1.60149e-05	0.000294146	WBGene00018195	F39E9.2	btb-16	BTB (Broad/complex/Tramtrack/Bric a brac) domain protein [Source:RefSeq peptide;Acc:NP_494499]
1.13388	-0.0729678	13.4917	0.00312509	0.0126366	WBGene00021245	Y22D7AL.6a	Y22D7AL.6
1.13382	3.52595	41.5939	2.98074e-05	0.000454126	WBGene00013559	Y75B8A.28	Y75B8A.28
1.1332	6.17769	118.732	1.22031e-07	1.38858e-05	WBGene00001189	F01D4.4.3	egl-21
1.13285	2.55002	20.3338	0.000692947	0.00421762	WBGene00010514	K02E11.5	K02E11.5
1.1298	3.81696	37.7829	4.70408e-05	0.000626834	WBGene00012988	Y48C3A.4	ztf-22	Zinc finger putative Transcription Factor family [Source:RefSeq peptide;Acc:NP_496811]
1.12973	-0.519691	14.6704	0.00234222	0.0101672	WBGene00045511	F11A5.18	F11A5.18
1.12952	5.85055	64.5223	3.32272e-06	0.000101885	WBGene00019780	M60.4a	M60.4
1.12789	-0.154097	13.5912	0.00304822	0.0124154	WBGene00021701	Y48G9A.7	Y48G9A.7
1.12577	1.16289	23.2952	0.000399862	0.00281761	WBGene00006212	Y9C9A.6	str-168	Seven TM Receptor [Source:RefSeq peptide;Acc:NP_500679]
1.1257	0.772517	16.9757	0.00138387	0.00695274	WBGene00002111	ZC334.9	ins-28	INSulin related [Source:RefSeq peptide;Acc:NP_001021850]
1.12568	1.33538	53.312	8.59981e-06	0.000189495	WBGene00012588	Y38E10A.10	lips-16	LIPaSe related [Source:RefSeq peptide;Acc:NP_496693]
1.12545	1.42432	33.1079	8.66864e-05	0.000946468	WBGene00008221	C50B6.8b.2	nhr-168	Nuclear Hormone Receptor family [Source:RefSeq peptide;Acc:NP_001256501]
1.12456	2.90729	85.8126	7.13893e-07	3.84933e-05	WBGene00010744	K10D6.4a.2	K10D6.4
1.1244	0.342809	18.6426	0.000971906	0.00540711	WBGene00020444	T12B3.1	T12B3.1
1.12359	2.10628	69.8296	2.14034e-06	7.72864e-05	WBGene00021039	W05F2.7	W05F2.7
1.1227	0.777103	27.801	0.000188801	0.00166156	WBGene00009842	F48C5.1	igeg-2	IG (immunoglobulin), EGF and transmmembrane domain [Source:RefSeq peptide;Acc:NP_509915]
1.1225	3.74552	29.1219	0.00015406	0.00143379	WBGene00003111	Y71G12B.20d	mab-20	Semaphorin-2A [Source:UniProtKB/Swiss-Prot;Acc:Q95XP4]
1.12103	0.124209	21.5312	0.000551431	0.00355223	WBGene00006622	F31D4.6	try-4	TRYpsin-like protease [Source:RefSeq peptide;Acc:NP_508030]
1.1201	1.87846	43.8292	2.31576e-05	0.000382416	WBGene00001447	C18D1.3	flp-4	FMRF-Like Peptide [Source:RefSeq peptide;Acc:NP_496173]
1.11976	1.14013	33.0285	8.76398e-05	0.000951693	WBGene00016634	C44B11.4	C44B11.4
1.11942	-0.846576	16.9876	0.00137721	0.00693845	WBGene00015882	C17B7.8b	C17B7.8
1.11865	-0.125905	31.6905	0.000104082	0.00107447	WBGene00011251	R11H6.3c	glb-22	GLoBin related [Source:RefSeq peptide;Acc:NP_001256600]
1.11831	6.14709	46.8594	1.67118e-05	0.000302745	WBGene00011522	T06D8.1c	srap-1	Serine Rich Adhesion Protein-like [Source:RefSeq peptide;Acc:NP_496398]
1.11807	4.00939	107.712	2.06328e-07	1.80436e-05	WBGene00006066	Y71H9A.3.2	sto-4	Stomatin-4 [Source:UniProtKB/Swiss-Prot;Acc:Q22165]
1.11784	2.56601	67.6652	2.52467e-06	8.53176e-05	WBGene00018060	F35F10.11	arrd-18	ARRestin Domain protein [Source:RefSeq peptide;Acc:NP_503916]
1.11706	2.48349	33.0094	8.78704e-05	0.000952256	WBGene00018189	F38H12.3	nhr-181	Nuclear Hormone Receptor family [Source:RefSeq peptide;Acc:NP_504139]
1.11659	-0.707324	15.4769	0.00193795	0.0088809	WBGene00011141	R08B4.5	R08B4.5
1.11648	-0.0571665	16.3542	0.00158757	0.00767186	WBGene00019541	K08F11.1a	K08F11.1
1.11635	5.33092	26.8136	0.000220812	0.001842	WBGene00004134	F59B10.1	myrf-1	myelin regulatory factor related [Source:RefSeq peptide;Acc:NP_496262]
1.11599	1.63942	68.01	2.45838e-06	8.42503e-05	WBGene00007820	C30H6.1d	clec-199	C-type LECtin [Source:RefSeq peptide;Acc:NP_001255942]
1.1138	4.62207	58.7453	5.38314e-06	0.000135814	WBGene00004924	T23H2.2	snt-4	SyNapTotagmin [Source:RefSeq peptide;Acc:NP_491853]
1.11373	0.134551	12.8121	0.00371504	0.0144292	WBGene00021519	Y41D4B.17	Y41D4B.17
1.11309	4.06343	37.7517	4.72239e-05	0.000627569	WBGene00011095	R07B7.11	gana-1	GAlactosidase/N-Acetylgalactosaminidase [Source:RefSeq peptide;Acc:NP_506031]
1.11303	3.91519	59.9083	4.86954e-06	0.000128487	WBGene00004202	C37A5.9	pry-1	Axin-like protein pry-1 [Source:UniProtKB/Swiss-Prot;Acc:O62090]
1.11298	4.88595	36.397	5.60291e-05	0.000702843	WBGene00018400	F43H9.4	F43H9.4
1.11177	0.434014	11.5036	0.00526214	0.0187483	WBGene00077773	F25H5.10	F25H5.10
1.11076	3.16982	85.761	7.16216e-07	3.84933e-05	WBGene00018384	F43C11.7	F43C11.7
1.11042	1.12098	35.463	6.27846e-05	0.000760473	WBGene00020450	T12B5.3	fbxa-10	F-box A protein [Source:RefSeq peptide;Acc:NP_497304]
1.11042	-0.360669	20.784	0.000631311	0.0039378	WBGene00017973	F32A6.2	ift-81	IFT (Chlamydomonas IntraFlagellar Transport) homolog [Source:RefSeq peptide;Acc:NP_508900]
1.1095	1.55068	10.5911	0.00679568	0.0226445	WBGene00013673	Y105E8A.13b	Y105E8A.13
1.1092	0.182351	15.3644	0.00198912	0.00905077	WBGene00013555	Y75B8A.21	fbxa-89	F-box A protein [Source:RefSeq peptide;Acc:NP_499593]
1.10911	3.94653	38.6614	4.2214e-05	0.000585011	WBGene00001457	Y37D8A.15	flp-14	FMRFamide-like neuropeptides 14 KHEYLRF-amide 1 KHEYLRF-amide 2 KHEYLRF-amide 3 KHEYLRF-amide 4 [Source:UniProtKB/Swiss-Prot;Acc:Q9XWV7]
1.10841	3.72277	24.9315	0.000301161	0.00229557	WBGene00018510	F46F11.7	F46F11.7
1.10795	4.25503	106.25	2.22497e-07	1.89513e-05	WBGene00000036	Y44E3A.2	ace-2	Carboxylic ester hydrolase [Source:RefSeq peptide;Acc:NP_491141]
1.10661	-0.0560905	24.9805	0.000295446	0.00227081	WBGene00003033	F34D10.5	lin-48	Putative zinc finger transcription factor; Uncharacterized protein [Source:UniProtKB/TrEMBL;Acc:G5EDU6]
1.10659	0.514769	19.8158	0.000767053	0.00453967	WBGene00020331	T07H6.4	T07H6.4
1.10596	2.33795	20.8115	0.000631931	0.0039378	WBGene00018262	F41B5.4	cyp-33C3	CYtochrome P450 family [Source:RefSeq peptide;Acc:NP_503615]
1.1059	3.80211	28.8816	0.000159785	0.00147951	WBGene00012891	Y45F10D.13b	sorb-1	SORBin homolog [Source:RefSeq peptide;Acc:NP_001255756]
1.10563	3.40809	92.7793	4.6769e-07	2.8864e-05	WBGene00017786	F25E5.5	F25E5.5
1.10473	7.33321	43.6208	2.36987e-05	0.000387409	WBGene00019249	H28G03.1b	H28G03.1
1.10431	-0.475911	21.5484	0.0005438	0.00351708	WBGene00016324	C32E8.6b	C32E8.6
1.10382	1.7459	32.3302	9.65698e-05	0.00102294	WBGene00007219	C01A2.7b	nlp-38	Neuropeptide-Like Protein [Source:RefSeq peptide;Acc:NP_001252155]
1.10268	0.43672	30.9734	0.000115392	0.00116391	WBGene00195186	F19G12.10	F19G12.10
1.10246	0.758752	15.9225	0.00174977	0.00823969	WBGene00013009	Y48E1B.11	fbxc-23	F-box C protein [Source:RefSeq peptide;Acc:NP_496855]
1.10091	0.763792	7.50493	0.01777	0.0464085	WBGene00007375	C06C3.4	C06C3.4
1.10018	0.0549079	23.447	0.000385496	0.00274426	WBGene00015040	B0213.10	cyp-34A5	CYtochrome P450 family [Source:RefSeq peptide;Acc:NP_504099]
1.10007	1.59623	38.0177	4.56903e-05	0.000617769	WBGene00003102	C08C3.3	mab-5	Homeobox protein mab-5 [Source:UniProtKB/Swiss-Prot;Acc:P10038]
1.09986	3.19891	37.1896	5.06661e-05	0.000660656	WBGene00015148	B0336.11a	hpo-28	Major sperm protein [Source:RefSeq peptide;Acc:NP_498232]
1.09963	5.08968	62.9919	3.76185e-06	0.000110244	WBGene00008298	C54D10.3	C54D10.3
1.09935	2.56723	33.1322	8.63974e-05	0.000944729	WBGene00006412	C40C9.5g	nlg-1	Neuroligin-1 [Source:UniProtKB/Swiss-Prot;Acc:Q9XTG1]
1.09823	4.73351	29.9636	0.000135812	0.00130568	WBGene00017126	E04F6.6	E04F6.6
1.09818	0.570431	20.5275	0.000667415	0.0041097	WBGene00007953	C35A5.9	hda-11	Histone DeAcetylase [Source:RefSeq peptide;Acc:NP_505699]
1.09775	3.28667	27.6459	0.000193449	0.00168647	WBGene00015044	B0213.15a	cyp-34A9	CYtochrome P450 family [Source:RefSeq peptide;Acc:NP_001041071]
1.0972	0.6549	9.56352	0.00919449	0.0283064	WBGene00008763	F13G3.3b	F13G3.3	UPF0392 protein F13G3.3 [Source:UniProtKB/Swiss-Prot;Acc:Q19417]
1.09671	0.0381596	34.7923	6.79109e-05	0.000804819	WBGene00020575	T19D7.7	T19D7.7
1.09647	2.49435	20.0491	0.000732593	0.00439104	WBGene00020501	T14B4.5	T14B4.5
1.09619	4.01781	99.2512	3.23623e-07	2.23045e-05	WBGene00010001	F53F8.4	F53F8.4
1.0954	-0.27475	19.126	0.000880587	0.00504345	WBGene00018363	F42G9.4	F42G9.4
1.09455	2.40994	50.6854	1.13344e-05	0.000232516	WBGene00000968	T05F1.10	dhs-4	DeHydrogenases, Short chain [Source:RefSeq peptide;Acc:NP_492563]
1.09453	2.77794	23.6515	0.000375495	0.00269678	WBGene00015947	C18A11.1	C18A11.1
1.09311	5.87614	17.8343	0.00115054	0.00608259	WBGene00000717	B0222.6	col-144	COLlagen [Source:RefSeq peptide;Acc:NP_505374]
1.09309	2.03384	69.7632	2.15107e-06	7.72864e-05	WBGene00020407	T10D4.3	chil-24	CHItinase-Like [Source:RefSeq peptide;Acc:NP_494455]
1.093	-0.186878	22.6116	0.000446917	0.00304602	WBGene00001676	B0207.3b	gpa-14	Guanine nucleotide-binding protein alpha-14 subunit [Source:UniProtKB/Swiss-Prot;Acc:Q9BIG2]
1.09278	1.70814	58.5067	5.36117e-06	0.000135664	WBGene00008971	F20C5.6	F20C5.6
1.09242	-0.237509	17.3642	0.00127204	0.00656298	WBGene00021196	Y17G9A.3	Y17G9A.3
1.09232	4.00098	68.5137	2.43153e-06	8.39222e-05	WBGene00003516	C43E11.6e.2	nab-1	NeurABin [Source:RefSeq peptide;Acc:NP_491332]
1.09201	-0.184574	19.5994	0.000800727	0.00469508	WBGene00010043	F54C9.7	F54C9.7
1.09193	1.12027	29.5448	0.000144557	0.00136719	WBGene00220189	Y65B4A.11	Y65B4A.11
1.09124	2.21043	47.3676	1.58487e-05	0.000292198	WBGene00010756	K10G9.2	K10G9.2
1.09049	2.8358	58.3481	5.57282e-06	0.000138041	WBGene00015293	C01C4.3a	C01C4.3	Putative serine/threonine-protein kinase C01C4.3 [Source:UniProtKB/Swiss-Prot;Acc:Q11090]
1.09035	0.490311	7.8942	0.0155931	0.0418873	WBGene00004233	Y39A1B.2a	ptr-19	PaTched Related family [Source:RefSeq peptide;Acc:NP_001255085]
1.08992	0.355514	19.9206	0.000751337	0.00446623	WBGene00002195	F08F1.1b	kin-9
1.08931	1.44298	38.9856	4.03736e-05	0.0005656	WBGene00011660	T09E11.11	T09E11.11
1.08898	5.36917	33.8705	7.8121e-05	0.000884964	WBGene00001753	R03D7.6b	gst-5	Probable glutathione S-transferase 5 [Source:UniProtKB/Swiss-Prot;Acc:Q09596]
1.08887	0.751665	20.3661	0.000688613	0.00420376	WBGene00009547	F38H4.3	F38H4.3
1.0888	0.798648	23.1761	0.000408416	0.00285146	WBGene00016044	C24B5.1	C24B5.1
1.08844	3.8521	28.0366	0.000181982	0.00161325	WBGene00008356	D1025.4	nspc-20	Nematode Specific Peptide family, group C [Source:RefSeq peptide;Acc:NP_510417]
1.08836	1.78383	39.1487	3.97862e-05	0.00055881	WBGene00003606	F54D1.4	nhr-7	Nuclear hormone receptor family member nhr-7 [Source:UniProtKB/Swiss-Prot;Acc:Q20765]
1.08564	-0.346122	23.2107	0.000401249	0.00282299	WBGene00044513	Y58G8A.5	Y58G8A.5
1.08373	3.97277	57.1535	6.19199e-06	0.000148598	WBGene00003769	B0213.6	nlp-31	Neuropeptide-like protein 31 QWGYGGY-amide GYGGYGGY-amide GYGGY-amide GMYGGY-amide PYGGYGW-amide [Source:UniProtKB/Swiss-Prot;Acc:O44662]
1.08334	2.1403	14.1707	0.00264226	0.0111679	WBGene00011796	T16G1.2b	T16G1.2
1.08332	3.15508	54.3151	8.01389e-06	0.00017985	WBGene00003753	CC4.2	nlp-15	Neuropeptide-Like Protein [Source:RefSeq peptide;Acc:NP_493278]
1.08317	2.60176	18.5929	0.000981906	0.0054469	WBGene00022180	Y71H2AM.15a	Y71H2AM.15
1.08292	0.205935	36.1984	5.64937e-05	0.000704479	WBGene00010752	K10G4.3	K10G4.3
1.08261	2.25538	37.4215	4.92118e-05	0.000646086	WBGene00011726	T12A7.5	lpr-2	LiPocalin-Related protein [Source:RefSeq peptide;Acc:NP_502231]
1.07957	-0.580281	9.99922	0.00807254	0.0256908	WBGene00012114	T28B8.3a	T28B8.3
1.07863	2.74379	49.6841	1.2517e-05	0.000249057	WBGene00008610	F09C3.2	F09C3.2
1.07743	-0.047608	14.4146	0.00249052	0.0106627	WBGene00020844	T27A10.2	T27A10.2
1.07558	3.75151	68.4462	2.44407e-06	8.39573e-05	WBGene00020426	T10H10.2	T10H10.2	Sulfhydryl oxidase [Source:RefSeq peptide;Acc:NP_508419]
1.07542	2.42576	39.4758	3.82474e-05	0.000545615	WBGene00011733	T12D8.5a	T12D8.5
1.0747	1.82022	28.4629	0.000170363	0.00154408	WBGene00007366	C06B3.7	C06B3.7
1.07406	4.7963	72.8873	1.75744e-06	6.85716e-05	WBGene00019232	H23N18.1	ugt-13	UDP-GlucuronosylTransferase [Source:RefSeq peptide;Acc:NP_504317]
1.07403	1.18222	24.8859	0.000303492	0.00231069	WBGene00010575	K04H4.7	flp-25	FMRF-Like Peptide [Source:RefSeq peptide;Acc:NP_001022665]
1.07397	0.0136565	18.3633	0.00102969	0.00563815	WBGene00008203	C49C3.13	clec-198	C-type LECtin [Source:RefSeq peptide;Acc:NP_503091]
1.07395	2.84562	23.6395	0.000376287	0.00269787	WBGene00009816	F47B10.5	F47B10.5
1.07384	2.03706	49.1343	1.30611e-05	0.000256771	WBGene00011997	T24F1.5	T24F1.5
1.07328	0.345284	23.2142	0.000405653	0.00284191	WBGene00014200	ZK1053.5	scrm-2	SCRaMblase (phospholipid scramblase) [Source:RefSeq peptide;Acc:NP_493321]
1.07292	0.606972	18.6093	0.000978598	0.0054365	WBGene00017654	F21C10.4	F21C10.4
1.07244	-0.421384	7.89526	0.0155876	0.0418873	WBGene00018838	F54G2.2	F54G2.2
1.07204	1.23999	36.3736	5.56144e-05	0.000700107	WBGene00011866	T20F10.5	T20F10.5
1.07198	7.44374	15.4877	0.00193312	0.0088624	WBGene00006771	Y71G12B.11d	tln-1	TaLiN [Source:RefSeq peptide;Acc:NP_001293439]
1.07196	4.63162	79.7067	1.09411e-06	5.06507e-05	WBGene00010177	F57A8.1.2	F57A8.1
1.07169	2.13744	62.3775	3.85537e-06	0.00011083	WBGene00018903	F55G1.7b	F55G1.7
1.07118	0.522392	15.2045	0.00206464	0.0092944	WBGene00002107	ZC334.3	ins-24	INSulin related [Source:RefSeq peptide;Acc:NP_493443]
1.07056	2.42492	9.19083	0.0103019	0.0307663	WBGene00010321	F59B10.5	F59B10.5
1.07048	-0.25706	15.6394	0.00186669	0.0086285	WBGene00013088	Y51B9A.6b	Y51B9A.6
1.06988	2.04018	42.3642	2.72912e-05	0.000428616	WBGene00011839	T19C4.5b	T19C4.5
1.06963	3.27642	83.1986	8.43294e-07	4.27964e-05	WBGene00008886	F16C3.2	F16C3.2
1.06939	4.45319	64.1983	3.41048e-06	0.000103057	WBGene00001768	Y48E1B.10	gst-20	Glutathione S-Transferase [Source:RefSeq peptide;Acc:NP_496858]
1.06876	3.91292	38.4639	4.32467e-05	0.00059705	WBGene00021468	Y39G10AR.10	epg-2	Ectopic P granules protein 2 [Source:UniProtKB/Swiss-Prot;Acc:Q95XR4]
1.06702	2.01319	19.1291	0.000880035	0.00504237	WBGene00006979	F42F12.2	zig-2	2 (Zwei) IG domain protein [Source:RefSeq peptide;Acc:NP_510069]
1.06698	4.33418	33.7464	7.94455e-05	0.000894914	WBGene00003767	B0213.4	nlp-29	Neuropeptide-like protein 29 QWGYGGY-amide GYGGYGGY-amide GMYGGY-amide GMYGGW-amide [Source:UniProtKB/Swiss-Prot;Acc:O44664]
1.06633	0.50451	30.6541	0.000120884	0.00120347	WBGene00000492	F59C6.7a	che-13	Intraflagellar transport protein che-13 [Source:UniProtKB/Swiss-Prot;Acc:Q93833]
1.06631	0.380258	11.1938	0.00573227	0.0199547	WBGene00020800	T25D10.2b	zig-10	2 (Zwei) IG domain protein [Source:RefSeq peptide;Acc:NP_495289]
1.06578	0.698522	17.6478	0.00119705	0.00625808	WBGene00010632	K07C5.9	K07C5.9
1.06553	1.05079	38.6953	4.12813e-05	0.00057537	WBGene00000501	C48D1.3	cho-1	High-affinity choline transporter 1 [Source:UniProtKB/Swiss-Prot;Acc:O02228]
1.06551	0.334675	27.5993	0.000192564	0.00168391	WBGene00008776	F13H10.5	F13H10.5
1.06473	0.00399218	29.1975	0.000150147	0.00140726	WBGene00020212	T04D1.2	T04D1.2
1.06432	1.60437	26.8957	0.00021792	0.00182624	WBGene00011727	T12A7.6	T12A7.6
1.06179	1.08327	24.2596	0.000337792	0.00249363	WBGene00019355	K03B4.4a	K03B4.4
1.06096	0.505882	25.0817	0.000293616	0.00226271	WBGene00000455	C10G8.6	ceh-34	Homeobox protein ceh-34 [Source:UniProtKB/Swiss-Prot;Acc:Q94165]
1.06089	1.16415	27.0469	0.000212709	0.00180018	WBGene00001948	B0304.1a	hlh-1	Myoblast determination protein 1 homolog [Source:UniProtKB/Swiss-Prot;Acc:P22980]
1.06063	2.68887	69.2847	2.23027e-06	7.88445e-05	WBGene00014021	ZK637.1	svop-1	Putative transporter svop-1 [Source:UniProtKB/Swiss-Prot;Acc:P30638]
1.06047	2.57639	11.748	0.00492295	0.0178359	WBGene00007139	B0285.7	mnp-1	Matrix non-peptidase homolog 1 [Source:UniProtKB/Swiss-Prot;Acc:P46557]
1.06045	-0.0982905	11.7724	0.00489048	0.017775	WBGene00044041	F57G9.6	F57G9.6
1.05906	0.756026	16.9714	0.00138515	0.00695549	WBGene00013485	Y69H2.10b	Y69H2.10
1.05851	2.0582	61.8082	4.04248e-06	0.000113446	WBGene00003640	C06C6.5b.1	nhr-50	Nuclear Hormone Receptor family [Source:RefSeq peptide;Acc:NP_507015]
1.05834	3.09358	35.0458	6.67775e-05	0.000796529	WBGene00002222	F20C5.2f	klp-11	Kinesin-like protein [Source:RefSeq peptide;Acc:NP_741473]
1.05789	0.304976	14.243	0.00259615	0.0110081	WBGene00006531	F16D3.1	tba-5	TuBulin, Alpha [Source:RefSeq peptide;Acc:NP_492268]
1.05764	1.67815	47.0198	1.60887e-05	0.000294757	WBGene00002090	ZK1251.2a	ins-7	Probable insulin-like peptide beta-type 4 [Source:UniProtKB/Swiss-Prot;Acc:Q23430]
1.05731	4.92698	96.777	3.73131e-07	2.43706e-05	WBGene00020007	R11F4.1.2	R11F4.1	Probable glycerol kinase [Source:UniProtKB/Swiss-Prot;Acc:Q21944]
1.05731	1.94859	18.8922	0.00092344	0.00521516	WBGene00020126	R173.4	flp-26	FMRFamide-like neuropeptides 26 EFNADDLTLRF-amide GGAGEPLAFSPDMLSLRF-amide [Source:UniProtKB/Swiss-Prot;Acc:Q8MPY9]
1.05698	1.09614	39.213	3.87583e-05	0.000549674	WBGene00017637	F20D6.8	F20D6.8
1.0567	0.0295909	22.1553	0.000486454	0.00325009	WBGene00009387	F35B12.8	glb-15	GLoBin related [Source:RefSeq peptide;Acc:NP_505947]
1.05635	0.945987	39.5694	3.71258e-05	0.000532671	WBGene00017858	F27C1.11	F27C1.11
1.05576	1.47358	30.9267	0.000117938	0.00118386	WBGene00011154	R09A8.5	R09A8.5
1.05558	3.17187	43.1428	2.49961e-05	0.000401398	WBGene00003754	T13A10.5a	nlp-16	Neuropeptide-Like Protein [Source:RefSeq peptide;Acc:NP_001293783]
1.05492	3.79139	25.8251	0.000259382	0.00205584	WBGene00001898	M163.3	his-24	Histone H1.1 [Source:UniProtKB/Swiss-Prot;Acc:P10771]
1.05419	0.583545	13.7662	0.00291842	0.0120126	WBGene00001777	Y53F4B.32	gst-29	Glutathione S-Transferase [Source:RefSeq peptide;Acc:NP_497118]
1.05306	0.557437	15.7691	0.00181206	0.00844907	WBGene00219748	Y16E11A.3	linc-46
1.05238	1.86535	18.1984	0.0010657	0.00577024	WBGene00019564	K09D9.1	K09D9.1
1.05163	3.27581	42.2278	2.77182e-05	0.000433094	WBGene00012289	W05H12.1	W05H12.1
1.05069	1.78893	37.7932	4.69806e-05	0.000626834	WBGene00021446	Y39A3CR.6	hlh-33	Helix Loop Helix [Source:RefSeq peptide;Acc:NP_497465]
1.05003	0.963422	36.8544	5.19416e-05	0.000671873	WBGene00017265	F08F3.9b	snpc-1.3	SNAPc (Small Nuclear RNA Activating Complex) homolog [Source:RefSeq peptide;Acc:NP_001023772]
1.04916	1.74735	32.6634	9.21831e-05	0.000985039	WBGene00017314	F09G2.5	lgc-39	Ligand-Gated ion Channel [Source:RefSeq peptide;Acc:NP_504821]
1.04848	-0.176953	10.3672	0.00724865	0.023759	WBGene00020010	R11G1.1	R11G1.1
1.04839	1.65156	12.2163	0.00434203	0.0162622	WBGene00009903	F49E12.10	F49E12.10
1.04771	4.37914	77.0603	1.2994e-06	5.73506e-05	WBGene00022307	Y77E11A.2	Y77E11A.2
1.0476	1.13917	19.9392	0.000748593	0.00445576	WBGene00006614	ZC21.2a	trp-1	Transient-receptor-potential-like protein [Source:UniProtKB/Swiss-Prot;Acc:P34586]
1.04692	1.24326	23.9538	0.000356166	0.00259118	WBGene00009087	F23D12.3	F23D12.3
1.0467	3.8625	72.8137	1.73709e-06	6.85494e-05	WBGene00017663	F21D12.3	F21D12.3
1.04669	0.233043	22.9928	0.000419375	0.0029059	WBGene00008234	C50F4.9	C50F4.9
1.0461	2.11281	16.265	0.0016196	0.00778272	WBGene00009304	F32A7.3b	eva-1
1.04594	4.4701	75.7071	1.4382e-06	6.08935e-05	WBGene00003234	Y56A3A.3.1	mif-1	MIF (Macrophage migration Inhibitory Factor) related [Source:RefSeq peptide;Acc:NP_499536]
1.0456	0.270492	22.0598	0.000497653	0.00329743	WBGene00045475	T07A5.7	T07A5.7
1.04543	0.37308	22.163	0.000490491	0.00326807	WBGene00012993	Y48C3A.11	dmsr-3	DroMyoSuppressin Receptor related [Source:RefSeq peptide;Acc:NP_496818]
1.04538	1.24626	19.4648	0.000822537	0.00478827	WBGene00021396	Y38C1AA.5c	cutl-24	CUTiclin-Like [Source:RefSeq peptide;Acc:NP_001023449]
1.04491	-0.364302	17.7491	0.0011688	0.00616127	WBGene00004393	B0414.2	rnt-1	RuNT related [Source:RefSeq peptide;Acc:NP_491679]
1.04471	3.62044	18.3213	0.00103873	0.00567056	WBGene00019832	R02F2.2	osg-1	Rho guanine nucleotide exchange factor osg-1 [Source:UniProtKB/Swiss-Prot;Acc:Q21653]
1.04457	4.40743	71.4511	1.95143e-06	7.22802e-05	WBGene00015434	C04E12.4	C04E12.4
1.0441	4.90466	27.24	0.000206268	0.00176347	WBGene00014308	F07H5.4	F07H5.4
1.04392	0.631573	15.3198	0.00200986	0.00909966	WBGene00000287	M02B7.6b	cal-3	CALmodulin related genes [Source:RefSeq peptide;Acc:NP_500421]
1.04329	1.29287	15.4585	0.00194623	0.00890571	WBGene00021337	Y34F4.2b	Y34F4.2
1.04209	2.4735	50.9654	1.0875e-05	0.000226279	WBGene00021055	W06A11.4	W06A11.4
1.04063	0.135693	15.4481	0.00195091	0.00891373	WBGene00003591	C37H5.1	nex-4	anNEXin family [Source:RefSeq peptide;Acc:NP_504300]
1.04043	3.71696	21.1844	0.000588626	0.00372916	WBGene00020989	W03D8.8	W03D8.8
1.04032	2.16231	45.5677	1.90596e-05	0.000334089	WBGene00017530	F16H11.1	F16H11.1
1.04026	1.0338	21.5282	0.000551738	0.00355264	WBGene00019741	M02H5.3	nhr-201	Nuclear Hormone Receptor family [Source:RefSeq peptide;Acc:NP_503211]
1.03879	5.10975	22.2316	0.000484363	0.00323909	WBGene00002021	F52E1.7b	hsp-17	Heat Shock Protein [Source:RefSeq peptide;Acc:NP_001023957]
1.03836	0.456395	17.9243	0.00112885	0.00601381	WBGene00019873	R05C11.1	arrd-26	ARRestin Domain protein [Source:RefSeq peptide;Acc:NP_500160]
1.03777	6.09251	52.6964	9.33091e-06	0.000201639	WBGene00007055	F41E6.6.1	tag-196
1.03705	0.412554	17.6369	0.00119982	0.00626581	WBGene00020043	R13A1.5	R13A1.5
1.03698	-0.444671	15.0415	0.00213347	0.00952899	WBGene00009509	F37D6.3	F37D6.3
1.03663	5.20203	65.8005	3.00124e-06	9.44126e-05	WBGene00016862	C52A10.1	C52A10.1	Carboxylic ester hydrolase [Source:RefSeq peptide;Acc:NP_504397]
1.03654	-0.481852	11.2318	0.00567195	0.0198063	WBGene00006790	F55D12.4b	unc-55	UNC-55b isoform; Uncharacterized protein [Source:UniProtKB/TrEMBL;Acc:G5EDI5]
1.03647	3.81448	30.0046	0.000134987	0.00130205	WBGene00016920	C54E4.5	C54E4.5
1.03518	2.45102	33.4974	8.21818e-05	0.000915121	WBGene00002181	K03D10.1	kal-1	human KALlmann syndrome homolog [Source:RefSeq peptide;Acc:NP_493468]
1.03498	1.25352	24.9828	0.000298556	0.00228266	WBGene00001543	ZK896.8	gcy-18	Receptor-type guanylate cyclase gcy-18 [Source:UniProtKB/Swiss-Prot;Acc:G5EFQ0]
1.03476	3.73603	107.55	2.08049e-07	1.80436e-05	WBGene00007913	C34B7.3	cyp-36A1	Probable cytochrome P450 CYP36A1 [Source:UniProtKB/Swiss-Prot;Acc:P90771]
1.03351	1.05166	22.6128	0.000451877	0.00307407	WBGene00019436	K06A9.2	K06A9.2
1.03309	4.3037	27.6448	0.000193483	0.00168647	WBGene00005655	K11D12.3a	srr-4	Serpentine Receptor, class R [Source:RefSeq peptide;Acc:NP_504347]
1.03272	0.14673	16.2465	0.00162633	0.00780736	WBGene00010448	K01A6.6b	K01A6.6
1.03189	2.59616	27.4377	0.000199905	0.00172591	WBGene00003741	F48C11.3	nlp-3	Neuropeptide-Like Protein [Source:RefSeq peptide;Acc:NP_510187]
1.03188	0.695593	13.8132	0.00288466	0.0119192	WBGene00001751	K08F4.11	gst-3	Glutathione S-transferase 3 [Source:UniProtKB/Swiss-Prot;Acc:O16116]
1.02993	3.51773	24.7166	0.000312348	0.00235962	WBGene00013515	Y73F4A.2	Y73F4A.2	DOMON domain-containing protein Y73F4A.2 [Source:UniProtKB/Swiss-Prot;Acc:Q9XWC3]
1.02891	1.61179	58.2263	5.49464e-06	0.000137037	WBGene00016883	C52E2.4	C52E2.4
1.02891	0.277886	22.3497	0.000474014	0.0031963	WBGene00002233	C25B8.1b	kqt-1	potassium channel, KvQLT family [Source:RefSeq peptide;Acc:NP_741820]
1.02873	2.71699	30.2125	0.000130905	0.00128138	WBGene00004013	F38A6.1b	pha-4	Defective pharyngeal development protein 4 [Source:UniProtKB/Swiss-Prot;Acc:Q17381]
1.02748	2.31952	26.0112	0.000251552	0.00201977	WBGene00018763	F53F10.1	F53F10.1
1.02655	2.41778	35.3038	6.4551e-05	0.000777012	WBGene00022073	Y67D8C.9b	Y67D8C.9
1.02646	2.35263	62.9266	3.6844e-06	0.000109294	WBGene00003716	F44C8.10	nhr-126	Nuclear Hormone Receptor family [Source:RefSeq peptide;Acc:NP_503609]
1.0258	2.75594	33.5552	8.15378e-05	0.000911433	WBGene00003578	T26E3.2	ndx-1	Putative nudix hydrolase 1 [Source:UniProtKB/Swiss-Prot;Acc:O45830]
1.02573	-0.0162435	20.0725	0.000723891	0.00435117	WBGene00021505	Y41D4A.3	Y41D4A.3
1.02554	0.374173	11.1467	0.00580786	0.0201504	WBGene00021094	W08F4.5	W08F4.5
1.02538	1.31777	15.653	0.00186087	0.00861799	WBGene00016429	C35A11.2	C35A11.2
1.02534	1.31498	26.7861	0.000221788	0.00184591	WBGene00020561	T19C3.3	T19C3.3
1.02472	-0.0610778	24.0079	0.00034865	0.00255052	WBGene00021435	Y39A3A.4	Y39A3A.4
1.02453	-0.658551	17.3104	0.0012759	0.00657358	WBGene00194905	Y53F4B.51	Y53F4B.51
1.02448	0.895884	13.8566	0.00285388	0.0118121	WBGene00006652	Y113G7A.6a	ttx-1	Homeodomain protein TTX-1 [Source:UniProtKB/TrEMBL;Acc:Q95W18]
1.0234	3.73103	62.4193	3.94328e-06	0.00011175	WBGene00008980	F20D1.10.1	emre-1	Essential Mitochondrial calcium uniporter (MCU) REgulator [Source:RefSeq peptide;Acc:NP_510487]
1.02219	1.502	25.2056	0.000287563	0.00222311	WBGene00001778	ZK546.11	gst-30	Glutathione S-Transferase [Source:RefSeq peptide;Acc:NP_494902]
1.02214	0.610681	16.6761	0.00147796	0.00729713	WBGene00001588	F09C12.1	ggr-3	GABA/Glycine Receptor family (see gbr) [Source:RefSeq peptide;Acc:NP_494951]
1.02154	2.01641	25.3956	0.000278552	0.00217423	WBGene00021343	Y37B11A.1	cutl-23	CUTiclin-Like [Source:RefSeq peptide;Acc:NP_498247]
1.02134	6.43858	132.487	6.50665e-08	9.0052e-06	WBGene00000277	C23H4.1.3	cab-1
1.02134	5.3252	32.6095	9.28762e-05	0.000991019	WBGene00001091	C01B10.1	drh-2
1.02119	-0.516327	11.2844	0.00558978	0.0196134	WBGene00008892	F16H6.2	clec-246	C-type LECtin [Source:RefSeq peptide;Acc:NP_507556]
1.02087	0.712435	21.397	0.000565492	0.0036137	WBGene00007908	C34B4.3	C34B4.3
1.02074	3.50024	48.9268	1.35073e-05	0.000262097	WBGene00003006	Y71F9B.5b.2	lin-17	Transmembrane receptor LIN-17; Uncharacterized protein [Source:UniProtKB/TrEMBL;Acc:G5EDV1]
1.02072	4.35302	15.6203	0.00187493	0.00866107	WBGene00010738	K10D3.4	K10D3.4
1.02064	1.61293	31.8315	0.000103601	0.00107246	WBGene00017475	F14H12.8	F14H12.8
1.02025	-0.369409	10.7152	0.00655898	0.0220474	WBGene00015921	C17H11.1	C17H11.1
1.01971	0.518894	29.4583	0.000144348	0.0013661	WBGene00003673	F48G7.3b	nhr-83
1.01964	3.54241	42.1547	2.79503e-05	0.000435864	WBGene00219699	F47E1.18	linc-22
1.0188	1.50578	39.2102	3.88588e-05	0.000550563	WBGene00020394	T10B5.8	T10B5.8
1.01865	3.48833	33.6994	7.99544e-05	0.000898006	WBGene00011428	T04C12.3.2	T04C12.3
1.01841	2.12001	20.682	0.000647829	0.00401516	WBGene00006620	C07G1.1	svh-1	HGF/MSP/plasminogen-like protein; Uncharacterized protein [Source:UniProtKB/TrEMBL;Acc:Q17800]
1.01814	4.76386	99.7314	3.15174e-07	2.22394e-05	WBGene00022797	ZK688.2	best-24	Bestrophin homolog 24 [Source:UniProtKB/Swiss-Prot;Acc:P34672]
1.01795	2.28841	47.2991	1.57137e-05	0.000290445	WBGene00003647	T05B4.2	nhr-57	Nuclear hormone receptor family member nhr-57 [Source:UniProtKB/Swiss-Prot;Acc:O16425]
1.01794	-0.343324	12.9378	0.00359674	0.0140786	WBGene00001127	C02H7.1	dyf-11
1.01755	-0.208663	15.9378	0.00174371	0.00821912	WBGene00010322	F59B10.6	F59B10.6
1.01676	0.634675	13.4508	0.00315735	0.0127387	WBGene00021034	W05F2.2	enu-3.4	ENhancer of Uncoordination [Source:RefSeq peptide;Acc:NP_001032982]
1.0165	4.07776	13.8687	0.00284538	0.0118013	WBGene00007867	C32H11.4	C32H11.4
1.01644	2.18921	62.2972	3.88114e-06	0.000110964	WBGene00000518	C05H8.1a	ckk-1	CaM Kinase Kinase [Source:RefSeq peptide;Acc:NP_001021152]
1.01532	3.51181	53.7461	8.45046e-06	0.000187053	WBGene00015868	C16H3.3b	C16H3.3
1.0153	3.78042	34.8494	6.85318e-05	0.000808231	WBGene00004213	C48D5.2b.2	ptp-1	Tyrosine-protein phosphatase 1 [Source:UniProtKB/Swiss-Prot;Acc:P28191]
1.01519	1.40362	23.1229	0.000412303	0.00286918	WBGene00021059	W06B11.1	atat-2	Alpha-tubulin N-acetyltransferase 2 [Source:UniProtKB/Swiss-Prot;Acc:Q23192]
1.01502	3.46257	33.04	8.75005e-05	0.000951078	WBGene00006513	Y39A3CL.2	rimb-1	RIM Binding protein [Source:RefSeq peptide;Acc:NP_497459]
1.01467	-0.0177953	21.3904	0.000561556	0.00359835	WBGene00002013	F38E11.2	hsp-12.6	Heat Shock Protein [Source:RefSeq peptide;Acc:NP_501668]
1.01354	1.72373	26.7472	0.000223182	0.00185539	WBGene00019048	F58E2.4	F58E2.4
1.01334	1.67644	23.3147	0.000398479	0.0028133	WBGene00008360	D1025.9	nspc-19	Nematode Specific Peptide family, group C [Source:RefSeq peptide;Acc:NP_001024512]
1.01264	4.7387	29.5557	0.000144321	0.0013661	WBGene00017127	E04F6.8.1	E04F6.8
1.01252	0.443086	15.5885	0.0018887	0.00870534	WBGene00011926	T22C8.5	sptf-2	SP (Specificity Protein) Transcription Factor [Source:RefSeq peptide;Acc:NP_495833]
1.01249	-0.213814	11.6861	0.00500629	0.018071	WBGene00014063	ZK673.9	clec-143	C-type LECtin [Source:RefSeq peptide;Acc:NP_496252]
1.01178	3.43752	56.5555	6.53181e-06	0.000155197	WBGene00008100	C44H9.5	C44H9.5
1.01119	-0.110404	13.7998	0.00289418	0.011945	WBGene00009030	F21H7.4	clec-233	C-type LECtin [Source:RefSeq peptide;Acc:NP_507097]
1.0108	-0.123138	17.122	0.00132914	0.00676273	WBGene00000012	C50F2.9	abf-1	Antibacterial factor-related peptide 1 [Source:UniProtKB/Swiss-Prot;Acc:G5EGC4]
1.00889	2.65225	17.7167	0.00117962	0.00620261	WBGene00011307	R186.6	mpst-7	MercaptoPyruvate SulfurTransferase homolog [Source:RefSeq peptide;Acc:NP_506242]
1.00887	1.67291	23.632	0.000376783	0.00269938	WBGene00010940	M163.8.1	M163.8
1.00872	4.31487	22.482	0.000462726	0.00313071	WBGene00022538	ZC190.4	ZC190.4
1.00868	1.36756	15.9971	0.00172041	0.00814457	WBGene00018732	F53A9.9	F53A9.9
1.00751	4.88952	9.57781	0.0091549	0.0282383	WBGene00022160	Y71G12B.25b	Y71G12B.25
1.00728	3.93999	35.8639	6.00091e-05	0.000738203	WBGene00019324	K02F2.5	K02F2.5
1.0072	1.32694	33.8123	7.79705e-05	0.000884964	WBGene00003550	T02B11.7	nas-32	Zinc metalloproteinase nas-32 [Source:UniProtKB/Swiss-Prot;Acc:O16977]
1.00711	2.63774	54.5889	7.65244e-06	0.000174348	WBGene00004212	F42G9.9d.2	ptl-1	Microtubule-associated protein [Source:RefSeq peptide;Acc:NP_001022576]
1.0066	0.674586	23.6483	0.000375701	0.00269694	WBGene00016504	C37C3.12	C37C3.12
1.00614	0.0317896	37.7706	4.62802e-05	0.000621552	WBGene00008096	C44H4.8	C44H4.8
1.00487	2.62155	18.5286	0.00099503	0.00550057	WBGene00018258	F41B4.2a	F41B4.2
1.00396	5.74977	58.8988	5.31184e-06	0.000135257	WBGene00000403	B0034.3a	casy-1	CAlSYntenin/Alcadein homolog [Source:RefSeq peptide;Acc:NP_001021110]
1.00365	0.943062	21.4457	0.000560342	0.00359559	WBGene00021135	W10G11.2	W10G11.2
1.00258	0.693938	17.1589	0.00132975	0.00676273	WBGene00017331	F10D2.5	ugt-40	UDP-GlucuronosylTransferase [Source:RefSeq peptide;Acc:NP_504810]
1.00205	0.696738	20.9178	0.000619221	0.00387912	WBGene00002101	T28B8.2	ins-18	INSulin related [Source:RefSeq peptide;Acc:NP_492231]
1.00188	0.383484	17.7102	0.00118125	0.00620475	WBGene00019370	K03H6.5a	K03H6.5
1.00128	1.38667	16.6013	0.00150262	0.00737637	WBGene00018033	F35B3.7	F35B3.7
1.0012	0.607984	9.40264	0.00965441	0.0293092	WBGene00002976	T07H6.5	lev-9
1.00106	3.45297	26.2866	0.000240471	0.00195997	WBGene00020902	T28F2.4a	jmjc-1	Bifunctional lysine-specific demethylase and histidyl-hydroxylase NO66 [Source:UniProtKB/Swiss-Prot;Acc:O01658]
0.999959	0.310287	17.5339	0.00122652	0.00637325	WBGene00022472	Y119C1B.6	Y119C1B.6
0.999944	3.34861	80.4036	1.01295e-06	4.79012e-05	WBGene00013763	Y113G7B.14	Y113G7B.14
0.999574	-0.323342	10.057	0.00793606	0.0253874	WBGene00011137	R08A2.7	R08A2.7
0.999383	0.440761	29.297	0.000147902	0.0013934	WBGene00019536	K08D12.2	rpi-2
0.999306	2.10589	25.9306	0.000254911	0.0020351	WBGene00013835	ZC15.7	mlt-4	Molting protein MLT-4; Uncharacterized protein [Source:UniProtKB/TrEMBL;Acc:G5EBJ4]
0.998833	0.0261334	11.4222	0.00538106	0.0190555	WBGene00008589	F08G12.8	F08G12.8
0.998677	0.745406	25.8581	0.000257724	0.00204788	WBGene00022815	ZK770.1	asic-1	Degenerin-like protein asic-1 [Source:UniProtKB/Swiss-Prot;Acc:O01635]
0.998262	1.87324	34.9869	6.72981e-05	0.000800485	WBGene00003549	F58B4.1b	nas-31	Zinc metalloproteinase nas-31 [Source:UniProtKB/Swiss-Prot;Acc:Q7JLI1]
0.997526	-0.0264047	21.5738	0.000541212	0.00350656	WBGene00011463	T05A10.6	T05A10.6
0.996902	4.88814	20.5671	0.000662327	0.00408589	WBGene00017483	F15E6.2a	lgc-22	Ligand-Gated ion Channel [Source:RefSeq peptide;Acc:NP_001255260]
0.99647	-0.0938991	10.3909	0.00719917	0.0236382	WBGene00020976	W03B1.7b	oac-51	O-ACyltransferase homolog [Source:RefSeq peptide;Acc:NP_500544]
0.996269	1.5669	16.5696	0.00151322	0.00740097	WBGene00007835	C31A11.7	oac-7	O-ACyltransferase homolog [Source:RefSeq peptide;Acc:NP_507120]
0.99608	-0.0656087	12.3443	0.00419745	0.0158547	WBGene00012688	Y39B6A.29a	Y39B6A.29
0.995773	-0.302637	12.2847	0.00426409	0.0160523	WBGene00044568	F39C12.4	ntc-1	NemaToCin (vasopressin-like peptide) [Source:RefSeq peptide;Acc:NP_001033548]
0.995504	1.22133	21.5107	0.000553555	0.00356119	WBGene00012941	Y47D3B.4	Y47D3B.4
0.995309	-0.189841	19.0149	0.000893215	0.00510384	WBGene00021163	Y5H2A.2	nhr-275	Nuclear Hormone Receptor family [Source:RefSeq peptide;Acc:NP_503622]
0.994469	-0.324673	11.8401	0.00480177	0.017537	WBGene00000907	B0240.3a	daf-11	Receptor-type guanylate cyclase daf-11 [Source:UniProtKB/Swiss-Prot;Acc:Q8I4N4]
0.993702	2.76867	61.9369	3.99928e-06	0.000112655	WBGene00003001	R107.8	lin-12
0.993571	-0.273231	11.2876	0.00558491	0.019601	WBGene00015183	B0432.1	B0432.1
0.993297	5.38775	39.7171	3.71572e-05	0.000532671	WBGene00008922	F17C11.11b	F17C11.11
0.992865	2.89357	20.5741	0.00066143	0.00408209	WBGene00015059	B0228.1	B0228.1
0.992724	3.49294	13.9416	0.00279467	0.0116465	WBGene00010742	K10D6.2c	K10D6.2
0.99254	-0.305173	9.58525	0.00913435	0.0281868	WBGene00235158	Y37E3.30	Y37E3.30
0.992517	-0.131863	14.4892	0.00244619	0.0105156	WBGene00015440	C04E12.11	arrd-20	ARRestin Domain protein [Source:RefSeq peptide;Acc:NP_503943]
0.991871	3.20165	53.3756	8.74969e-06	0.000191638	WBGene00014171	ZK970.1b	nep-26	NEPrilysin metallopeptidase family [Source:RefSeq peptide;Acc:NP_001022539]
0.991684	3.47386	13.7127	0.0029574	0.0121211	WBGene00004122	F35D11.2b	pqn-35	Prion-like-(Q/N-rich)-domain-bearing protein [Source:RefSeq peptide;Acc:NP_494817]
0.99152	1.49731	13.0053	0.00353497	0.0139041	WBGene00044761	Y82E9BR.23	Y82E9BR.23
0.991309	3.80691	19.372	0.000837983	0.00484719	WBGene00012757	Y41C4A.11	Y41C4A.11
0.990906	0.355256	18.4263	0.00101633	0.00558387	WBGene00017299	F09F7.1	molo-1
0.990361	5.4889	45.3831	1.95474e-05	0.000340153	WBGene00014030	ZK637.13.2	glb-1	Globin-like protein [Source:UniProtKB/Swiss-Prot;Acc:P30627]
0.990141	2.18319	60.0871	4.67578e-06	0.00012542	WBGene00016663	C45E1.4	C45E1.4
0.989517	0.115517	11.6508	0.00505471	0.0181962	WBGene00015631	C09D1.2	clec-89	C-type LECtin [Source:RefSeq peptide;Acc:NP_001293152]
0.988784	0.557406	25.2905	0.000280766	0.00218565	WBGene00015408	C03H5.6	C03H5.6
0.988578	5.59613	49.5437	1.26939e-05	0.000251889	WBGene00003400	K12C11.4a	dapk-1	Death-associated protein kinase dapk-1 [Source:UniProtKB/Swiss-Prot;Acc:O44997]
0.988024	3.34253	18.6837	0.000963721	0.00537922	WBGene00010092	F55C5.2	F55C5.2
0.987938	4.46462	31.0846	0.000115276	0.00116355	WBGene00006812	F25C8.3b	unc-80
0.987728	0.821016	17.253	0.00130292	0.00667029	WBGene00002084	F13B12.5	ins-1	INSulin related [Source:RefSeq peptide;Acc:NP_501926]
0.987047	1.30274	36.7447	5.26724e-05	0.000679515	WBGene00077692	C08E8.10	C08E8.10
0.986987	0.112185	15.0598	0.00213585	0.00953668	WBGene00015889	C17C3.3	C17C3.3
0.986868	0.296101	8.74284	0.0118475	0.0342174	WBGene00015395	C03G6.8	nhr-147	Nuclear Hormone Receptor family [Source:RefSeq peptide;Acc:NP_504873]
0.986755	3.07861	48.8486	1.36146e-05	0.000263693	WBGene00012216	W02D9.10	W02D9.10
0.986399	2.50006	26.5861	0.00022906	0.00189668	WBGene00008820	F14F11.2	F14F11.2
0.985988	3.5863	80.6289	9.97886e-07	4.74974e-05	WBGene00007303	C04F12.9	rnh-1.3	RNase H [Source:RefSeq peptide;Acc:NP_492581]
0.985882	1.31949	25.3113	0.000282509	0.00219688	WBGene00011854	T20B3.14	T20B3.14
0.98526	2.05421	31.7848	0.000104289	0.00107575	WBGene00007694	C23H4.6b	C23H4.6
0.984834	0.96087	16.2105	0.00163951	0.00784335	WBGene00012821	Y43F8B.11	Y43F8B.11
0.984661	2.78779	27.2903	0.000204627	0.00175634	WBGene00001450	F49E10.3	flp-7	FMRF-Like Peptide [Source:RefSeq peptide;Acc:NP_508985]
0.984357	3.54572	9.60809	0.00907166	0.0280388	WBGene00017429	F13D11.4.2	F13D11.4
0.984256	2.0295	22.2374	0.000483852	0.00323716	WBGene00021893	Y54G2A.29	ndnf-1	NDNF (Neuron Derived Neurotrophic Factor) homolog [Source:RefSeq peptide;Acc:NP_500282]
0.984252	3.52078	42.5582	2.66973e-05	0.00042083	WBGene00001460	C52D10.11	flp-17	FMRF-Like Peptide [Source:RefSeq peptide;Acc:NP_503051]
0.98298	0.732468	13.7935	0.00289874	0.011957	WBGene00021400	Y38C1AA.9	Y38C1AA.9
0.982924	1.68924	30.1295	0.000132518	0.00129019	WBGene00016911	C54A12.4.2	drn-1	Di-Ras/Rig/Noey2 Ras-like protein homolog [Source:RefSeq peptide;Acc:NP_494989]
0.982063	5.06853	34.1099	7.56395e-05	0.000870776	WBGene00011977	T24B8.3a.1	T24B8.3
0.98198	-0.786945	7.49887	0.0178066	0.0464769	WBGene00004155	W01C9.3b	pqn-73	Prion-like-(Q/N-rich)-domain-bearing protein [Source:RefSeq peptide;Acc:NP_001254159]
0.981554	1.46598	40.1936	3.44555e-05	0.000505383	WBGene00185098	Y71G12B.35	Y71G12B.35
0.981404	0.741255	21.0083	0.000608627	0.00382923	WBGene00011099	R07B7.15	nhr-208	Nuclear Hormone Receptor family [Source:RefSeq peptide;Acc:NP_506034]
0.980911	4.62564	72.2105	1.82975e-06	7.01322e-05	WBGene00013499	Y70G10A.3.1	Y70G10A.3	Solute carrier organic anion transporter family member [Source:RefSeq peptide;Acc:NP_499267]
0.980331	1.86446	49.9655	1.19035e-05	0.000240465	WBGene00017292	F09E5.16	F09E5.16
0.979971	2.69005	28.658	0.000165336	0.00151645	WBGene00020490	T13G4.3	tmc-1	Transmembrane channel-like protein 1 [Source:UniProtKB/Swiss-Prot;Acc:D3KZG3]
0.979769	1.20503	17.0054	0.00137491	0.00692927	WBGene00000476	T23D8.8	cfi-1	AT-rich interactive domain-containing protein cfi-1 [Source:UniProtKB/Swiss-Prot;Acc:O02326]
0.979136	2.99917	60.0205	4.70253e-06	0.000125851	WBGene00017557	F18A12.8a	nep-11	Neprilysin-11 [Source:UniProtKB/Swiss-Prot;Acc:O16796]
0.978975	0.262475	36.4368	5.47872e-05	0.000698925	WBGene00045208	F13E9.15	F13E9.15
0.978886	-0.502697	12.715	0.00380961	0.0147298	WBGene00019094	F59A7.7	F59A7.7
0.978169	0.461016	12.8344	0.00369372	0.0143771	WBGene00015839	C16C4.15	math-10	MATH (meprin-associated Traf homology) domain containing [Source:RefSeq peptide;Acc:NP_494103]
0.978133	2.17459	20.8558	0.00062659	0.00391686	WBGene00009618	F41E7.2.2	F41E7.2
0.97781	3.82704	47.2247	1.6086e-05	0.000294757	WBGene00007898	C33D9.3b.2	C33D9.3
0.977794	5.71155	45.2545	1.98201e-05	0.000342851	WBGene00017537	F17A9.5	F17A9.5
0.977761	0.373862	15.3573	0.00199242	0.0090573	WBGene00009696	F44F1.4	F44F1.4
0.977526	0.333238	13.6261	0.00302185	0.0123286	WBGene00219329	K02D10.8	K02D10.8
0.977333	4.0601	43.2791	2.46179e-05	0.000398054	WBGene00009562	F39H2.1.2	flp-22	FMRF-Like Peptide [Source:RefSeq peptide;Acc:NP_492344]
0.976567	4.49041	51.2254	1.0751e-05	0.000224729	WBGene00004395	C16D9.2	rol-3
0.976522	1.40856	30.2708	0.000129787	0.00127682	WBGene00010236	F58B4.3b	F58B4.3
0.976491	2.21028	52.6436	9.1641e-06	0.000199217	WBGene00004347	Y38E10A.21b	rgs-4	Regulator of G protein Signaling [Source:RefSeq peptide;Acc:NP_001254351]
0.976055	2.56863	19.4718	0.000821379	0.00478535	WBGene00003739	C01C4.1	nlp-1	Neuropeptide-like protein 1 [Source:UniProtKB/Swiss-Prot;Acc:Q11088]
0.975597	4.84624	48.1322	1.4646e-05	0.00027525	WBGene00017659	F21C10.10.1	F21C10.10
0.97523	1.5324	25.518	0.000272925	0.00213948	WBGene00018311	F41G4.8	F41G4.8
0.974345	4.23475	10.8511	0.00631077	0.0214357	WBGene00012591	Y38E10A.13	nspe-1	Nematode Specific Peptide family, group E [Source:RefSeq peptide;Acc:NP_496696]
0.974304	2.28575	16.2181	0.00163674	0.0078356	WBGene00010483	K01G12.3	K01G12.3
0.973429	4.21854	36.7753	5.33906e-05	0.000687563	WBGene00013321	Y57G11C.31.1	Y57G11C.31
0.972807	4.75539	27.3347	0.00020319	0.00174649	WBGene00019250	H28G03.2c.2	H28G03.2
0.972478	1.54661	9.76845	0.00864539	0.0270389	WBGene00016625	C44B7.3	aff-1	Cell fusion protein aff-1 [Source:UniProtKB/Swiss-Prot;Acc:G5EGL9]
0.97225	2.63116	11.3551	0.00548156	0.0193128	WBGene00002110	ZC334.11.2	ins-27	INSulin related [Source:RefSeq peptide;Acc:NP_001021847]
0.972135	1.42006	23.6966	0.000372531	0.00268211	WBGene00015824	C16B8.4	C16B8.4
0.971908	1.5431	24.051	0.000350204	0.00255932	WBGene00001803	C14F11.3	lite-1	High-energy light unresponsive protein 1 [Source:UniProtKB/Swiss-Prot;Acc:Q17990]
0.971725	1.6402	26.0866	0.000248461	0.00200371	WBGene00019029	F58B6.1	F58B6.1
0.970552	0.50778	11.1353	0.00582634	0.020197	WBGene00009406	F35C11.7	F35C11.7
0.970185	4.50179	45.0101	2.03503e-05	0.00034879	WBGene00021533	Y42G9A.3a	Y42G9A.3
0.970078	4.36799	67.1868	2.66475e-06	8.84104e-05	WBGene00018101	F36H5.2a.2	math-27	MATH (meprin-associated Traf homology) domain containing [Source:RefSeq peptide;Acc:NP_872003]
0.970043	0.530727	28.6816	0.000162438	0.00149931	WBGene00194726	R13A5.15	R13A5.15	Serpentine receptor class gamma [Source:RefSeq peptide;Acc:NP_001254946]
0.969819	5.17746	39.7648	3.69459e-05	0.000531501	WBGene00003378	T20B12.6a	mml-1	Protein WBSCR14 homolog [Source:UniProtKB/Swiss-Prot;Acc:P41846]
0.968894	0.569563	7.67707	0.0167658	0.0444474	WBGene00020248	T05C1.1	T05C1.1
0.968416	1.60107	32.2016	9.72815e-05	0.00102749	WBGene00007677	C18D4.8	C18D4.8
0.967883	2.85745	37.903	4.63444e-05	0.000621552	WBGene00011185	R10D12.1	R10D12.1
0.967517	4.39121	99.4594	3.19927e-07	2.22394e-05	WBGene00016500	C37C3.8a.2	memo-1	MEMO1 family protein tag-253 [Source:UniProtKB/Swiss-Prot;Acc:Q22915]
0.967026	1.52655	40.6478	3.26525e-05	0.000486779	WBGene00000481	ZC416.8b	cha-1	Choline O-acetyltransferase [Source:UniProtKB/Swiss-Prot;Acc:P32756]
0.966702	4.4345	49.2485	1.30758e-05	0.000256771	WBGene00006825	F13C5.6b	unc-96
0.966182	4.01918	35.995	5.90011e-05	0.000727646	WBGene00016028	C24A1.1	flp-24	FMRFamide-like neuropeptides 24 VPSAGDMMVRF-amide [Source:UniProtKB/Swiss-Prot;Acc:O17058]
0.965868	-0.0611421	13.6285	0.00302002	0.0123281	WBGene00077684	Y26D4A.21	Y26D4A.21
0.965633	1.39919	32.2894	9.62128e-05	0.00102064	WBGene00009291	F31D4.4	clec-264	C-type LECtin [Source:RefSeq peptide;Acc:NP_508027]
0.965077	1.34058	17.7505	0.00117116	0.00617147	WBGene00185092	K08D8.7a	K08D8.7
0.964862	4.32481	33.5423	8.16809e-05	0.000911634	WBGene00077764	F59C6.16	F59C6.16
0.964641	1.88018	14.5508	0.00241025	0.0104068	WBGene00007515	C10C6.7c	C10C6.7
0.96423	2.00301	35.7478	6.02101e-05	0.000740051	WBGene00008485	F01D4.1a	ugt-43	UDP-GlucuronosylTransferase [Source:RefSeq peptide;Acc:NP_001255488]
0.963756	6.17402	106.788	2.16386e-07	1.85392e-05	WBGene00018602	F48D6.4c	F48D6.4
0.963746	2.18673	32.8917	8.93109e-05	0.000961412	WBGene00020906	T28H11.8.2	T28H11.8
0.963496	1.07318	10.515	0.00694587	0.0230186	WBGene00020887	T28B4.4.1	T28B4.4
0.962177	0.516382	25.0682	0.00029065	0.00224341	WBGene00010434	H40L08.3	H40L08.3
0.961794	-0.08943	17.6531	0.00119383	0.00624796	WBGene00022106	Y71D11A.5	lgc-46	Ligand-Gated ion Channel [Source:RefSeq peptide;Acc:NP_497338]
0.96051	0.00537065	14.6039	0.00237975	0.0103005	WBGene00001587	C45B2.4b.2	ggr-2	GABA/Glycine Receptor family (see gbr) [Source:RefSeq peptide;Acc:NP_001024472]
0.960246	1.83566	12.5075	0.00402131	0.0153325	WBGene00012878	Y45F10C.2	Y45F10C.2	UPF0375 protein Y45F10C.2 [Source:UniProtKB/Swiss-Prot;Acc:O45941]
0.959565	4.32888	84.0455	7.98592e-07	4.11007e-05	WBGene00016894	C53B7.3a	C53B7.3
0.958918	-0.182698	13.8814	0.00283643	0.0117767	WBGene00022374	Y94H6A.1	nhr-277	Nuclear Hormone Receptor family [Source:RefSeq peptide;Acc:NP_500250]
0.958674	4.68175	36.4792	5.54429e-05	0.000700107	WBGene00010867	M04G12.1e	tag-260
0.958613	1.28383	16.339	0.00159298	0.00768525	WBGene00235310	R02D1.2	R02D1.2
0.957227	2.16818	42.6267	2.60378e-05	0.000413885	WBGene00004368	C32E8.7	ric-19	Resistance to inhibitors of cholinesterase protein 19 [Source:UniProtKB/Swiss-Prot;Acc:P91124]
0.956507	-0.296022	15.8241	0.00178124	0.00833401	WBGene00006743	Y16B4A.1	unc-3	Transcription factor unc-3 [Source:UniProtKB/Swiss-Prot;Acc:Q93705]
0.955704	0.0107561	13.8599	0.00285151	0.011809	WBGene00012282	W05E10.5a	W05E10.5
0.955339	2.64735	31.7982	0.000104091	0.00107447	WBGene00007252	C01H6.2	mlt-2
0.955161	1.92337	44.5258	2.10189e-05	0.000357224	WBGene00003610	ZC410.1c	nhr-11	Nuclear hormone receptor family member nhr-11 [Source:UniProtKB/Swiss-Prot;Acc:Q23294]
0.954886	6.38994	61.1637	4.37804e-06	0.000119189	WBGene00014294	C53C7.5a	C53C7.5
0.954874	1.60618	34.6388	6.95769e-05	0.000817248	WBGene00010884	M7.8	M7.8
0.954797	3.75272	15.1362	0.0020979	0.00939895	WBGene00012437	Y11D7A.14	hum-9	Heavy chain, Unconventional Myosin [Source:RefSeq peptide;Acc:NP_501620]
0.954773	0.886469	24.072	0.000346359	0.00253886	WBGene00014884	Y39E4B.14	Y39E4B.14
0.953627	-0.65288	8.44455	0.0130209	0.036697	WBGene00001767	F37B1.8	gst-19	Glutathione S-Transferase [Source:RefSeq peptide;Acc:NP_496864]
0.953613	1.83289	20.2011	0.000711107	0.00430119	WBGene00008334	C55A6.5	sdz-8	SKN-1 Dependent Zygotic transcript [Source:RefSeq peptide;Acc:NP_505921]
0.95355	0.143799	12.8739	0.00365631	0.0142619	WBGene00016108	C25G6.3	C25G6.3
0.953494	1.94488	45.705	1.84962e-05	0.000327974	WBGene00003693	F44C8.4	nhr-103	Nuclear hormone receptor family member nhr-103 [Source:UniProtKB/Swiss-Prot;Acc:O16359]
0.953338	2.8357	28.6718	0.000164987	0.00151608	WBGene00044350	Y73B6BL.44	Y73B6BL.44
0.9529	1.1205	14.246	0.0025943	0.0110064	WBGene00194681	F40D4.16	F40D4.16
0.952857	3.27242	23.4534	0.000388822	0.00276253	WBGene00012152	VK10D6R.1	cnc-10	CaeNaCin (Caenorhabditis bacteriocin) [Source:RefSeq peptide;Acc:NP_001024178]
0.952465	4.14093	36.8314	5.30119e-05	0.00068329	WBGene00004773	F15C11.1	sem-4	SEM-4 long form; Uncharacterized protein [Source:UniProtKB/TrEMBL;Acc:G5EFF4]
0.951879	1.39967	11.4124	0.0053956	0.0191004	WBGene00013902	ZC455.1f	ZC455.1
0.951449	0.0864191	21.6281	0.000535735	0.00347656	WBGene00235291	C01G5.25	C01G5.25
0.951377	8.43567	34.3361	7.33775e-05	0.000848882	WBGene00019831	R02F2.1a.3	R02F2.1
0.951118	5.11573	103.557	2.56311e-07	2.02889e-05	WBGene00019361	K03E5.2c.1	K03E5.2
0.951062	1.07608	30.713	0.000119848	0.00119707	WBGene00001789	R13D7.7	gst-41	Glutathione S-Transferase [Source:RefSeq peptide;Acc:NP_504894]
0.950813	-0.616091	9.14885	0.0104362	0.0310909	WBGene00023223	ZK1236.8	ZK1236.8
0.950277	-0.317724	12.1403	0.00443058	0.0165211	WBGene00002105	M04D8.2	ins-22	Probable insulin-like peptide alpha-type 2 [Source:UniProtKB/Swiss-Prot;Acc:Q21508]
0.950222	2.70686	39.5571	3.78761e-05	0.00054138	WBGene00008628	F09F3.6	ttr-21	TransThyretin-Related family domain [Source:RefSeq peptide;Acc:NP_506433]
0.949663	2.53873	45.5469	1.8945e-05	0.000333656	WBGene00003779	Y75B8A.2a	nob-1	kNOB-like posterior (NO Backside) [Source:RefSeq peptide;Acc:NP_499575]
0.948901	1.94904	24.3781	0.000330965	0.00246573	WBGene00008177	C48D1.1a	C48D1.1
0.94874	1.19858	24.2482	0.000338458	0.00249728	WBGene00011382	T02E9.3	dop-5	DOPamine receptor [Source:RefSeq peptide;Acc:NP_505884]
0.948686	0.703645	26.6322	0.00022439	0.00186437	WBGene00000490	C27A7.4	che-11
0.948417	4.71602	9.04986	0.0107612	0.0317988	WBGene00016659	C45B2.2	C45B2.2
0.948371	2.40252	24.0169	0.000352279	0.0025719	WBGene00003707	F16B4.12c	nhr-117	Nuclear Hormone Receptor family [Source:RefSeq peptide;Acc:NP_001294718]
0.947491	2.05326	13.4644	0.0031466	0.0127024	WBGene00011295	R102.8	R102.8
0.946366	2.17429	16.4578	0.0015513	0.0075416	WBGene00007459	C08F11.12.2	C08F11.12	UPF0375 protein C08F11.12 [Source:UniProtKB/Swiss-Prot;Acc:Q9U3R0]
0.946346	2.52016	15.7977	0.00180026	0.00840677	WBGene00007932	C34D1.5c	zip-5	bZIP transcription factor family [Source:RefSeq peptide;Acc:NP_506292]
0.946302	1.68881	43.5	2.35438e-05	0.000386166	WBGene00007981	C36E8.2	glb-11	GLoBin related [Source:RefSeq peptide;Acc:NP_497802]
0.946006	0.965463	13.6263	0.00302167	0.0123286	WBGene00018069	F35H10.3	F35H10.3
0.945793	3.39584	28.6668	0.000165112	0.00151608	WBGene00011850	T20B3.1	T20B3.1
0.945621	4.13898	23.8573	0.000362206	0.00262551	WBGene00007583	C14B4.2	C14B4.2
0.945616	0.515411	10.2295	0.00754476	0.0244942	WBGene00020267	T05H4.4	T05H4.4	NADH-cytochrome b5 reductase [Source:RefSeq peptide;Acc:NP_504639]
0.944347	2.86897	48.2143	1.43353e-05	0.000272313	WBGene00010740	K10D3.6	K10D3.6
0.943662	1.80999	26.5501	0.000230396	0.00190502	WBGene00001763	F37B1.4	gst-15	Glutathione S-Transferase [Source:RefSeq peptide;Acc:NP_496860]
0.942712	4.05556	51.2302	1.0746e-05	0.000224729	WBGene00015735	C13B9.4a.1	pdfr-1	Calcitonin receptor-like protein 1 [Source:UniProtKB/Swiss-Prot;Acc:Q09460]
0.942652	1.56539	34.8575	6.73254e-05	0.000800485	WBGene00008020	C38H2.3	C38H2.3
0.942623	2.18392	20.3796	0.000686808	0.00419604	WBGene00016684	C45G9.13	C45G9.13
0.942534	3.04911	39.249	3.93068e-05	0.000553143	WBGene00018576	F47G3.1	F47G3.1
0.94219	0.311642	11.1972	0.00572681	0.0199452	WBGene00003644	F36D3.2	nhr-54	Nuclear hormone receptor family member nhr-54 [Source:UniProtKB/Swiss-Prot;Acc:O45460]
0.942036	3.80267	36.3842	5.61213e-05	0.000702843	WBGene00004933	F55H2.1a	sod-4	Extracellular superoxide dismutase [Cu-Zn] [Source:UniProtKB/Swiss-Prot;Acc:P34461]
0.940834	5.38786	32.4902	9.44345e-05	0.00100544	WBGene00017671	F21F3.1.2	pgal-1	Probable peptidyl-alpha-hydroxyglycine alpha-amidating lyase F21F3.1 [Source:UniProtKB/Swiss-Prot;Acc:P91268]
0.940684	0.869697	21.2275	0.000583852	0.00370859	WBGene00012967	Y48A6B.6b	kvs-4
0.940656	2.47708	37.1602	5.0854e-05	0.000662007	WBGene00021528	Y41G9A.4d	gbb-1	GABA B receptor subunit [Source:RefSeq peptide;Acc:NP_741741]
0.940386	-0.0929648	8.57724	0.0124868	0.0355424	WBGene00015387	C03F11.1	kcnl-3	Small conductance calcium-activated potassium channel-like protein 3 [Source:UniProtKB/Swiss-Prot;Acc:Q11122]
0.939978	4.55158	35.669	6.15464e-05	0.000752033	WBGene00010133	F55H12.2	F55H12.2
0.939796	1.43745	39.0614	3.94781e-05	0.000555017	WBGene00002242	C53C9.3b	kvs-1	KVS-2 [Source:UniProtKB/TrEMBL;Acc:Q6YGZ6]
0.939759	1.76252	14.1905	0.00262951	0.011125	WBGene00007453	C08F11.5a	fbxa-98	F-box A protein [Source:RefSeq peptide;Acc:NP_001263810]
0.938129	0.733219	14.9769	0.00217794	0.00967713	WBGene00018696	F52E1.8	pho-6	intestinal acid PHOsphatase [Source:RefSeq peptide;Acc:NP_505167]
0.937972	5.4806	12.7812	0.00374491	0.0145297	WBGene00017970	F32A5.4a.1	F32A5.4
0.937695	0.944983	17.6847	0.00118767	0.00622244	WBGene00044977	F56C4.4a.2	F56C4.4
0.937531	2.99144	24.3514	0.000332488	0.00247341	WBGene00013896	ZC443.1	ZC443.1
0.937406	3.57255	69.7743	2.14927e-06	7.72864e-05	WBGene00000004	F52H2.2b	aat-3	Amino Acid Transporter [Source:RefSeq peptide;Acc:NP_508461]
0.936326	4.01041	21.5613	0.000548342	0.00354016	WBGene00006742	T02C5.5b	unc-2	High voltage activated calcium channel alpha-1 subunit; Uncharacterized protein [Source:UniProtKB/TrEMBL;Acc:Q86G45]
0.935933	-0.010883	15.2789	0.00202907	0.00917521	WBGene00017140	EEED8.12	EEED8.12	Putative RNA-binding protein EEED8.12 [Source:UniProtKB/Swiss-Prot;Acc:Q09301]
0.935455	3.97493	73.1303	1.67772e-06	6.71317e-05	WBGene00006762	Y37D8A.23c	unc-25	Glutamic acid decarboxylase; Uncharacterized protein [Source:UniProtKB/TrEMBL;Acc:G5EDB7]
0.935438	3.83761	18.087	0.00109087	0.00586076	WBGene00004119	F21C10.8a	pqn-31	Prion-like-(Q/N-rich)-domain-bearing protein [Source:RefSeq peptide;Acc:NP_001023829]
0.935106	0.336351	15.9979	0.00172011	0.00814457	WBGene00019577	K09E3.6	K09E3.6
0.934545	1.26226	24.1085	0.000346727	0.00254028	WBGene00022242	Y73B6BL.21a	sfrp-1	Secreted Frizzled-Related Protein [Source:RefSeq peptide;Acc:NP_001293776]
0.933878	-0.689402	11.2326	0.00567063	0.0198063	WBGene00012631	Y38H6C.19	Y38H6C.19
0.933703	1.80472	20.7324	0.00064158	0.00398661	WBGene00000905	T13C5.1b	daf-9	Cytochrome P450 daf-9 [Source:UniProtKB/Swiss-Prot;Acc:H2KYS3]
0.933447	2.68484	45.1408	1.9897e-05	0.000343364	WBGene00009896	F49E11.11	scl-3	SCP-Like extracellular protein [Source:RefSeq peptide;Acc:NP_502504]
0.932706	2.89553	21.9297	0.000512032	0.0033715	WBGene00001116	C33G3.1a	dyc-1	Dystrophin-like protein 1 [Source:UniProtKB/Swiss-Prot;Acc:Q8STF6]
0.932677	-0.265231	11.7068	0.00497822	0.0180009	WBGene00007253	C01H6.3	C01H6.3
0.932446	6.08446	28.417	0.000171572	0.00154927	WBGene00020930	W02C12.3b	hlh-30	Helix Loop Helix [Source:RefSeq peptide;Acc:NP_500462]
0.931775	2.27642	54.1632	7.93869e-06	0.000178989	WBGene00015014	B0047.3	bath-24	BTB and MATH domain containing [Source:RefSeq peptide;Acc:NP_494163]
0.931737	6.05757	40.8289	3.25775e-05	0.000486658	WBGene00009532	F38B7.1a	ccch-1	CCCH-type zinc finger putative transcription factor [Source:RefSeq peptide;Acc:NP_505926]
0.9314	2.4713	30.1773	0.000131587	0.00128627	WBGene00009511	F37H8.2	F37H8.2
0.931195	1.72722	27.0594	0.000212287	0.001799	WBGene00020540	T17A3.2	T17A3.2
0.931171	5.75004	54.9962	7.52535e-06	0.000172338	WBGene00006923	F08B1.1b.2	vhp-1	Tyrosine-protein phosphatase vhp-1 [Source:UniProtKB/Swiss-Prot;Acc:Q10038]
0.930792	10.0647	10.692	0.00660241	0.0221423	WBGene00006754	F07A5.7a.4	unc-15	Paramyosin [Source:UniProtKB/Swiss-Prot;Acc:P10567]
0.930783	8.60647	104.034	2.49909e-07	1.99024e-05	WBGene00016630	C44B7.10.1	acer-1	ACEtyl-CoA Regulator [Source:RefSeq peptide;Acc:NP_495409]
0.930585	3.38448	24.0997	0.000347261	0.00254291	WBGene00007044	B0495.10c	cpna-5	Copine family protein 5 [Source:UniProtKB/Swiss-Prot;Acc:Q09219]
0.930382	4.34598	31.8903	0.000102741	0.00106507	WBGene00013884	ZC412.3.1	ZC412.3
0.928585	2.94446	18.146	0.00107745	0.00581603	WBGene00020865	T27E4.7	T27E4.7
0.928457	-0.532312	10.119	0.0077929	0.0250615	WBGene00001727	T05C3.4	grl-18	GRound-Like (grd related) [Source:RefSeq peptide;Acc:NP_872225]
0.927937	2.37861	43.7819	2.28725e-05	0.000379861	WBGene00004740	T10H9.2	scd-2	ALK tyrosine kinase receptor homolog scd-2 [Source:UniProtKB/Swiss-Prot;Acc:O76411]
0.927866	3.02633	30.7927	0.000120252	0.00119882	WBGene00018468	F45E4.3d	tag-80	LOW QUALITY PROTEIN: Uncharacterized protein CELE_F45E4.3 [Source:RefSeq peptide;Acc:NP_001294148]
0.927199	1.46536	18.1581	0.00107472	0.00580825	WBGene00044330	R08B4.2	alr-1	AristaLess (Drosophila homeodomain) Related [Source:RefSeq peptide;Acc:NP_509860]
0.926161	-0.513722	19.6559	0.000784067	0.00461225	WBGene00020712	T23B3.4	ckr-1	CholecystoKinin Receptor homolog [Source:RefSeq peptide;Acc:NP_491918]
0.925596	0.215693	26.4299	0.000231884	0.00191375	WBGene00021917	Y55D5A.3	Y55D5A.3
0.925162	0.0208897	9.85661	0.00842107	0.0264795	WBGene00020720	T23B12.5	T23B12.5
0.924893	0.723338	25.1416	0.000287072	0.0022215	WBGene00016530	C39D10.2	C39D10.2
0.924689	4.83789	46.1986	1.79173e-05	0.000319811	WBGene00008233	C50F4.8	C50F4.8
0.924551	-0.092266	11.2462	0.00564938	0.0197749	WBGene00017612	F19G12.4	F19G12.4
0.924533	0.384697	28.467	0.000167893	0.0015293	WBGene00021152	Y4C6A.2b	mgl-3	Metabotropic GLutamate receptor family [Source:RefSeq peptide;Acc:NP_741400]
0.924081	1.42795	42.6278	2.59721e-05	0.000413425	WBGene00219758	Y49F6C.11	linc-11
0.924064	1.03645	18.9667	0.000909517	0.00516439	WBGene00017338	F10D7.1	F10D7.1
0.922491	0.440309	15.354	0.00199396	0.00906146	WBGene00007067	4R79.2b	4R79.2	Rab-44 [Source:UniProtKB/TrEMBL;Acc:I7EVL8]
0.922474	7.89294	24.0016	0.000353222	0.0025762	WBGene00003071	F29D11.1	lrp-1	Low-density lipoprotein receptor-related protein [Source:UniProtKB/Swiss-Prot;Acc:Q04833]
0.922005	1.72199	27.94	0.000184743	0.00163275	WBGene00001171	F16B3.1b	egl-2	EAG K+ channel EGL-2 [Source:UniProtKB/TrEMBL;Acc:Q9XYX7]
0.921522	0.160874	11.7707	0.00489271	0.017775	WBGene00008021	C39B10.1	C39B10.1
0.921109	5.20246	35.1049	6.62595e-05	0.000793993	WBGene00003678	K08A2.5a.2	nhr-88	Nuclear Hormone Receptor family [Source:RefSeq peptide;Acc:NP_001022235]
0.920143	2.08591	15.8731	0.00176957	0.00830075	WBGene00005078	F49B2.5	src-2	Tyrosine protein-kinase src-2 [Source:UniProtKB/Swiss-Prot;Acc:O45539]
0.92012	0.246157	12.5954	0.00392999	0.015095	WBGene00007462	C08H9.1	C08H9.1	Uncharacterized serine carboxypeptidase C08H9.1 [Source:UniProtKB/Swiss-Prot;Acc:P52714]
0.920013	2.25018	32.6726	9.20646e-05	0.000985039	WBGene00015805	C15H9.11.1	C15H9.11
0.919835	0.543322	25.2932	0.000279839	0.00218015	WBGene00013222	Y54G11B.1	dmsr-6	DroMyoSuppressin Receptor related [Source:RefSeq peptide;Acc:NP_497004]
0.919748	1.41801	32.1167	9.79731e-05	0.00102985	WBGene00007121	B0250.4	B0250.4
0.91934	0.313216	18.3209	0.00103055	0.00564072	WBGene00195084	C43C3.4	C43C3.4
0.918648	6.21613	57.1116	6.21508e-06	0.000148598	WBGene00002135	Y8G1A.2	inx-13	Innexin [Source:RefSeq peptide;Acc:NP_491212]
0.918512	2.12641	14.8151	0.00226291	0.00990959	WBGene00000288	T07G12.1c	cal-4	CALmodulin related genes [Source:RefSeq peptide;Acc:NP_001255491]
0.918136	0.775549	22.017	0.000501837	0.00331937	WBGene00012290	W05H12.2	W05H12.2
0.918046	-0.360312	13.5223	0.0030835	0.0125275	WBGene00010243	F58D5.3	F58D5.3
0.917989	2.46018	15.2164	0.00205891	0.00928135	WBGene00020722	T23B12.8b	T23B12.8	Putative glycoprotein hormone-beta5; Uncharacterized protein [Source:UniProtKB/TrEMBL;Acc:A7DT38]
0.917535	6.27315	12.8528	0.00367631	0.0143246	WBGene00044989	Y37A1B.17a	Y37A1B.17
0.917526	1.38567	17.9584	0.00112078	0.00597734	WBGene00013836	ZC47.3	fbxa-29	F-box A protein [Source:RefSeq peptide;Acc:NP_001022976]
0.917291	3.58557	58.8134	5.21947e-06	0.000133601	WBGene00011833	T19B10.5	T19B10.5
0.916302	3.86576	26.2193	0.000243125	0.00197497	WBGene00017571	F18E9.5a	jmjd-3.1	JuMonJi (transcription factor) Domain protein [Source:RefSeq peptide;Acc:NP_509452]
0.916128	3.78161	76.324	1.33738e-06	5.79637e-05	WBGene00016269	C30G4.4n.1	C30G4.4
0.915728	-0.369807	18.5099	0.000989736	0.00548115	WBGene00044004	C24A8.6	C24A8.6
0.915676	5.04977	75.8816	1.37955e-06	5.9189e-05	WBGene00010755	K10G9.1	vglu-2	Vesicular GLUtamate transporter [Source:RefSeq peptide;Acc:NP_499276]
0.915301	3.65265	17.5323	0.00122695	0.00637325	WBGene00011801	T16G1.7	T16G1.7
0.914698	5.34221	28.1681	0.000178303	0.00158837	WBGene00011392	T03D8.3	sbt-1	Seven B Two (mammalian 7BT prohormone convertase chaperone) homolog [Source:RefSeq peptide;Acc:NP_508020]
0.914522	1.53786	18.7531	0.000950089	0.00531824	WBGene00014989	ZK675.3b	best-23	BESTrophin (chloride channel) homolog [Source:RefSeq peptide;Acc:NP_001122668]
0.914409	1.77333	14.9053	0.0022151	0.0097885	WBGene00016626	C44B7.4	clhm-1	CaLcium Homeostasis Modulator [Source:RefSeq peptide;Acc:NP_495403]
0.913789	3.86939	39.3856	3.86645e-05	0.000548878	WBGene00004108	C34E7.1d	pqn-18	Prion-like-(Q/N-rich)-domain-bearing protein [Source:RefSeq peptide;Acc:NP_001257202]
0.91374	0.222698	15.9752	0.00172899	0.00816826	WBGene00010520	K03A11.2	cpx-2	ComPleXin (synaptic protein) homolog [Source:RefSeq peptide;Acc:NP_510168]
0.913083	1.33717	22.5933	0.000453482	0.00307923	WBGene00021374	Y37E11B.1a.2	Y37E11B.1
0.913048	-0.679209	9.97	0.00814254	0.0258548	WBGene00008307	C54E10.2a	ncs-5	Neuronal Calcium Sensor family [Source:RefSeq peptide;Acc:NP_001256829]
0.912676	1.23317	24.8092	0.000307467	0.00233121	WBGene00005602	C03G6.3a	srj-14	Serpentine Receptor, class J [Source:RefSeq peptide;Acc:NP_504884]
0.912433	0.0598234	13.939	0.00279651	0.0116508	WBGene00015299	C01F1.4	C01F1.4
0.912044	4.25476	64.5162	3.23749e-06	9.99027e-05	WBGene00005643	C05E4.1.2	srp-2	SeRPin [Source:RefSeq peptide;Acc:NP_503318]
0.911954	1.39017	23.2068	0.000406189	0.00284293	WBGene00001207	R53.3c	egl-43	Egl-43 [Source:UniProtKB/TrEMBL;Acc:Q26336]
0.911556	0.0220809	12.1524	0.00441635	0.0164807	WBGene00008073	C43F9.5	C43F9.5
0.911551	3.79729	41.7937	2.91298e-05	0.000447076	WBGene00016677	C45G9.6b	C45G9.6
0.91148	5.21967	45.9625	1.83724e-05	0.000326335	WBGene00022358	Y92H12A.2a	Y92H12A.2	E3 ubiquitin-protein ligase [Source:RefSeq peptide;Acc:NP_001293292]
0.911312	0.529856	10.8254	0.00635684	0.021552	WBGene00219460	K09H9.9	K09H9.9
0.911303	2.82983	13.0594	0.00348639	0.0137558	WBGene00007506	C10C5.2	C10C5.2
0.911178	4.1685	35.5673	6.2366e-05	0.000756967	WBGene00015476	C05D9.9b	C05D9.9
0.910861	3.36445	55.4736	7.03303e-06	0.000164424	WBGene00011540	T06E6.10	T06E6.10
0.910808	-0.307793	14.3803	0.00249583	0.0106791	WBGene00018627	F49D11.3b	F49D11.3
0.910673	4.8133	67.7507	2.53556e-06	8.54869e-05	WBGene00010868	M04G12.4b.2	somi-1	Suppressor of Overexpressed MIcro-RNA [Source:RefSeq peptide;Acc:NP_506320]
0.910376	3.76684	29.1698	0.000152947	0.00142747	WBGene00006986	Y75B8A.35b	zip-1	bZIP transcription factor family [Source:RefSeq peptide;Acc:NP_001022945]
0.910202	1.41075	14.2449	0.00259498	0.0110064	WBGene00008840	F15A4.5	F15A4.5
0.910131	2.56401	35.6264	6.18886e-05	0.000753685	WBGene00017463	F14D12.1a	F14D12.1
0.909386	-0.248079	9.05776	0.0107348	0.0317273	WBGene00012947	Y47H9C.1	Y47H9C.1
0.909181	1.06726	11.4042	0.0054078	0.0191222	WBGene00021362	Y37E11AL.6c	Y37E11AL.6
0.909065	4.29792	76.3959	1.33071e-06	5.78559e-05	WBGene00000374	C01F6.3	cyp-31A1
0.908902	6.48207	49.49	1.27625e-05	0.000252583	WBGene00002134	ZK770.3.2	inx-12	Innexin-12 [Source:UniProtKB/Swiss-Prot;Acc:O01634]
0.907927	4.01945	49.1018	1.32705e-05	0.000259094	WBGene00018837	F54G2.1a	F54G2.1
0.907621	6.18945	86.1826	6.97512e-07	3.79077e-05	WBGene00021128	W10C8.5.1	W10C8.5
0.907432	1.42392	15.521	0.00191833	0.00880747	WBGene00219780	B0228.10	B0228.10
0.906754	1.48937	30.8691	0.000117369	0.00118058	WBGene00044615	B0252.8	B0252.8
0.906205	3.44428	23.9978	0.000353452	0.00257659	WBGene00001459	F15D4.8	flp-16	FMRFamide-like neuropeptides 16 AQTFVRF-amide 1 AQTFVRF-amide 2 GQTFVRF-amide [Source:UniProtKB/Swiss-Prot;Acc:Q7YX32]
0.90609	2.92314	67.185	2.6205e-06	8.74408e-05	WBGene00014697	C36A4.3	cyp-25A3	CYtochrome P450 family [Source:RefSeq peptide;Acc:NP_001040850]
0.906072	2.18943	27.9963	0.000183129	0.00162243	WBGene00004719	F15A2.6b	sad-1	Serine/threonine kinase SAD-1 [Source:UniProtKB/Swiss-Prot;Acc:Q19469]
0.905708	0.883379	8.76053	0.0117815	0.0340674	WBGene00045390	C38C3.10	C38C3.10
0.905427	2.25346	21.592	0.0005452	0.00352359	WBGene00011383	T02E9.5.1	T02E9.5
0.905414	6.47582	114.862	1.4452e-07	1.49286e-05	WBGene00019298	K02D7.1a.1	K02D7.1	Purine nucleoside phosphorylase [Source:RefSeq peptide;Acc:NP_499900]
0.905368	4.55768	38.0894	4.52875e-05	0.000614736	WBGene00013672	Y105E8A.12b	catp-1	Cation transporting ATPase [Source:RefSeq peptide;Acc:NP_001122528]
0.904882	2.20809	34.0785	7.584e-05	0.000870827	WBGene00015431	C04E7.4	C04E7.4
0.904161	2.08191	22.1134	0.000494981	0.00328862	WBGene00007525	C11G10.1	C11G10.1
0.904145	1.50115	14.9398	0.00219708	0.00974675	WBGene00015919	C17G10.7	C17G10.7
0.90398	6.46111	30.2722	0.00012976	0.00127682	WBGene00014505	T05E11.9	T05E11.9
0.903773	-0.487369	9.59706	0.00910186	0.0281104	WBGene00219680	F22D3.10	linc-35
0.903731	2.94321	12.8849	0.00364599	0.0142332	WBGene00009773	F46B6.8	lipl-2	Lipase [Source:RefSeq peptide;Acc:NP_505527]
0.902868	8.0783	82.7098	8.7042e-07	4.34167e-05	WBGene00000273	Y79H2A.1b	brp-1	Bypass of Response to Pheromone in yeast [Source:RefSeq peptide;Acc:NP_001022952]
0.902011	0.221105	9.94847	0.0081946	0.0259579	WBGene00011957	T23F11.6	T23F11.6
0.901764	0.632877	11.0639	0.00594379	0.0205097	WBGene00018466	F45E1.5	F45E1.5
0.901042	1.97935	12.0462	0.00454324	0.0168121	WBGene00003029	E01A2.3	lin-44	Abnormal cell lineage protein 44 [Source:UniProtKB/Swiss-Prot;Acc:Q27886]
0.900855	1.098	27.8644	0.000184392	0.00163064	WBGene00000135	M195.3	amt-3	Putative ammonium transporter 3 [Source:UniProtKB/Swiss-Prot;Acc:Q21565]
[truncated: 4,180 more rows]

## Sheet: atfs-1(gk3094)
List of significantly modulated genes
[truncated: 191 more rows]

## Sheet: atfs-1(et15)
List of significantly modulated genes
[truncated: 6,243 more rows]

[truncated: 3 more sheets: atfs-1(et17), nuo-6;hif-1, hif-1]
