# Supplementary material for: Mitochondrial unfolded protein response transcription factor ATFS-1 promotes longevity in a long-lived mitochondrial mutant through activation of stress response pathways
Source: BMC Biol. 2018 Dec 18;16:147. doi: 10.1186/s12915-018-0615-3 (PMC6298126; doi:10.1186/s12915-018-0615-3)
Supplement: Supplementary file 4 — Table S4. Raw data from lifespan studies. (XLSX 47 kb) [file 12915_2018_615_MOESM4_ESM.xlsx]

## Sheet: Fig 2 RNAi lifespans
		WT - afts-1 RNAi	WT - afts-1 RNAi (from EV)	WT - EV	sod-2 - afts-1 RNAi	sod-2 - afts-1 RNAi (from EV	sod-2 - EV	clk-1 - afts-1 RNAi (from EV)	clk-1 - EV	nuo-6 - afts-1 RNAi	nuo-6 - afts-1 RNAi (from EV)	nuo-6 - EV	isp-1 - afts-1 (from EV)	isp-1 - EV
AVG Lifespan		16.2358	17.6579	16.8407	22.2427	19.5682	20.9077	23.9774	25.5317	23.8169	28.8421	28.5634	29.4737	30.3023
SEM		0.322236	0.322852	0.217214	0.529982	0.648952	0.550229	0.358388	0.421439	0.757872	0.809092	0.634277	0.840178	0.732679
COUNT		123	38	113	103	44	65	133	126	71	57	71	95	86
Raw data:		29	24	23	37	33	29	35	34	36	41	40	46	46
		29	20	23	35	29	29	33	33	36	38	37	43	43
		27	20	22	33	28	28	33	33	33	36	37	43	42
		27	20	21	33	28	28	31	33	33	35	35	42	41
		25	20	20	33	26	28	30	33	33	35	35	41	41
		24	20	20	33	26	28	30	33	33	34	35	41	41
		23	20	20	33	24	28	30	33	33	34	35	41	39
		22	20	20	30	22	28	29	33	33	34	35	41	37
		21	20	20	29	22	27	29	33	33	34	34	39	36
		21	20	20	29	21	27	29	33	33	34	34	39	36
		20	20	20	29	21	26	29	31	33	34	34	38	36
		20	17	20	29	20	26	29	31	33	34	34	37	36
		20	17	20	29	20	25	28	31	30	33	34	37	36
		20	17	20	28	20	24	28	31	30	33	33	36	36
		20	17	20	28	20	24	28	31	30	33	33	36	36
		20	17	19	28	20	23	28	31	29	33	33	36	35
		19	17	19	28	20	23	28	31	29	33	33	36	35
		19	17	19	28	20	23	28	30	29	31	33	36	35
		19	17	19	27	19	22	28	30	28	31	33	36	35
		19	17	19	27	19	22	28	30	28	31	33	36	35
		19	17	19	27	19	22	28	30	28	31	31	35	34
		19	17	19	27	19	22	28	30	28	31	31	35	34
		19	17	19	27	19	22	28	30	27	31	31	35	34
		19	17	19	27	19	22	28	29	27	31	31	35	34
		18	17	19	27	19	22	28	29	27	31	31	35	34
		18	17	19	26	19	22	28	29	25	31	31	34	34
		18	17	19	26	19	22	28	29	25	31	30	34	34
		18	17	19	25	17	22	28	29	25	30	30	34	34
		18	17	18	25	17	21	27	29	25	30	30	34	34
		18	17	18	25	17	21	27	29	25	30	30	34	34
		18	17	18	25	17	21	27	29	24	30	29	34	33
		18	17	18	25	17	21	27	29	24	29	29	34	33
		18	15	18	25	17	20	27	28	23	29	29	34	33
		18	15	18	24	17	20	27	28	23	29	29	34	33
		18	15	18	24	17	20	27	28	23	28	29	34	33
		18	15	18	24	17	20	27	28	23	28	29	34	33
		18	15	18	23	16	20	27	28	22	28	29	34	33
		18	15	18	23	16	20	27	28	22	28	29	33	33
		18		18	23	15	20	27	28	22	28	29	33	33
		17		18	23	15	20	27	28	22	28	29	33	33
		17		18	23	14	20	27	28	22	28	28	33	33
		17		18	23	14	20	26	28	22	27	28	33	33
		17		17	22	14	20	26	28	22	27	28	33	31
		17		17	22	13	19	26	28	22	26	28	33	31
		17		17	22		19	26	28	21	26	28	33	31
		17		17	22		19	26	28	21	26	28	33	30
		17		17	22		19	26	28	21	26	28	31	30
		17		17	22		19	26	28	21	23	27	31	30
		17		17	22		19	26	27	21	23	27	31	30
		17		17	22		19	26	27	20	22	27	30	30
		17		17	22		19	26	27	20	21	27	30	30
		17		17	22		19	26	27	20	21	26	30	30
		16		17	22		18	26	27	20	20	26	29	30
		16		17	22		17	26	27	20	19	25	29	29
		16		17	21		17	26	27	19	19	25	28	29
		16		17	21		17	26	27	19	12	25	28	28
		16		17	21		17	26	27	19	5	25	28	28
		16		17	21		16	26	27	19		25	28	28
		16		17	21		15	26	27	19		25	28	28
		16		17	20		15	25	27	19		25	28	28
		16		17	20		12	25	26	18		25	28	28
		15		17	20		12	25	26	18		24	28	28
		15		17	20		12	25	26	17		20	27	28
		15		17	20		11	25	26	17		20	27	28
		15		16	20		11	25	26	17		20	27	27
		15		16	20			25	26	17		20	27	27
		15		16	20			25	26	15		18	27	27
		15		16	20			25	26	13		17	27	25
		15		16	20			25	26	11		17	26	25
		15		16	20			24	26	11		15	26	25
		15		16	20			24	26	5		15	26	25
		15		16	19			24	26				26	25
		15		16	19			24	25				26	25
		15		16	19			24	25				26	25
		15		16	19			23	25				25	23
		15		16	19			23	25				23	22
		15		15	19			23	25				23	21
		15		15	19			23	25				23	21
		15		15	19			23	25				20	20
		15		15	19			23	25				19	20
		15		15	19			23	25				18	19
		14		15	18			23	25				18	18
		14		15	18			22	25				18	16
		14		15	18			22	25				18	12
		14		15	18			22	25				18	11
		14		15	17			22	25				17	11
		14		15	17			22	25				16
		14		15	17			22	24				15
		14		15	16			22	24				14
		14		15	16			22	24				14
		14		15	16			22	24				13
		14		15	16			22	23				13
		14		15	16			22	23				13
		14		15	15			21	23				13
		14		15	15			21	22				6
		13		15	15			21	22
		13		15	15			21	22
		13		15	15			21	21
		13		15	13			21	21
		13		14	13			21	21
		13		14	12			20	21
		13		14	12			20	21
		13		14	11			20	21
		13		14				20	20
		13		13				20	20
		13		13				20	20
		13		13				20	20
		13		13				20	20
		13		13				20	20
		13		13				20	20
		12		13				20	20
		12		12				20	19
		12		11				20	19
		12						20	19
		12						20	18
		12						20	18
		12						20	18
		12						20	18
		11						20	18
		11						18	18
		11						18	17
		11						18	16
		11						18	15
								18	15
								18	13
								18	11
								17
								16
								16
								16
								15
								13
								13

## Sheet: Fig 2 Mutant lifespans
		Replicate 1						Replicate 2						Replicate 3						Replicate 4								Combined Replicates
		WT	nuo-6	atfs-1	nuo-6;atfs-1 isolate #2	nuo-6;atfs-1 isolate #3	nuo-6;atfs-1 isolate #8	WT	nuo-6	atfs-1	nuo-6;atfs-1 isolate #2	nuo-6;atfs-1 isolate #3	nuo-6;atfs-1 isolate #8	WT	nuo-6	atfs-1	nuo-6;atfs-1 isolate #2	nuo-6;atfs-1 isolate #3	nuo-6;atfs-1 isolate #8	WT	nuo-6	atfs-1	nuo-6;atfs-1 isolate #2	nuo-6;atfs-1 isolate #3	nuo-6;atfs-1 isolate #8				WT	nuo-6	atfs-1	nuo-6;atfs-1 isolate #2	nuo-6;atfs-1 isolate #3	nuo-6;atfs-1 isolate #8
AVG Lifespan		19.7222	30.4545	19.7917	21.9583	19.5	19.15	18.5714	32.0833	18.4583	19.72	20.7391	19.08	20.95	26.6923	18.16	21.3333	18.6087	21.7917	17.6842	26.7778	18.625	17.24	17.9167	19.6818				19.2308	29.0667	18.7526	20.0306	19.1739	19.956
SEM		1.0188	2.70811	1.01256	0.743277	0.8316	0.892292	0.866222	1.7032	1.47562	0.958332	0.924453	0.702187	0.844409	1.12879	0.948121	0.820186	0.804481	0.942128	1.08432	1.77778	0.977672	0.633193	0.63107	1.03904				0.486899	0.970993	0.555361	0.434532	0.4094	0.455843
COUNT		18	11	24	24	22	20	21	12	24	25	23	25	20	13	25	24	23	24	19	9	24	25	24	22				78	45	97	98	92	91
Raw data:		11	21	14	15	14	14	13	24	13	13	14	13	16	21	12	16	12	12	13	20	13	13	13	13				30	49	43	34	31	32
		14	21	14	18	14	14	13	27	13	13	14	13	16	23	12	16	12	16	13	23	13	13	13	13				30	45	35	30	29	28
		14	23	14	18	15	15	13	27	13	14	17	14	16	23	12	16	13	16	13	23	13	13	16	16				27	44	31	30	28	28
		14	28	14	18	15	15	13	29	13	17	17	14	16	23	13	19	13	16	13	23	13	13	16	16				26	38	30	28	28	28
		18	28	15	18	18	15	13	29	13	17	17	17	19	26	13	19	16	19	13	25	13	13	16	16				26	37	28	28	27	28
		18	28	15	18	18	18	17	29	13	17	17	17	19	26	13	19	16	19	16	30	13	16	16	16				25	37	28	28	27	28
		18	28	15	21	18	18	17	31	13	17	17	17	19	26	16	19	16	19	16	30	16	16	16	16				25	36	27	27	27	28
		18	30	18	21	18	18	17	34	13	17	20	17	19	28	16	19	16	19	16	30	16	16	16	16				25	36	26	27	26	27
		21	35	18	21	18	18	17	36	13	17	20	17	19	28	16	19	19	19	16	37	16	16	16	18				25	35	26	27	25	27
		21	44	18	21	18	18	20	36	14	17	20	17	21	28	16	19	19	19	16		16	16	18	18				24	34	26	26	25	27
		21	49	18	21	18	18	20	38	14	17	20	20	21	28	16	19	19	21	16		18	16	18	18				23	31	25	26	24	26
		23		21	21	18	18	20	45	17	20	20	20	21	30	16	19	19	21	16		18	18	18	18				23	30	25	26	23	26
		23		21	21	18	21	20		17	20	20	20	23	37	19	19	19	21	18		18	18	18	18				23	30	24	26	23	26
		23		21	23	21	21	20		17	20	20	20	23		19	19	19	21	20		18	18	18	20				23	30	23	25	23	26
		23		21	23	21	21	20		20	20	20	20	23		19	21	19	23	20		18	18	18	23				23	30	23	25	23	26
		25		21	23	21	21	20		20	20	22	20	23		19	23	21	26	23		20	18	18	23				23	30	23	25	23	24
		25		21	23	21	21	22		20	20	22	20	23		19	23	21	26	23		23	18	18	23				23	29	23	25	22	24
		25		21	23	21	23	22		20	20	22	20	26		19	26	21	26	25		23	18	18	23				23	29	23	25	22	23
				23	25	23	28	22		20	20	24	20	26		19	26	23	26	30		23	18	18	23				23	29	23	25	22	23
				23	25	25	28	24		22	20	27	22	30		21	26	23	26			23	18	20	27				23	28	23	23	21	23
				23	25	28		27		24	22	27	22			23	26	23	28			23	18	20	27				23	28	23	23	21	23
				23	25	28				27	27	29	22			26	28	23	28			25	20	20	32				22	28	23	23	21	23
				28	30					31	27	31	24			26	28	26	28			25	20	25					22	28	23	23	21	23
				35	30					43	27		24			26	28		28			30	25	27					22	28	22	23	21	23
											34		27			28							25						21	28	21	23	21	22
																													21	28	21	23	21	22
																													21	28	21	22	21	22
																													21	27	21	21	20	21
																													21	27	21	21	20	21
																													21	26	21	21	20	21
																													20	26	21	21	20	21
																													20	26	21	21	20	21
																													20	25	20	21	20	21
																													20	24	20	21	20	21
																													20	23	20	21	20	21
																													20	23	20	20	20	21
																													20	23	20	20	20	20
																													20	23	20	20	20	20
																													20	23	19	20	19	20
																													19	23	19	20	19	20
																													19	23	19	20	19	20
																													19	21	19	20	19	20
																													19	21	19	20	19	20
																													19	21	19	20	19	20
																													18	20	19	20	19	20
																													18		18	20	18	20
																													18		18	19	18	19
																													18		18	19	18	19
																													18		18	19	18	19
																													17		18	19	18	19
																													17		18	19	18	19
																													17		18	19	18	19
																													17		18	19	18	18
																													16		18	19	18	18
																													16		17	19	18	18
																													16		17	19	18	18
																													16		17	19	18	18
																													16		16	18	18	18
																													16		16	18	18	18
																													16		16	18	18	18
																													16		16	18	18	18
																													16		16	18	18	18
																													16		16	18	18	18
																													16		16	18	18	18
																													14		16	18	17	17
																													14		16	18	17	17
																													14		16	18	17	17
																													13		15	18	17	17
																													13		15	18	17	17
																													13		15	18	16	17
																													13		14	18	16	16
																													13		14	18	16	16
																													13		14	17	16	16
																													13		14	17	16	16
																													13		14	17	16	16
																													13		14	17	16	16
																													13		13	17	16	16
																													11		13	17	16	16
																															13	17	16	16
																															13	17	16	15
																															13	16	15	15
																															13	16	15	15
																															13	16	14	14
																															13	16	14	14
																															13	16	14	14
																															13	16	14	14
																															13	16	13	13
																															13	16	13	13
																															13	16	13	13
																															13	15	13	13
																															13	14	12	12
																															13	13	12
																															13	13
																															13	13
																															12	13
																															12	13
																															12	13
																																13

## Sheet: Fig 3
		Combinted replicates
		EV --> EV	EV --> dcr-1	EV --> atfs-1	atfs-1 --> EV	atfs-1 --> dcr-1	atfs-1 --> atfs-1
AVG Lifespan		26.875	27.2755	27.3134	22.8876	25.5918	22.5422
SEM		0.426786	0.475749	0.466522	0.559402	0.521339	0.43003
COUNT		152	98	134	89	98	83
Raw data:		39	39	39	36	39	36
		39	36	39	36	38	33
		39	36	39	35	38	31
		36	36	37	35	37	31
		35	35	36	33	37	29
		35	35	35	33	35	29
		35	34	35	32	33	29
		35	34	35	32	33	28
		35	34	35	29	33	28
		34	34	35	29	32	28
		34	32	35	29	32	28
		34	32	35	29	32	27
		34	32	35	29	31	27
		34	32	35	28	31	26
		34	32	35	27	30	26
		34	32	34	27	30	26
		34	32	34	27	30	25
		34	32	34	26	30	25
		32	32	34	26	30	24
		32	32	34	26	30	24
		32	32	34	26	30	24
		32	32	34	26	29	24
		32	32	32	26	29	23
		32	32	32	26	29	23
		32	32	32	25	29	23
		32	31	32	25	29	23
		32	31	32	25	29	23
		32	31	32	25	29	23
		32	31	32	25	29	23
		32	29	32	24	29	23
		32	29	32	24	29	23
		32	29	32	24	28	23
		32	29	32	24	28	22
		32	29	32	23	28	22
		31	29	32	23	28	22
		31	29	32	23	28	22
		31	29	32	23	27	22
		31	29	31	22	27	22
		31	29	31	22	27	22
		30	29	31	22	27	22
		30	29	30	22	26	22
		30	29	30	22	26	22
		30	28	30	22	26	22
		30	28	30	22	26	22
		30	28	30	22	26	22
		29	28	29	22	25	22
		29	27	29	22	25	22
		29	27	29	22	25	22
		29	27	29	22	25	22
		29	27	29	22	25	22
		29	27	29	22	25	22
		29	27	29	22	25	22
		29	27	29	22	25	22
		29	27	29	22	24	21
		29	27	29	22	24	21
		29	27	29	22	24	21
		29	25	29	22	24	21
		29	25	28	22	24	21
		29	25	28	22	23	21
		28	25	28	22	23	21
		28	25	28	21	23	21
		28	25	28	21	23	20
		28	25	28	21	23	20
		28	25	28	21	23	20
		28	25	27	21	22	20
		28	25	27	20	22	20
		27	25	27	19	22	20
		27	25	27	19	22	19
		27	25	27	19	22	19
		27	24	27	19	22	19
		27	24	27	19	22	19
		27	24	27	19	22	19
		27	24	27	19	22	18
		27	24	27	19	22	18
		27	24	27	18	22	18
		27	23	27	18	22	18
		27	23	27	18	22	18
		27	23	27	18	22	18
		27	23	25	18	21	18
		27	23	25	18	21	18
		27	22	25	18	21	16
		27	22	25	16	21	15
		27	22	25	15	21	13
		27	22	25	15	21
		27	22	25	14	21
		27	22	25	13	19
		27	21	25	12	19
		27	21	25	12	19
		25	21	25	10	19
		25	21	25		19
		25	21	25		18
		25	21	25		18
		25	21	25		18
		25	20	25		18
		25	20	25		18
		25	20	24		17
		25	20	24		17
		25	14	24		17
		25		23
		25		23
		25		23
		25		23
		25		23
		25		23
		25		22
		25		22
		25		22
		25		22
		25		22
		25		22
		24		22
		24		22
		24		21
		24		21
		24		21
		24		21
		24		21
		23		21
		23		21
		23		21
		22		20
		22		20
		22		20
		22		20
		22		20
		22		20
		22		20
		22		20
		22		18
		21		18
		21		17
		21		17
		21		15
		21		13
		20
		20
		20
		20
		20
		20
		18
		18
		18
		18
		18
		18
		18
		17
		16
		16
		15
		8

## Sheet: Fig 7 RNAi lifespans
		L4 Direct						L4 Parental
		WT - EV	WT - hsp-6	nuo-6 - EV	nuo-6 - hsp-6			WT - EV	WT - gst-4	WT - mtl-1	WT - ldh-1	WT - cdr-2	WT - fmo-2	nuo-6 - EV	nuo-6 - gst-4	nuo-6 - mtl-1	nuo-6 - ldh-1	nuo-6 - cdr-2	nuo-6 - fmo-2
AVG Lifespan		17.9118	17.1515	25.754	25.5547			18.4906	19.9542	17.6667	20.0579	18.5537	17.7895	28.0115	28.046	26.1458	29.3455	27.7882	22.2727
SEM		0.30198	0.326914	0.414451	0.327318			0.305165	0.252497	0.250993	0.356231	0.21383	0.337447	0.596366	0.631929	0.591233	0.883526	0.825893	0.475284
COUNT		68	66	126	128			106	153	108	121	121	57	87	87	96	55	85	22
Raw data:		23	23	36	34			26	31	24	36	27	27	39	43	39	40	43	27
		23	22	35	33			26	29	24	33	25	25	38	40	38	39	43	25
		23	21	35	32			26	29	22	31	25	25	38	39	38	38	41	25
		22	21	35	32			24	29	22	29	25	23	36	39	37	37	39	25
		22	21	34	32			24	27	22	29	25	21	36	36	36	37	39	25
		22	21	34	32			24	26	22	29	24	20	36	36	36	36	38	25
		21	20	34	30			24	26	22	29	22	18	36	36	35	36	38	22
		21	20	34	30			24	25	22	29	22	18	36	36	34	36	38	22
		21	20	34	30			24	25	22	29	22	18	36	36	33	36	37	22
		21	20	33	30			24	25	22	26	22	18	36	35	33	35	36	22
		21	20	33	30			22	24	22	25	22	18	35	35	33	35	36	22
		20	20	33	30			22	24	22	24	22	18	34	34	32	35	36	22
		20	19	33	30			22	24	22	24	22	18	34	34	32	34	35	22
		20	19	33	29			22	24	22	24	22	18	34	34	32	34	35	22
		20	19	33	29			22	24	22	24	22	18	34	33	32	34	34	22
		20	19	33	29			22	24	22	24	22	18	33	33	31	33	34	22
		19	19	32	28			22	24	22	24	22	18	33	33	31	33	34	20
		19	19	32	28			22	24	22	24	20	18	32	32	31	32	33	20
		19	19	32	28			22	24	20	22	20	18	32	32	31	32	33	20
		19	19	30	28			22	24	20	22	20	18	32	32	31	32	33	20
		19	19	30	28			22	24	20	22	20	18	32	32	30	32	33	20
		18	18	30	28			22	23	20	22	20	18	32	32	30	32	32	18
		18	18	30	28			22	23	19	22	20	18	32	32	30	32	32
		18	18	30	28			20	23	19	22	20	18	32	32	30	32	32
		18	18	30	28			20	22	19	22	20	18	31	32	30	32	32
		18	18	29	28			20	22	19	22	20	18	31	32	29	32	32
		18	18	29	28			20	22	19	22	19	18	31	32	29	32	32
		18	18	29	28			20	22	19	22	19	18	31	31	29	31	32
		18	18	29	28			19	22	19	22	19	18	31	31	29	31	31
		18	18	29	28			19	22	19	22	19	18	31	30	29	31	31
		18	18	29	28			19	22	19	22	19	18	31	30	29	30	31
		18	18	28	28			19	22	18	22	19	18	30	30	29	30	30
		18	18	28	28			19	22	18	22	19	18	30	30	28	29	30
		18	18	28	28			19	22	18	22	19	18	30	30	28	29	30
		18	18	28	28			19	22	18	22	19	18	30	30	28	29	30
		18	18	28	28			19	22	18	22	19	18	30	30	28	29	30
		18	18	28	27			19	22	18	22	19	18	30	29	28	29	30
		18	18	28	27			19	22	18	22	19	18	30	29	28	28	30
		18	18	28	27			19	22	18	21	19	18	29	29	28	27	29
		18	16	28	27			19	22	18	20	19	18	29	29	28	27	29
		18	16	28	27			19	22	18	20	19	18	29	29	28	26	29
		18	16	28	27			19	22	18	20	19	18	29	29	28	26	29
		18	16	28	27			19	22	18	20	19	16	29	29	27	25	29
		18	15	28	27			19	22	18	20	19	16	29	29	27	24	29
		18	15	28	26			19	22	18	20	19	16	28	29	27	22	29
		18	15	26	26			19	22	18	20	19	16	28	29	27	22	29
		18	15	26	26			18	22	18	20	19	16	28	29	27	22	28
		16	15	26	26			18	22	18	20	19	16	28	28	27	21	28
		16	15	26	26			18	22	18	20	19	15	28	28	27	21	28
		16	15	26	26			18	22	18	20	19	15	28	28	26	19	28
		16	15	26	26			18	21	18	20	19	15	27	28	26	19	27
		16	15	26	26			18	21	18	20	19	15	27	28	25	18	27
		16	15	26	26			18	21	18	20	18	14	27	27	25	15	26
		16	15	26	26			18	21	17	20	18	14	27	26	25	15	26
		16	14	26	26			18	21	17	20	18	14	27	26	25	11	26
		16	14	26	26			18	20	17	20	18	14	26	26	25		26
		16	14	26	26			18	20	17	19	18	13	26	26	25		26
		16	14	26	26			18	20	17	19	18		26	25	25		25
		16	14	26	26			18	20	17	19	18		26	25	25		25
		15	14	26	26			18	20	17	19	18		26	25	25		25
		15	13	26	26			18	20	17	19	18		25	25	25		25
		14	13	26	26			18	20	17	19	18		25	25	25		24
		14	13	26	26			18	20	17	19	18		25	25	25		23
		13	13	26	26			18	20	17	19	18		25	25	25		22
		13	12	26	26			18	20	17	19	18		25	25	25		22
		13	11	26	26			18	20	17	19	18		25	24	25		22
		13		26	26			18	20	17	19	18		24	24	25		22
		13		26	26			18	20	17	18	18		23	23	24		22
				26	26			18	20	17	18	18		22	22	23		22
				25	26			18	20	17	18	18		22	22	23		21
				25	26			17	20	17	18	18		22	22	23		21
				25	26			17	20	17	18	18		22	22	23		21
				25	26			17	20	17	18	18		22	22	22		20
				25	26			17	20	17	18	18		22	22	22		20
				25	26			17	20	16	18	18		21	21	22		19
				25	26			17	20	16	18	18		21	21	22		18
				25	26			17	20	16	18	18		21	21	22		18
				23	26			17	19	15	18	18		21	21	21		18
				23	26			17	19	15	18	18		20	20	21		17
				23	26			17	19	15	18	18		19	20	21		17
				23	26			17	19	15	18	18		18	20	21		15
				23	26			17	19	15	18	18		18	19	21		15
				23	26			17	19	15	18	18		18	18	20		12
				23	26			17	19	15	18	17		18	17	20		4
				23	26			16	19	15	18	17		17	15	18		4
				23	25			16	19	15	18	17		17	15	18
				23	25			16	19	15	18	17		17	15	18
				23	25			16	19	15	18	17				18
				23	25			15	19	15	18	17				18
				23	25			15	19	15	18	17				16
				23	25			15	19	15	18	17				16
				23	25			15	19	15	18	17				15
				23	25			15	19	15	18	17				15
				23	25			15	19	15	18	17				15
				23	25			15	19	15	18	17				15
				23	25			15	19	15	18	17				8
				23	25			15	19	15	18	17
				23	23			15	19	15	18	17
				23	23			15	18	15	18	17
				22	23			15	18	15	18	17
				22	23			14	18	15	18	17
				22	23			14	18	15	17	17
				21	23			12	18	14	17	17
				21	23			12	18	14	17	17
				21	23			11	18	14	17	17
				21	23			9	18	14	17	17
				21	23				18	14	17	17
				21	23				18	11	16	17
				21	23				18		16	17
				21	22				18		16	16
				21	22				18		15	15
				20	22				18		15	15
				20	21				18		15	15
				20	21				18		15	15
				20	21				18		15	15
				19	21				18		15	15
				19	21				18		15	15
				19	21				18		15	15
				19	20				18		14	14
				19	20				17		14	14
				18	20				17		14	14
				18	20				17
				18	18				17
				18	18				17
				16	18				17
				13	14				17
					12				17
					9				17
									17
									17
									17
									17
									17
									17
									17
									17
									17
									17
									16
									16
									16
									16
									16
									16
									16
									16
									16
									16
									15
									15
									15
									14
									12

## Sheet: Fig 7 Mutant lifespans
		nuo-6	nuo-6;hif-1	WT	hif-1		WT	nuo-6	nuo-6;sod-3	sod-3
AVG Lifespan		27.7154	11.0116	16.8634	22.2357		15.6762	27.3218	21.7627	16.1193
SEM		1.00138	0.30078	0.30097	0.60167		0.213319	0.869767	0.731791	0.367681
COUNT		130	173	205	157		386	174	118	109
Raw data:		47	26	35	40		31	47	40	29
		46	24	31	38		30	47	38	27
		46	23	28	37		29	46	38	25
		46	23	28	37		28	46	36	25
		45	21	28	36		27	46	36	25
		44	21	25	36		27	44	36	23
		44	21	25	36		25	44	35	23
		44	21	25	36		25	44	35	22
		43	20	25	35		25	44	34	21
		43	20	25	35		25	44	34	21
		43	20	24	34		25	43	33	21
		43	20	24	34		24	43	33	21
		42	18	24	34		24	43	33	19
		42	18	23	34		24	43	31	19
		41	18	23	33		24	42	31	19
		41	17	23	33		24	42	31	19
		41	17	23	33		23	42	31	19
		40	17	23	33		23	42	31	19
		40	16	23	33		23	41	31	19
		40	16	23	33		23	41	29	19
		40	16	23	33		23	41	29	19
		40	15	22	30		23	41	29	19
		40	15	22	30		23	41	29	19
		39	15	22	30		23	40	29	18
		39	15	22	30		23	40	29	18
		39	15	21	29		22	40	29	18
		39	15	21	29		22	40	29	18
		38	15	21	29		22	40	29	18
		38	14	21	29		22	40	29	18
		38	14	21	29		22	40	29	18
		38	14	21	29		22	40	29	18
		38	14	21	29		22	39	29	17
		38	14	21	29		21	39	29	17
		37	14	21	28		21	39	27	17
		37	14	21	28		21	39	27	17
		36	14	21	28		21	39	27	17
		36	14	21	28		21	39	27	17
		36	13	21	28		21	38	27	17
		36	13	21	28		21	38	25	17
		36	13	21	28		21	38	25	17
		36	13	21	27		21	38	25	17
		35	12	21	27		21	38	25	17
		35	12	21	27		21	38	24	17
		35	12	20	27		21	37	24	17
		35	11	20	27		21	37	23	17
		35	11	20	27		21	37	23	17
		34	11	20	27		21	36	23	17
		33	11	20	27		21	36	23	17
		33	11	20	27		21	36	23	17
		33	11	20	25		21	36	23	17
		33	11	20	25		20	35	23	17
		33	11	19	25		20	35	23	17
		33	11	19	25		20	35	23	17
		31	11	19	25		20	35	23	17
		31	11	19	25		20	35	22	17
		31	11	19	25		20	35	21	16
		31	11	19	25		20	35	21	16
		31	11	19	25		20	35	21	16
		31	11	19	25		20	35	21	16
		31	11	19	25		20	35	20	16
		30	11	19	25		20	34	20	16
		30	11	19	25		20	34	20	16
		30	11	19	25		20	34	20	16
		30	11	19	24		20	34	20	15
		29	11	18	24		20	34	20	15
		29	11	18	24		20	34	20	15
		29	11	18	24		20	34	19	15
		29	11	18	23		19	33	19	15
		29	11	18	23		19	33	19	15
		29	11	18	23		19	33	19	15
		29	11	18	23		19	33	19	15
		29	11	18	23		19	33	19	15
		28	11	18	23		19	33	19	15
		27	11	18	23		19	33	19	15
		27	11	18	23		19	31	19	14
		27	11	18	23		19	31	19	14
		27	11	18	22		19	31	19	14
		27	11	18	22		19	31	19	14
		25	10	18	22		19	31	19	14
		25	10	18	22		19	31	19	13
		24	10	18	22		19	31	17	13
		24	10	18	22		19	31	17	13
		24	10	18	21		19	31	17	13
		23	10	18	21		19	29	17	13
		23	10	18	21		19	29	17	13
		23	10	18	21		19	29	17	13
		23	10	18	21		19	29	17	13
		22	10	18	21		19	29	15	13
		22	10	17	21		19	27	15	13
		20	10	17	21		19	27	15	13
		20	10	17	21		19	27	15	13
		20	9	17	21		19	27	15	13
		20	9	17	21		19	27	15	13
		20	9	17	21		19	27	15	12
		20	9	17	21		19	27	15	12
		18	9	17	21		19	27	13	12
		17	9	16	21		19	27	13	12
		17	9	16	21		19	27	13	11
		17	9	16	21		19	27	13	11
		17	9	16	20		19	25	13	11
		16	9	16	20		19	25	13	11
		16	9	16	20		19	24	13	11
		15	9	16	19		18	24	13	10
		15	9	16	18		18	23	11	10
		15	9	16	18		18	23	11	10
		15	9	16	18		18	23	11	10
		15	9	16	18		18	23	11	10
		14	9	16	18		18	23	11	8
		14	9	16	18		18	23	11	7
		13	9	16	18		18	23	11
		13	9	16	17		18	23	11
		12	9	16	16		18	23	9
		12	9	16	16		18	21	9
		11	9	15	16		18	21	9
		11	9	15	16		18	21	9
		11	9	15	16		18	21	9
		11	9	15	15		18	21	7
		11	9	15	15		18	21	7
		11	9	15	15		17	20
		11	9	15	15		17	20
		11	9	15	15		17	20
		10	9	15	14		17	19
		9	9	15	14		17	19
		9	9	15	14		17	19
		9	9	15	14		17	19
		8	9	15	14		17	19
		8	9	15	14		17	17
		7	9	15	14		17	17
		6	9	15	14		17	17
		6	9	15	14		17	17
			9	15	14		17	17
			8	15	14		17	17
			8	15	14		17	17
			8	15	14		17	17
			8	15	14		17	15
			8	15	14		17	15
			8	15	14		17	15
			8	15	14		17	15
			8	15	14		17	15
			8	14	14		17	15
			8	14	14		17	15
			8	14	13		17	15
			8	14	13		17	15
			8	14	11		17	13
			8	14	11		17	13
			8	14	11		17	13
			8	14	11		17	13
			8	14	11		17	13
			7	14	11		17	13
			7	14	11		17	13
			7	14	11		17	13
			7	14	9		17	11
			7	14	9		17	11
			7	14	9		17	11
			7	14	9		16	11
			7	14	9		16	11
			7	14	9		16	11
			7	14			16	11
			7	14			16	11
			7	14			16	11
			7	13			16	11
			7	13			16	9
			7	13			16	9
			7	13			16	9
			7	13			16	9
			7	13			16	9
			7	13			16	9
			7	13			16	9
			7	13			16	9
			7	13			16	9
			7	13			16	7
			6	13			16	7
			6	13			16	7
				13			15	7
				13			15
				13			15
				13			15
				13			15
				13			15
				12			15
				12			15
				12			15
				12			15
				11			15
				11			15
				11			15
				11			15
				11			15
				11			15
				11			15
				11			15
				11			15
				11			15
				11			15
				11			15
				11			15
				11			15
				11			15
				11			15
				11			15
				11			15
				9			15
				9			15
				9			15
				9			15
							15
							15
							15
							15
							15
							15
							15
							15
							15
							15
							15
							15
							15
							15
							15
							15
							15
							15
							15
							15
							15
							15
							15
							15
							15
							15
							15
							14
							14
							14
							14
							14
							14
							14
							14
							14
							13
							13
							13
							13
							13
							13
							13
							13
							13
							13
							13
							13
							13
							13
							13
							13
							13
							13
							13
							13
							13
							13
							13
							13
							13
							13
							13
							13
							13
							13
							13
							13
							13
							13
							13
							13
							13
							13
							13
							13
							13
							13
							13
							13
							13
							13
							13
							13
							13
							13
							13
							13
							13
							13
							13
							13
							13
							13
							13
							13
							12
							12
							12
							12
							11
							11
							11
							11
							11
							11
							11
							11
							11
							11
							11
							11
							11
							11
							11
							11
							11
							11
							11
							11
							11
							11
							11
							11
							11
							11
							11
							11
							11
							11
							11
							11
							11
							11
							11
							11
							11
							11
							11
							11
							11
							11
							11
							11
							11
							11
							11
							11
							11
							11
							11
							11
							11
							11
							11
							11
							11
							11
							11
							11
							10
							10
							10
							10
							9
							9
							9
							9
							9
							9
							9
							9
							9
							9
							9
							9
							9
							9
							7
							7
							7
