# Supplementary material for: Mitochondrial unfolded protein response transcription factor ATFS-1 promotes longevity in a long-lived mitochondrial mutant through activation of stress response pathways
Source: BMC Biol. 2018 Dec 18;16:147. doi: 10.1186/s12915-018-0615-3 (PMC6298126; doi:10.1186/s12915-018-0615-3)
Supplement: Supplementary file 5 — Table S5. Information on minimum reporting standards. (XLSX 12 kb) [file 12915_2018_615_MOESM5_ESM.xlsx]

## Sheet: Sheet1
Figure	Panel	Sample Size (total unless indicated otherwise)	Biological Replicates	Technical Replicates	Allocation to experimental groups	Measurement	Blinding	Variation Between Replicates	How data shown was derived
1	B	8 per replicate	2	0	By genotype	Computer	Worms were picked without examining fluorescence	Small	Data shown is average of two replicates
1	C	179; 91; 24; 35	3	0	By genotype	Computer	All worms on a plate were washed off and aliquoted into wells	Small	Data shown is average of individual worms from all replicates
1	D	244; 255; 204; 52	3	0	By genotype	Computer	All worms on a plate were washed off and aliquoted into wells	Small	Data shown is average of individual worms from all replicates
2	A	113; 38; 133; 126	3	0	Randomly picked to EV or atfs-1	Experimenter	RNAi clones were assigned letters (A,B,C…) to blind experimenter	Small	Data shown is average of individual worms from all replicates
2	B	113; 38; 86; 95	3	0	Randomly picked to EV or atfs-1	Experimenter	RNAi clones were assigned letters (A,B,C…) to blind experimenter	Small	Data shown is average of individual worms from all replicates
2	C	113; 38; 71; 57	3	0	Randomly picked to EV or atfs-1	Experimenter	RNAi clones were assigned letters (A,B,C…) to blind experimenter	Small	Data shown is average of individual worms from all replicates
2	D	One 60 mm plate of worms (>500) per replicate	3	0	Randomly picked to different RNAi plates	Computer	RNAi clones were assigned letters (A,B,C…) to blind experimenter	Small	Data shown is average and SEM of three replicates
2	G	113; 123; 71;71	3	0	Randomly picked to different RNAi plates	Experimenter	RNAi clones were assigned letters (A,B,C…) to blind experimenter	Small	Data shown is average of individual worms from all replicates
2	H	One 60 mm plate of worms (>500) per replicate	3	0	Randomly picked to different RNAi plates	Computer	RNAi clones were assigned letters (A,B,C…) to blind experimenter	Small	Data shown is average and SEM of three replicates
2	K	78;97;45;277	3	0	By genotype	Experimenter	Genotypes were assigned letters (A,B,C….) to blind experimenter	Small	Data shown is average of individual worms from all replicates
2	L	One 60 mm plate of worms (>500) per replicate	3	0	Randomly picked to different RNAi plates	Computer	RNAi clones were assigned letters (A,B,C…) to blind experimenter	Small	Data shown is average and SEM of three replicates
3	B	One 60 mm plate of worms (>500) per replicate	3	0	Randomly picked to different RNAi paradigm	Computer	RNAi clones were assigned letters (A,B,C…) to blind experimenter	Small	Data shown is average and SEM of three replicates
3	C	One 60 mm plate of worms (>500) per replicate	3	0	Randomly picked to different RNAi paradigm	Computer	RNAi clones were assigned letters (A,B,C…) to blind experimenter	Small	Data shown is average and SEM of three replicates
3	D	One 60 mm plate of worms (>500) per replicate	3	0	Randomly picked to different RNAi paradigm	Computer	RNAi clones were assigned letters (A,B,C…) to blind experimenter	Small	Data shown is average and SEM of three replicates
3	E	152; 98; 134	3	0	Randomly picked to different RNAi paradigm	Experimenter	RNAi clones were assigned letters (A,B,C…) to blind experimenter	Small	Data shown is average of individual worms from all replicates
3	F	152; 98; 83	3	0	Randomly picked to different RNAi paradigm	Experimenter	RNAi clones were assigned letters (A,B,C…) to blind experimenter	Small	Data shown is average of individual worms from all replicates
4	A	~100 per replicate	3	0	By genotype	Experimenter	Genotypes were assigned letters (A,B,C….) to blind experimenter	Small	Data shown is average and SEM of three replicates
4	B	25 per replicate	3	0	By genotype	Experimenter	Genotypes were assigned letters (A,B,C….) to blind experimenter	Small	Data shown is average and SEM of three replicates
4	C	25 per replicate	3	0	By genotype	Experimenter	Genotypes were assigned letters (A,B,C….) to blind experimenter	Small	Data shown is average and SEM of three replicates
4	D	5 per replicate	3	0	By genotype	Experimenter	Genotypes were assigned letters (A,B,C….) to blind experimenter	Small	Data shown is average of individual worms from all replicates
4	E	6 per replicate	4	0	By genotype	Experimenter	Genotypes were assigned letters (A,B,C….) to blind experimenter	Small	Data shown is average of individual worms from all replicates
4	F	6 per replicate	3	0	By genotype	Experimenter	Genotypes were assigned letters (A,B,C….) to blind experimenter	Small	Data shown is average of individual worms from all replicates
4	G	8 per replicate	2	0	By genotype	Computer	None	Small	Data shown is average of individual worms from all replicates
4	H	20 per replicate	5	5	By genotype	Computer	None	Small	Data shown is average and SEM of five biological replicates
4	I	200 per replicate	5	0	By genotype	Computer	None	Small	Data shown is average and SEM of five replicates
5	A	31; 43; 26; 79	3	0	By genotype	Experimenter	Genotypes were assigned letters (A,B,C….) to blind experimenter	Small	Data shown is average of individual worms from all replicates
5	B	20 per replicate	7	0	By genotype	Experimenter	Genotypes were assigned letters (A,B,C….) to blind experimenter	Small	Data shown is average and SEM of seven replicates
5	C	20 per replicate	4	0	By genotype	Experimenter	Genotypes were assigned letters (A,B,C….) to blind experimenter	Small	Data shown is average and SEM of four replicates
5	D	20 per replicate	6	0	By genotype	Experimenter	Genotypes were assigned letters (A,B,C….) to blind experimenter	Small	Data shown is average and SEM of six replicates
6	A	One 60 mm plate of worms (>500) per replicate	3	0	By genotype	Computer	None	Small	Data shown is average and SEM of three replicates
6	B	One 60 mm plate of worms (>500) per replicate	3	0	By genotype	Computer	None	Small	Data shown is average and SEM of three replicates
6	C	One 60 mm plate of worms (>500) per replicate	3	0	By genotype	Computer	None	Small	Data shown is average and SEM of three replicates
6	D	One 60 mm plate of worms (>500) per replicate	3	0	By genotype	Computer	None	Small	Data shown is average and SEM of three replicates
6	E	One 60 mm plate of worms (>500) per replicate	3	0	By genotype	Computer	None	Small	Data shown is average and SEM of three replicates
6	F	One 60 mm plate of worms (>500) per replicate	3	0	By genotype	Computer	None	Small	Data shown is average and SEM of three replicates
6	G	One 60 mm plate of worms (>500) per replicate	3	0	By genotype	Computer	None	Small	Data shown is average and SEM of three replicates
6	H	One 60 mm plate of worms (>500) per replicate	3	0	By genotype	Computer	None	Small	Data shown is average and SEM of three replicates
6	I	One 60 mm plate of worms (>500) per replicate	3	0	By genotype	Computer	None	Small	Data shown is average and SEM of three replicates
6	J	One 60 mm plate of worms (>500) per replicate	3	0	By genotype	Computer	None	Small	Data shown is average and SEM of three replicates
6	K	One 60 mm plate of worms (>500) per replicate	3	0	By genotype	Computer	None	Small	Data shown is average and SEM of three replicates
6	L	One 60 mm plate of worms (>500) per replicate	3	0	By genotype	Computer	None	Small	Data shown is average and SEM of three replicates
6	M	One 60 mm plate of worms (>500) per replicate	3	0	By genotype	Computer	None	Small	Data shown is average and SEM of three replicates
6	N	One 60 mm plate of worms (>500) per replicate	3	0	By genotype	Computer	None	Small	Data shown is average and SEM of three replicates
7	A	68; 75; 126; 128	3	0	Randomly picked to different RNAi paradigm	Experimenter	RNAi clones were assigned letters (A,B,C…) to blind experimenter	Small	Data shown is average of individual worms from all replicates
7	B	106; 153; 87; 87	3	0	Randomly picked to different RNAi paradigm	Experimenter	RNAi clones were assigned letters (A,B,C…) to blind experimenter	Small	Data shown is average of individual worms from all replicates
7	C	205; 157; 130; 173	3	0	Randomly picked to different RNAi paradigm	Experimenter	RNAi clones were assigned letters (A,B,C…) to blind experimenter	Small	Data shown is average of individual worms from all replicates
7	D	106; 108; 87; 96	3	0	Randomly picked to different RNAi paradigm	Experimenter	RNAi clones were assigned letters (A,B,C…) to blind experimenter	Small	Data shown is average of individual worms from all replicates
7	E	132; 126; 118; 102	3	0	Randomly picked to different RNAi paradigm	Experimenter	RNAi clones were assigned letters (A,B,C…) to blind experimenter	Small	Data shown is average of individual worms from all replicates
7	F	386; 109; 174; 118	3	0	Randomly picked to different RNAi paradigm	Experimenter	RNAi clones were assigned letters (A,B,C…) to blind experimenter	Small	Data shown is average of individual worms from all replicates
7	G	146; 129; 134; 137	3	0	Randomly picked to different RNAi paradigm	Experimenter	RNAi clones were assigned letters (A,B,C…) to blind experimenter	Small	Data shown is average of individual worms from all replicates
7	H	106; 121; 87; 85	3	0	Randomly picked to different RNAi paradigm	Experimenter	RNAi clones were assigned letters (A,B,C…) to blind experimenter	Small	Data shown is average of individual worms from all replicates
7	I	106; 121; 87; 55	3	0	Randomly picked to different RNAi paradigm	Experimenter	RNAi clones were assigned letters (A,B,C…) to blind experimenter	Small	Data shown is average of individual worms from all replicates
7	J	132; 122; 118; 49	3	0	Randomly picked to different RNAi paradigm	Experimenter	RNAi clones were assigned letters (A,B,C…) to blind experimenter	Small	Data shown is average of individual worms from all replicates
7	K	132; 122; 118; 106	3	0	Randomly picked to different RNAi paradigm	Experimenter	RNAi clones were assigned letters (A,B,C…) to blind experimenter	Small	Data shown is average of individual worms from all replicates
